# Supplementary material for: Blood toxicogenomics reveals potential biomarkers for management of idiosyncratic drug-induced liver injury
Source: Front Genet. 2025 Mar 25;16:1524433. doi: 10.3389/fgene.2025.1524433 (PMC11975945; doi:10.3389/fgene.2025.1524433)
Supplement: Supplementary file 1 [file Table2.xlsx]

## Sheet: S11
Supplemental Table 11: Gene Expression Changes Associated with Isoniazid IDILI
Gene	AllOtherSamples_mean	Isoniazid_mean	DESeq2 Adjusted Fold Change	FDR
DCPS	308.712	763.187	2.3179	0.00881822
SEMA6B	24.5244	158.454	4.04415	0.0136111
RNASE1	11.5725	170.267	4.3929	0.0138345
MYO10	51.2349	385.983	4.13794	0.0142856
DLC1	20.6531	134.85	3.90196	0.0150098
TDRD9	218.318	1458.65	3.92226	0.0150098
TMEM192	205.531	334.992	1.61118	0.0171588
LPCAT3	96.0802	192.576	1.92906	0.0171588
CTC-232P5.3	12.144	60.2806	3.45691	0.0171588
GTSF1	18.4767	2.74751	0.286117	0.0171588
MIR124-1HG	3.332	69.3041	3.06518	0.0171588
RP3-466P17.4	15.7379	53.414	2.83061	0.0171588
CD44	4300.76	8799.1	1.95803	0.0171588
GYG1	657.345	3090.44	3.32774	0.0171588
MITD1	397.261	243.402	0.623906	0.0215232
AF064858.8	27.5463	237.291	3.87043	0.0219448
TIAM2	174.461	375.242	2.0356	0.0219448
ZNF880	103.094	41.1543	0.443206	0.0236397
TRBV7-2	37.9167	6.54205	0.305415	0.0236397
BTBD11	226.507	87.0389	0.431698	0.0304551
RD3L	7.15513	58.7007	3.70764	0.0321994
EDNRB	5.11697	53.3812	3.64208	0.0336544
PPARG	22.8703	176.891	3.64871	0.0336544
MAP3K8	674.782	1211.69	1.74689	0.0336544
CTB-131B5.2	24.0535	135.567	3.41333	0.0364313
RPAP3	543.851	325.891	0.612607	0.0555741
TAS2R39	14.1901	99.9057	3.47297	0.0562868
GSEC	171.213	702.21	2.97158	0.0584731
DOC2GP	26.7944	5.96402	0.340857	0.0610796
RGL1	59.4619	194.369	2.64459	0.0662063
RP11-314C9.1	10.5117	41.2876	2.9243	0.0662063
PTGDS	29.4995	5.63593	0.335022	0.0707064
ZNF83	516.772	228.792	0.481988	0.0707064
FLT1P1	56.279	303.355	3.20696	0.0707064
AGFG1	2106.72	5420.7	2.27977	0.0707064
SOCS3-DT	4.18176	31.6114	3.34638	0.0707064
C5orf67	7.75336	38.0203	3.13435	0.0707064
AC016831.6	4.75284	31.0628	3.32117	0.0707064
TRMT11	201.57	112.902	0.581357	0.0707064
XXbac-BPG283O16.9	208.529	95.3973	0.492308	0.0707064
CXCL16	229.762	609.227	2.32271	0.0713768
MIR3936HG	93.1351	214.899	2.11848	0.0713768
ZDHHC19	10.9186	109.7	3.16844	0.0713768
PDLIM4	9.19561	36.8863	2.89612	0.0713768
COQ10BP2	19.6935	49.9655	2.26845	0.0713768
SOCS3	684.928	2762.78	2.88008	0.0713768
RP11-331G2.8	82.8752	221.335	2.32851	0.0713768
MERTK	125.156	492.033	2.84633	0.0713768
SETDB2	597.092	399.723	0.677557	0.0713768
METTL18	89.1857	40.3082	0.49623	0.0713768
KCNE5	5.06242	18.1301	2.76002	0.0713768
ZP1	6.71994	0.330843	0.310979	0.0713768
STMN3	214.469	96.1237	0.489329	0.0737559
RPL36AL	786.87	448.954	0.588538	0.0737559
PGAP2	174.995	316.194	1.748	0.0737559
LIME1	70.1279	31.4481	0.485733	0.0743619
PGS1	2116.38	6347.87	2.48387	0.0743619
RP3-431A14.7	4.9452	39.5839	3.20186	0.0747265
MXRA7	65.1744	215.905	2.61639	0.0747265
IFT80	162.513	94.6454	0.599475	0.0785033
CYP1B1-AS1	108.413	339.15	2.53539	0.0785033
ABCC2	91.4977	183.508	1.90296	0.0785033
RP11-49O14.3	8.23493	1.18245	0.332338	0.0785033
EXT1	487.179	1297.88	2.31091	0.0785033
HBEGF	17.4095	60.0601	2.65179	0.0785033
GNG5	49.9647	94.2311	1.819	0.0792743
SMPDL3A	119.925	416.057	2.66085	0.0792743
MTMR1	688.491	1061.41	1.52007	0.0839479
MAP3K20-AS1	21.7418	62.2045	2.42304	0.0839547
PLK3	137.064	270.502	1.87462	0.0876235
TRPS1	1171.77	2330.15	1.88018	0.0876235
TMED8	1090.05	2595.98	2.14225	0.0876973
PILRB	169.204	69.44	0.464317	0.090017
AHCTF1P1	13.2191	40.593	2.49308	0.0923138
RP3-395M20.7	15.1659	3.40644	0.360195	0.0923138
LINC00963	501.683	1171.85	2.1127	0.0923138
LINC00649	362.941	127.316	0.425162	0.0936238
RP11-172E10.1	42.4813	101.135	2.1381	0.0942201
MCMDC2	22.2151	8.03506	0.438891	0.0942201
FAT2	57.9944	153.149	2.28198	0.0942201
ATP2B4	1808.23	3514.99	1.84482	0.0942201
TGS1	495.264	331.404	0.680826	0.0942201
SMARCA5	2232.26	1268.95	0.588146	0.0942201
SUDS3P1	16.431	4.45348	0.39211	0.0942201
ZEB2	6698.17	11268	1.63853	0.0942201
RP3-466P17.3	60.6947	132.494	2.02014	0.0942201
SLC39A14	69.2881	22.9753	0.416428	0.0942201
GPR132	549.531	808.489	1.45567	0.0942201
CCNG1P1	34.4639	187.689	3.00907	0.0942201
METTL15P1	12.3835	32.8741	2.27223	0.0942201
CASP1P2	34.5958	8.10711	0.371509	0.0942201
ETS2	1184.73	3360.76	2.37199	0.0942201
SERPINB1	2656.12	7023.2	2.27647	0.0954586
FCAR	680.824	2600.75	2.72105	0.0975067
RP11-723P16.4	24.3797	92.0307	2.71655	0.0975067
XXyac-YM960E7.1	6.5743	29.5476	2.88672	0.097894
USP16	845.47	551.925	0.663109	0.097894
ZSCAN26	201.374	130.529	0.662868	0.097894
CCDC66	968.985	514.651	0.558122	0.0992756
CDC42EP3	2166.67	4753.17	2.01345	0.0992756
EMP1	26.547	88.971	2.56694	0.0999384
AC010878.3	25.817	130.503	2.93315	0.100944
ZC3H15	614.654	372.729	0.621655	0.100944
RP1-179N16.3	209.39	663.186	2.50019	0.100944
RN7SKP296	30.6168	96.0947	2.49365	0.101874
RHOA-IT1	14.8642	34.5626	2.12466	0.101874
TRIP11	1102.89	737.851	0.678583	0.101874
PEX11G	19.9928	56.566	2.34704	0.102488
GCFC2	203.317	124.266	0.62175	0.102643
B3GNT5	241.785	607.734	2.19883	0.104393
BDP1	1887.84	1285.09	0.688829	0.104445
RP1-68D18.2	51.9033	102.027	1.87274	0.106901
PPIAP91	16.766	43.8281	2.25096	0.106901
SLC39A8	362.894	802.16	2.01918	0.10691
RP11-556I13.2	76.5013	369.825	2.87677	0.107262
RP11-141M1.3	6.38852	34.142	2.91723	0.110337
RP11-107E5.4	86.6505	176.311	1.90221	0.110337
ARNT	744.15	1135.26	1.50368	0.110337
NFYB	278.503	174.006	0.638476	0.110489
LINC00211	206.712	715.893	2.58226	0.110489
ADAMTS1	57.6731	13.5389	0.377346	0.110489
RP11-429E11.3	31.6058	6.92741	0.375262	0.110534
ZNF816	192.926	106.899	0.57533	0.110534
RP4-673D20.3	101.79	311.465	2.44294	0.110534
AL049758.2	7.68228	20.9349	2.30324	0.110534
F8	64.7827	148.35	2.06925	0.111411
CAPS	78.0091	42.9412	0.577227	0.111411
RP11-286N22.6	16.2461	39.8252	2.1944	0.111803
HAUS3	335.644	219.611	0.665272	0.111803
RP1-168L15.7	22.8471	51.0691	2.01852	0.112154
PRORP	136.338	79.3944	0.605551	0.113745
TTC39B	604.54	306.93	0.540887	0.113745
TCAF2	74.0589	164.271	2.02012	0.114171
GPR84	31.628	168.312	2.87969	0.114171
RP11-361D15.2	13.9466	34.8453	2.19683	0.114171
RP1-244F24.1	19.8309	5.77685	0.41063	0.117894
NAP1L1	1767.49	1058.03	0.616228	0.12012
MORC4	75.6512	31.0935	0.476005	0.12012
SHKBP1	1358.87	3187.36	2.09105	0.12012
AKAP9	3326.08	2261.17	0.68876	0.12012
HDAC10	27.6121	12.3966	0.494657	0.12012
CD44-AS1	25.3086	60.4601	2.12347	0.12012
LRRCC1	112.862	49.103	0.491549	0.123079
GAS7	1687.92	4660.8	2.29868	0.123442
GIPR	23.5972	6.07029	0.392563	0.12355
RNF125	430.164	241.726	0.585136	0.124072
RPS24	4327.15	2144.3	0.53258	0.124072
AE000661.37	94.3151	32.5987	0.433599	0.126859
PRKRIP1	352.211	243.94	0.698342	0.12718
CCDC7	748.553	350.488	0.512707	0.128086
DTX3	28.3991	8.43795	0.413787	0.129266
CTSK	135.158	256.782	1.80598	0.129266
SMS	233.702	143.089	0.627979	0.129266
ZNF33B	540.271	311.733	0.598134	0.129266
MCEMP1	163.605	830.562	2.80885	0.129266
ARPC1A	80.1806	135.767	1.64717	0.129266
ALKAL2	18.4346	7.53183	0.480338	0.129266
PHAX	264.798	162.32	0.630653	0.130787
P4HA2	29.7165	86.3213	2.35734	0.130787
NAE1	274.89	155.099	0.586767	0.131044
KRT8P3	11.2994	47.6376	2.71236	0.131253
PPIL4	490.163	335.553	0.694962	0.132227
PPHLN1	795.248	613.802	0.774497	0.134164
KIF2A	1853.24	1037.97	0.585053	0.134164
KIR3DL1	12.9784	1.04429	0.35868	0.134164
NOS3	15.4357	2.99194	0.378206	0.134164
CNRIP1	38.5122	120.674	2.43231	0.134164
MYD88	1325.23	2863.25	1.97184	0.134164
HOXB4	20.8344	5.39425	0.400339	0.134164
AE000661.50	6.82568	0.382602	0.358098	0.134164
GAPDHP52	5.3564	28.074	2.79479	0.134164
MIA3	1171.04	864.2	0.743131	0.134164
SLC9A8	619.65	1451.94	2.07848	0.134164
NDRG1	798.447	1267.92	1.55465	0.134164
ZNF569	131.095	72.0248	0.575131	0.134164
MAK	277.558	811.73	2.3492	0.134164
ZFP92	33.0072	80.7982	2.14317	0.134164
RP11-420K8.1	9.84034	28.8291	2.34438	0.134164
TRAV26-2	10.0818	0.661686	0.360279	0.134164
FRA10AC1	232.934	146.017	0.644866	0.134164
CEP57	598.987	382.896	0.652565	0.134164
CTD-2325P2.6	10.9455	46.1279	2.68588	0.134164
HDDC2	200.583	110.244	0.577256	0.134164
CDHR3	72.7944	26.2491	0.446892	0.134164
TNFAIP3	695.08	1339.57	1.81655	0.134164
OR2A7	5.70903	0.382602	0.361578	0.134164
CASP8AP2	1129.46	669.263	0.612555	0.134164
EML5	85.6333	35.4037	0.480016	0.134164
CEP290	462.685	268.873	0.602744	0.134164
ZDHHC11	11.1469	2.41942	0.3914	0.134164
VSIG4	500.599	1858.42	2.57539	0.134164
WBP1L	941.545	1363.89	1.43301	0.134164
ZMYND11	520.139	306.881	0.60991	0.134164
RP11-426D19.1	37.7937	15.0087	0.469888	0.134164
FBF1	45.3411	23.1879	0.555711	0.134164
LLGL2	203.83	99.8652	0.531009	0.134164
MIR210HG	5.96262	18.4808	2.37967	0.134164
AF064858.6	22.4481	83.5028	2.58062	0.134164
BAG5	562.067	430.377	0.770116	0.134164
MSL3	1261.52	2863.83	2.03169	0.134164
EIF1B-AS1	250.763	508.105	1.88375	0.134164
GATM	25.1288	6.74633	0.403631	0.134164
ZDHHC20	2378.05	4908.83	1.90577	0.134164
IL1RAP	1617.06	4396.59	2.2543	0.134164
CWF19L2	655.578	412.208	0.644616	0.134164
SMC3	869.217	561.331	0.658391	0.134164
IRAK4	1357.37	2129.03	1.53662	0.134164
TERF1	295.546	209.558	0.715961	0.134164
DDX46	869.272	677.06	0.782627	0.134164
PELATON	658.938	1899.98	2.32039	0.134164
UBE2J1	2012.55	4526.87	2.01799	0.134855
NIPSNAP3B	49.467	111.392	2.01638	0.135945
ZNF320	171.837	91.6145	0.560803	0.135979
VOPP1	310.47	512.843	1.6063	0.135979
LINC02696	9.60086	1.70597	0.383717	0.135979
RP11-360F5.3	13.9705	37.2332	2.2171	0.135979
CFL2	72.8584	41.9658	0.600777	0.135979
OSM	98.8517	311.534	2.41398	0.135979
RP11-158H5.7	81.7355	139.278	1.64406	0.135979
CTC-503J8.4	14.4128	39.8987	2.27787	0.135979
SERTAD3	110.282	189.712	1.66132	0.137534
OSBPL7	125.553	64.0235	0.545303	0.139018
HMGN1	792.573	503.666	0.650011	0.139018
WDR37	1073.49	1437.4	1.33211	0.139391
EFEMP2	67.0492	120.961	1.72506	0.141076
ZNF37BP	851.936	574.134	0.684483	0.141754
SIRPA	1396.24	3205.98	2.04038	0.141754
TREML3P	23.2813	76.8881	2.46176	0.141792
WDR89	154.53	83.8643	0.569591	0.141792
ZNF208	57.5772	15.3748	0.405939	0.141792
RP11-107E5.3	1247.87	2320.58	1.76235	0.141792
RP11-330O11.3	24.877	75.3186	2.37128	0.141792
LATS2	279.443	481.527	1.66382	0.141792
RBM48	255.4	190.928	0.750399	0.141792
KB-1440D3.21	8.18569	1.18245	0.377415	0.141792
AC079305.10	43.3861	79.0328	1.74798	0.141792
SNORA47	31.8801	67.8997	1.92626	0.141792
TMEM260	737.808	1445.5	1.83262	0.142877
GFPT1	357.511	247.309	0.699492	0.142877
CCAR1	1077.78	774.032	0.724578	0.142877
LHX4	142.914	273.667	1.80515	0.143193
DARS1	494.087	328.818	0.674812	0.143193
ANKRD28	1196.19	2074.87	1.66968	0.143193
CCDC171	54.1768	28.0037	0.55983	0.143193
PGK1	4660.35	8127.16	1.67585	0.143193
CD82	603.271	1158.47	1.806	0.14322
CYP3A5	172.073	108.877	0.65018	0.14322
SERAC1	164.497	240.973	1.44595	0.14322
FAM53C	841.06	1954.9	2.0518	0.14322
RP11-512N21.3	5.85822	17.6897	2.37245	0.14322
CHSY1	1014.72	2098.57	1.90206	0.14322
SET	1374.18	841.565	0.62972	0.14322
SLC36A1	712.089	1745.96	2.1165	0.14322
DDX1	521.355	341.255	0.666403	0.14322
RP1-229K20.9	10.4661	39.6222	2.55576	0.14322
GTPBP10	285.36	189.588	0.678028	0.14322
TEF	71.067	31.3763	0.500376	0.14322
UBE2Q2	400.233	248.735	0.637531	0.14322
RP11-58K22.4	21.2376	52.0655	2.1294	0.14322
RP11-438D8.6	25.1034	11.2317	0.501566	0.14322
FBXO42	652.679	833.775	1.26832	0.14322
LINC02210	124.182	58.9975	0.521975	0.14322
TRAJ52	11.8997	2.50582	0.395787	0.14322
RP5-968J1.1	260.593	639.18	2.11625	0.14322
RN7SL116P	8.83825	1.70597	0.394948	0.14322
RPS18P1	16.0923	52.2172	2.42317	0.14322
SDAD1	398.616	253.505	0.650314	0.14322
RP11-44D5.1	8.27729	25.4448	2.38097	0.14322
ACVR1B	295.251	647.963	1.97782	0.14322
ST3GAL4	340.196	903.787	2.20771	0.14474
TRPM7	1811.2	1313.69	0.731559	0.145752
RP11-137H2.4	13.1256	3.26552	0.400284	0.146441
RPL26	1793.47	895.406	0.54045	0.147323
GAMT	21.6003	7.53183	0.448569	0.148223
CNTNAP3B	5.23446	28.0131	2.66086	0.148341
WEE2-AS1	22.045	7.06007	0.433903	0.149019
PRSS21	10.5127	0.661686	0.377301	0.149637
FIP1L1	308.891	201.815	0.665487	0.149637
DNAJB5	40.4681	77.9536	1.80404	0.149637
RP11-38G5.2	25.0379	69.8482	2.27225	0.149637
CCDC69	1231.34	1878.29	1.49815	0.150156
ASH1L-AS1	36.8968	59.1335	1.53855	0.150156
LIPN	616.113	1719.51	2.25479	0.150156
TRPC6	37.7551	8.60483	0.401112	0.150156
NFKBID	131.988	206.501	1.53062	0.150156
EVC	20.0301	4.30981	0.396637	0.150156
WHRN	22.2134	6.60266	0.421105	0.150239
SLC16A14	28.0753	4.19151	0.38569	0.150418
RP11-371C18.3	59.3708	32.4941	0.586767	0.150422
LINC02325	113.831	49.046	0.496196	0.150422
RPS3AP32	20.0224	66.7767	2.43502	0.150497
CARNMT1	342.2	204.513	0.617459	0.150497
GBA	97.9153	185.164	1.79086	0.150525
TNIK	902.735	513.39	0.595084	0.150525
RP11-177H13.2	10.9337	3.14722	0.424479	0.150525
EID3	101.972	163.545	1.56806	0.151393
RP11-474G23.3	24.4223	46.4703	1.78892	0.152169
EEA1	523.983	374.343	0.723002	0.152215
RPGRIP1	146.497	55.1737	0.464233	0.152215
QDPR	49.4901	23.3375	0.532613	0.152215
ARID5A	371.432	756.178	1.87745	0.154201
MAN1A2	2718.91	1328.76	0.534174	0.155452
ARL3	86.8942	141.96	1.5991	0.155452
YAP1P1	5.52416	19.4558	2.48774	0.155617
SERPINE3	22.6979	45.7567	1.88842	0.156522
OR2B11	72.8379	145.794	1.85015	0.156522
BASP1-AS1	42.712	170.133	2.54023	0.156522
RP6-91H8.6	15.1855	2.50582	0.39231	0.156522
ZNF525	386.039	178.608	0.516875	0.156522
RP11-305D15.8	5.011	15.1012	2.29023	0.156522
GPNMB	9.84582	33.5616	2.4379	0.156522
FPR3	32.2068	100.755	2.35014	0.156522
COQ2	243.674	400.356	1.5941	0.156522
TTF1	267.39	202.72	0.76364	0.156783
ZFP36	599.684	1202.06	1.85472	0.156783
NEMF	1283.47	865.969	0.68636	0.15898
RP11-404F10.2	141.041	242.548	1.65585	0.15898
TMC8	1321.63	751.944	0.595389	0.160041
CYP2D6	15.4652	4.40448	0.430899	0.160242
EXD3	82.0918	40.208	0.535498	0.160242
KL	31.1086	117.563	2.49861	0.16266
OR52L2P	12.1743	55.64	2.58007	0.16266
MIB2	464.79	274.386	0.612929	0.16266
CHPF	21.8302	6.64282	0.431124	0.16266
LINC02561	6.44501	17.2471	2.17568	0.16266
EXPH5	44.5407	15.6588	0.456004	0.162754
UBE2R2-AS1	31.305	66.504	1.93119	0.162838
GK3P	89.0592	248.048	2.24067	0.162838
RP11-567M16.5	12.8004	26.289	1.88107	0.162838
ZFPM1	61.8491	29.8567	0.53364	0.162841
ABCG1	718.726	1683.39	2.04311	0.162841
IL4R	2847.43	6928.91	2.08705	0.163841
TLR5	968.971	2951.32	2.32109	0.164227
BTN3A3	1120.69	632.955	0.592492	0.164227
BAZ1B	1069.67	712.92	0.678497	0.164227
LINC02193	10.3218	42.8102	2.53629	0.16644
HYAL2	115.672	208.785	1.71288	0.16644
UPP1	937.33	2250.52	2.07003	0.16644
EEF1A1P10	51.4231	113.727	1.97943	0.16644
DOK6	204.124	79.2604	0.472534	0.16644
RNF135	380.411	677.878	1.69927	0.167183
MRPS31	234.751	150.409	0.656532	0.167402
SOX13	25.6389	9.01048	0.458065	0.167994
HMGB1P19	13.8351	4.2118	0.441996	0.167994
GABPB2	449.255	318.535	0.717898	0.167994
CD99L2	268.586	432.922	1.56615	0.1684
EBLN2	170.96	302.468	1.68992	0.168586
ACVRL1	19.313	60.5046	2.33661	0.168718
COLQ	76.4288	35.3025	0.523454	0.168718
CDC14B	186.954	79.6014	0.495994	0.169099
ZNF480	243.978	143.735	0.611121	0.169487
KTN1	1548.74	1066	0.698245	0.169487
SHLD3	50.3559	30.9675	0.629853	0.169487
NAA16	466.296	319.91	0.696983	0.170631
MTHFS	127.919	276.17	1.9454	0.170742
BTG2	625.22	1130.32	1.717	0.171082
PHF21A	1440.67	2938.99	1.86997	0.171204
STK39	400.914	238.846	0.618305	0.171204
MCAM	32.5595	60.2454	1.74936	0.171204
RP11-20B24.7	23.3113	66.4839	2.27116	0.171204
ZNF808	563.047	388.804	0.700369	0.171204
AC008984.7	14.4348	47.193	2.37241	0.171514
RP11-354B3.1	44.94	124.001	2.22526	0.171514
WDFY3	5867.4	15441.6	2.16502	0.171514
FAM169A	154.696	68.7443	0.508059	0.171514
METTL6	183.419	137.808	0.753903	0.171514
FAM111A-DT	82.0672	44.558	0.577013	0.171514
PDSS1	114.496	193.962	1.63372	0.172741
CTA-292E10.6	32.2457	14.9111	0.531048	0.173358
B9D1	22.466	8.64223	0.471791	0.175138
TREML5P	24.5792	74.6248	2.30854	0.177329
AC011816.1	66.0455	23.9184	0.463558	0.17846
ARMCX6	70.6431	39.7137	0.59058	0.180113
OR7E94P	10.9861	1.80949	0.40343	0.180465
GIMAP7	899.21	484.292	0.573528	0.181366
CACYBP	295.764	185.817	0.645749	0.181366
NPAT	1339.37	951.973	0.719144	0.182114
ZBTB38	1166.52	819.224	0.710783	0.182114
SNX18	2291.83	3738.86	1.5809	0.184081
ZNF219	75.6435	189.805	2.11785	0.184101
ATL3	914.408	1239.69	1.34552	0.184101
MAP3K1	5057.14	6797.91	1.33437	0.185216
CD3G	526.174	226.542	0.500163	0.186191
TRBV5-4	29.5644	8.09275	0.429929	0.186809
ANKRD20A5P	37.8797	13.5356	0.463891	0.186809
ESF1	143.45	85.1866	0.617313	0.187008
PANK4	378.355	275.168	0.730459	0.189523
ANKRD26	354.114	208.65	0.614831	0.189523
ZNF430	511.511	400.623	0.789084	0.189523
RNF216P1	112.56	64.4541	0.60241	0.189523
TRIM27	1407.06	2106.91	1.47051	0.189523
RP5-1047A19.16	14.4536	32.759	1.98544	0.189523
TET2	6459.16	12092.8	1.75626	0.189523
SMTNL1	57.1359	10.3773	0.407914	0.189523
HOXB3	37.7034	14.7753	0.486164	0.189523
EBAG9P1	10.6166	24.882	2.01827	0.189523
TRAV13-2	23.9998	7.14923	0.438027	0.189523
FCER1G	875.014	2034.87	2.01797	0.189523
CNST	1371.9	914.162	0.679713	0.189523
CD226	2036.52	1060.9	0.561574	0.189523
PDCD4	1499.01	1069.62	0.721301	0.189523
LRATD2	121.94	52.9338	0.501739	0.189523
METRNL	613.717	1101.7	1.70314	0.189523
ATXN7L3	836.326	1212.98	1.43114	0.189523
STAT5B	3009.43	5945.79	1.82321	0.189523
SSB	313.465	184.204	0.61171	0.189523
RCBTB2P1	15.8597	46.2897	2.25118	0.189523
GKAP1	127.696	53.6859	0.496631	0.189523
DENND4C	1590.76	1195.23	0.756636	0.189523
DRAM1	320.462	627.931	1.8146	0.189523
RP11-423E7.2	45.8169	102.037	1.97513	0.189523
ETV6	626.751	1164	1.74641	0.189523
TEX9	67.7284	25.0871	0.468816	0.189523
MAFB	301.426	733.613	2.06624	0.189523
RP11-1149M10.1	47.1264	94.1474	1.83839	0.189523
NFKB1	1627.55	2267.16	1.37892	0.189523
UMODL1-AS1	5.57178	42.757	2.27509	0.190065
FNDC3B	2746.88	5274.24	1.7869	0.190065
HOMEZ	136.275	96.3191	0.714052	0.190065
RP6-91H8.5	7.03853	0.330843	0.400868	0.190065
GRAP2	1321.24	675.329	0.555025	0.190065
FBLN5	25.3096	7.68711	0.441481	0.190065
CTA-212A2.1	22.3389	9.47948	0.501104	0.191567
RP11-19J5.2	7.1159	28.0778	2.44774	0.192189
SPRY3	6.19883	16.2374	2.15047	0.193032
VNN1	993.706	3538.96	2.3892	0.194988
MRPS33	142.685	77.1169	0.575287	0.194988
ZNF225	150.871	104.969	0.695278	0.194988
TRBV6-6	14.4899	4.68081	0.454307	0.195563
HOMER1	28.9753	11.4299	0.486638	0.195563
UBE2R2	983.226	1809.85	1.73353	0.195902
IRF2BPL	412.478	1016.79	2.07652	0.197243
CLUAP1	180.514	100.362	0.588366	0.197243
MPHOSPH9	914.358	559.175	0.633063	0.197243
HOXB2	31.872	10.9064	0.459354	0.197243
RP11-571F15.3	29.8334	62.2831	1.89324	0.197243
NSUN6	305.765	212.233	0.703257	0.197243
CD55	3805.59	9081.08	2.0398	0.197243
CCDC196	20.9474	7.43107	0.469435	0.197705
CTD-2325P2.5	8.31196	20.9617	2.07846	0.197841
ZNF319	208.879	379.067	1.71842	0.197841
GIN1	197.284	130.68	0.676315	0.197841
PPIAL4H	6.91373	0.903368	0.406887	0.197841
BCL3	133.988	338.893	2.10504	0.197841
ESCO1	756.832	498.707	0.673061	0.197841
TSPO	2486.53	5203.24	1.88871	0.197841
CTD-2267D19.1	119.124	239.843	1.84581	0.197841
ADAMTS10	101.964	38.4618	0.47516	0.197841
C3orf52	53.435	22.5437	0.499522	0.197841
HADHB	1029.01	1447.5	1.39074	0.198053
SLC27A5	40.1468	21.6691	0.579911	0.198287
KLF2-DT	7.83296	18.3606	2.03222	0.198835
ZNF766	332.301	237.812	0.722376	0.198835
CSNK1A1L	497.258	1605.87	2.31387	0.198994
SPON2	238.944	108.562	0.518408	0.199209
COQ4	105.81	64.524	0.628847	0.199209
RPL34	2394.69	1342.49	0.592348	0.199209
AEBP2	393.773	288.29	0.736658	0.199209
LINC02803	16.7171	41.1997	2.08751	0.199209
MCCC1	290.071	184.448	0.651966	0.199209
ABCA1	3318.65	8614.98	2.12345	0.199209
MPHOSPH8	1039.24	770.436	0.748768	0.199209
DSEL	24.009	5.48023	0.424114	0.199349
LINC02795	11.9819	34.1994	2.23374	0.199374
CR1	4166.8	12230	2.23569	0.199382
SLC37A1	274.826	188.997	0.698529	0.199382
MAGED1	65.6124	30.3344	0.524095	0.199411
LINC02035	368.059	793.665	1.92316	0.199767
PUSL1	45.2337	26.1859	0.60337	0.199941
WSB1	3816.59	7054.44	1.73538	0.199941
CCDC77	164.652	104.645	0.659067	0.199941
WDR11-AS1	43.8239	14.091	0.453131	0.199941
RP11-439L18.1	26.834	49.652	1.74105	0.199941
BRIX1	157.551	98.8231	0.644104	0.199941
MGST1	80.7639	177.711	1.94071	0.199941
RAI1-AS1	21.5701	9.52849	0.506083	0.199941
MATR3	3418.28	2457.2	0.726702	0.199941
GNG10	8.31112	31.6256	2.4034	0.199941
NACA3P	29.8914	6.97091	0.425193	0.199941
RP11-277J24.7	23.2979	88.6852	2.39827	0.199941
EHBP1	255.943	176.798	0.70454	0.199941
CTD-2026K11.4	18.9253	7.72451	0.497804	0.199941
PTP4A3	247.788	127.469	0.557213	0.199941
HMOX1	332.257	804.301	2.04701	0.199941
DRAIC	264.205	664.341	2.08803	0.199941
MLXIP	776.631	1551.48	1.83047	0.199941
PRKACB	1321.2	755.85	0.601804	0.199941
ROBO3	16.7944	5.45486	0.44752	0.199941
CTD-2530H12.2	56.4662	142.108	2.09134	0.199941
HSF2	139.496	81.4862	0.612565	0.199941
TMCO3	926.596	2061.45	1.95549	0.199941
RPL36AP15	15.0262	29.3526	1.79919	0.199941
FAM78A	883.319	604.018	0.69453	0.199941
PTP4A1P3	5.69828	17.3996	2.26527	0.199941
FMN1	366.557	1263.06	2.34218	0.199941
IGIP	185.333	105.65	0.601188	0.199941
RP1-193N13.1	45.5239	89.7531	1.82289	0.199941
ALDH6A1	133.627	78.597	0.614767	0.199941
ZC3H14	429.447	315.018	0.74069	0.199941
ZNF600	274.257	133.149	0.539385	0.199941
TRAK1	543.967	817.336	1.47538	0.199941
OBI1	191.433	115.041	0.624469	0.199941
LENG1	120.036	82.6357	0.689376	0.199941
HRH2	1486.47	3536.64	2.02728	0.199941
POR	503.732	1032.95	1.86125	0.199941
RTN2	36.5732	75.5502	1.88959	0.199941
RP1-128O3.5	5.27756	13.2996	2.08686	0.199941
HDAC4	1448.67	2722.46	1.75466	0.199941
TTC22	114.58	60.5911	0.571528	0.199941
BMPR1A	53.8276	22.8537	0.50743	0.199941
PRKAR2A	605.345	816.342	1.33828	0.199941
KIF3A	134.263	77.5221	0.605528	0.199941
NQO2	655.985	1635.37	2.07476	0.202058
CFAP45	70.4049	179.415	2.09858	0.202058
RP11-230F18.5	98.362	256.912	2.12416	0.202058
IDO1	149.435	12.7251	0.412008	0.202058
KCNH3	73.1464	197.867	2.15877	0.202058
PLPP7	11.5718	3.28538	0.441569	0.202058
ZNF254	335.811	647.035	1.78514	0.202058
PRMT7	289.292	173.64	0.624611	0.202058
BCL9L	272.128	124.017	0.520521	0.202058
SFXN4P1	10.8924	30.0628	2.16414	0.202058
RP1-198K11.5	39.6561	65.3262	1.59713	0.202058
ZC3H13	964.168	730.943	0.765218	0.202058
PROKR2	5.41108	22.6734	2.42011	0.202058
P2RX6	7.84826	0.382602	0.412847	0.202058
ZNF468	336.658	230.575	0.692941	0.202058
ASB9P1	15.6153	42.1725	2.15888	0.202058
ARFGAP3	623.269	917.844	1.44842	0.202058
DNAH7	40.0793	85.511	1.91905	0.202058
FRG1CP	129.154	55.2866	0.504532	0.202058
EIF4ENIF1	268.162	210.698	0.793525	0.20212
TRANK1	5877.56	3013.5	0.558584	0.20212
TARS3	329.971	204.16	0.640305	0.20212
CTB-98M4.1	25.1806	58.1734	1.99928	0.20212
TOP2B	2817.45	2152.83	0.768913	0.20212
TATDN2P1	7.18465	23.6241	2.31438	0.20212
RP11-57K17.1	96.2467	52.0265	0.580844	0.20212
PLEKHG4	100.97	46.1726	0.520516	0.20212
RP11-296O14.1	6.3924	17.6865	2.19978	0.20212
PLCG1	1358.77	660.087	0.540405	0.20212
RP5-1041C10.3	81.0124	174.983	1.92328	0.20212
STK35	371.964	549.582	1.45471	0.20212
PRIM1	109.312	58.7669	0.579111	0.20212
ZCCHC17	254.661	164.375	0.663975	0.20212
KAT6A	4785.64	7739.67	1.56516	0.20212
ADGRG3	834.153	2473.52	2.22474	0.20212
ADGRG5	252.319	114.322	0.520074	0.20212
FLOT1	1246.74	2769.67	1.94793	0.20212
CEP112	11.4312	3.74004	0.461341	0.20212
TAS2R40	60.0443	224.147	2.36587	0.20212
ZDHHC15	20.9917	9.16575	0.511826	0.20212
IMPDH1	870.923	1828.31	1.88417	0.20212
CNOT10	458.768	368.526	0.808677	0.20212
ST6GALNAC4P1	6.62101	18.5871	2.1824	0.20212
RP5-1086K13.3	25.3161	62.9573	2.07758	0.20212
NRAV	34.4253	15.9153	0.531506	0.20212
RP11-443B7.1	111.375	332.737	2.23122	0.20212
FKBP3	306.67	173.881	0.598284	0.20212
SLFN5	2909.35	1398.24	0.537419	0.20212
CENPQ	47.8736	21.8387	0.520962	0.20212
KATNB1	105.095	159.656	1.49042	0.20212
GALNT12	40.3506	20.5356	0.555233	0.20212
NPR2	32.9897	14.7356	0.5205	0.20212
RINT1	157.183	106.281	0.691737	0.20212
ECHDC2	270.246	134.44	0.548737	0.20212
PPP1R3D	606.541	1222.34	1.83576	0.20212
RP11-702F3.1	43.2032	98.7906	1.99002	0.20212
NOL10	283.686	198.757	0.710635	0.20212
PRTN3	6.87758	43.902	2.29215	0.20212
HS2ST1	275.693	423.252	1.49747	0.20212
RP11-225N10.3	66.0632	202.285	2.24692	0.20212
AP001625.6	10.2811	3.94432	0.469279	0.20212
IGFBP3	26.0548	7.57808	0.444689	0.202434
MYO5C	28.4731	11.7751	0.502641	0.202434
C11orf21	1407.43	1017.33	0.730064	0.202434
KMT5C	43.1219	24.0798	0.589737	0.202434
DNAJB6	1118.7	1724.48	1.50498	0.202677
GP5	44.807	12.5745	0.47603	0.202768
DLG1	907.398	682.562	0.757724	0.202768
TP53BP1	619.584	450.357	0.73522	0.202916
ADAM9	571.848	1241.21	1.91973	0.203057
COMMD6	357.046	223.178	0.645355	0.203215
RP11-206L10.8	31.6567	11.6171	0.477527	0.203886
AC008984.2	37.4567	106.262	2.18598	0.203886
NSUN7	175.832	581.237	2.29288	0.203886
CEP70	189.837	79.6997	0.502707	0.204006
TDRD3	328.229	215.359	0.671014	0.204006
ARNTL	1099.56	1595.21	1.42844	0.204006
GGPS1	136.953	102.068	0.749292	0.204121
THAP9-AS1	295.609	201.3	0.69255	0.204233
RP11-295D4.4	5.77366	0.992529	0.426473	0.204233
TOX4P1	25.9267	61.7636	2.03023	0.204233
OXCT1	335.004	176.427	0.569299	0.204595
DEDD	118.04	186.758	1.54864	0.204634
UXS1	503.345	364.486	0.731152	0.205272
UPB1	58.9629	178.064	2.23331	0.205771
ERF	104.036	176.391	1.62943	0.206856
EIF4EP1	122.977	270.733	1.93399	0.206856
RAB32	596.312	1223.29	1.85326	0.206986
IL1R1	629.06	2017.99	2.26694	0.206986
TRBV4-2	18.7043	2.3159	0.420895	0.206986
CYSLTR1	445.546	273.241	0.635384	0.206986
SEPTIN7P14	325.281	616.53	1.76035	0.206986
TUB	41.0116	15.0235	0.475466	0.206986
LRG1	906.062	2705.47	2.21673	0.206986
EGF	232.722	65.3945	0.445654	0.206986
INTS13	241.902	156.27	0.662725	0.207215
JAK3	2226.25	4427.9	1.81646	0.207895
LINC02705	21.3843	55.0147	2.07974	0.207895
IMPA2	529.961	1095.83	1.86166	0.209307
AGFG2	131.216	70.0195	0.573635	0.209307
CTD-3194G12.2	16.3773	3.75715	0.434839	0.209307
PDS5A	2149.31	1621.68	0.760022	0.209307
GP6-AS1	17.479	5.40585	0.454596	0.209307
ZSWIM6	999.751	1580.29	1.53508	0.209307
HIPK2	873.664	1594.65	1.71325	0.209307
PGAM1	73.7844	106.014	1.40551	0.209307
IFNAR1	1917.01	3598.44	1.74674	0.209307
CTD-2659N19.9	6.06688	15.9981	2.11774	0.209307
RPH3A	12.0017	43.9388	2.32395	0.209307
CD27-AS1	87.5581	52.2947	0.623282	0.209307
CYP26C1	21.5842	48.802	1.97229	0.209307
AMPD3	826.647	1473.33	1.68443	0.209307
KIF20B	615.222	247.505	0.494542	0.209307
CTC-429P9.5	14.1856	5.3222	0.488449	0.209307
TMEM263	181.31	94.629	0.567024	0.209307
LIMA1	135.598	59.9966	0.515489	0.209307
VSIG10	119.95	37.8505	0.458105	0.209307
RP11-245P10.9	12.479	3.0811	0.44207	0.209307
FDXACB1	19.9086	10.4693	0.56743	0.209307
DFFB	137.852	93.5615	0.686066	0.209307
MAPK14	6251.3	15162.1	2.02969	0.209307
RP11-873E20.1	8.04019	17.6242	1.88884	0.209307
AC007278.2	207.665	790.574	2.34058	0.209307
UBTF	839.744	596.57	0.719688	0.209307
RP11-157K17.7	36.9425	64.4946	1.65286	0.209703
PLB1	475.096	1166.54	2.04154	0.209703
PMS2P3	66.3379	43.8012	0.674262	0.209703
RP11-135F9.4	15.4401	36.8816	2.03182	0.209703
RPS15AP11	6.08413	1.18245	0.430157	0.209871
RP4-647C14.3	20.7642	45.8913	1.94997	0.209871
RP11-34P13.13	38.4671	111.874	2.19336	0.21091
ZNF146	748.701	494.426	0.67512	0.21091
LINC02596	23.7693	70.961	2.21418	0.21091
GON4L	1069.55	854.089	0.803381	0.21091
MLLT1	147.686	303.543	1.85601	0.21091
LRRC37A16P	76.613	49.1756	0.659761	0.21091
MRPL1	116.024	67.7921	0.614692	0.21091
TRAV8-4	12.6986	3.23638	0.443674	0.211228
LINC00161	10.0398	2.6611	0.4458	0.211539
TM4SF20	10.2704	19.2349	1.76839	0.211539
YPEL1	86.1523	49.2906	0.607649	0.211539
RP11-274B21.14	121.927	183.267	1.47434	0.211539
CSRNP1	482.445	1035.68	1.90006	0.211539
C22orf39	338.78	266.996	0.792316	0.211539
HERC6	389.78	182.626	0.582256	0.21219
NUDT6	24.6665	11.9942	0.534503	0.212488
CEMIP2	2830.39	4200.88	1.45548	0.212505
RBBP7	609.466	383.397	0.649288	0.21296
MAPK10	55.3736	119.808	1.90981	0.21296
INO80E	423.073	246.98	0.612578	0.21296
RAB1B	169.559	243.616	1.59788	0.213834
SMC4	910.03	456.655	0.554189	0.213834
RLIM	2012.1	2938.6	1.43532	0.215366
F5	1680.81	4588.7	2.13151	0.215366
WNT1	8.12858	1.65421	0.43658	0.215366
MGAM2	568.431	1841.35	2.25289	0.215366
SLC2A3	4071.61	10849.9	2.11045	0.215366
ZFAND1	338.382	219.806	0.665178	0.215366
RP11-77A13.1	8.18172	33.858	2.34235	0.215366
POLB	422.091	241.238	0.604377	0.215366
LILRA5	2339.67	5990.82	2.07468	0.215366
SMYD3	176.48	109.15	0.642313	0.215366
NPTN-IT1	108.189	169.181	1.52213	0.215366
MTCYBP23	43.0887	132.333	2.22147	0.215366
MTF1	743.745	1370.46	1.72242	0.215737
RPAP2	535.202	371.63	0.70568	0.216083
CTC-251D13.1	23.9373	50.946	1.89397	0.216083
ATP11A	1836.6	3149.81	1.63439	0.217403
RP13-554M15.7	139.798	70.3152	0.554615	0.217403
FXR1	1431.79	1089.56	0.766343	0.217403
NFKBIL1	43.6255	71.4728	1.59675	0.217552
CARD6	350.347	697.8	1.81408	0.218681
CDS1	10.923	29.609	2.14425	0.21892
RP11-792A8.3	13.3175	27.5283	1.87755	0.219746
DHRS13	196.611	507.453	2.08067	0.219834
MSH2	351.95	206.789	0.616953	0.219834
SKIL	762.497	1208.22	1.53672	0.220003
CATSPERB	52.272	18.142	0.47319	0.22015
TRBV6-2	19.2475	4.76403	0.443332	0.22015
CYP1B1	806.69	2016.9	2.04869	0.22036
RP11-281A20.2	182.713	406.681	1.93374	0.220987
SLC35A4	183.799	327.001	1.67862	0.220987
RP11-1085N6.2	25.3739	51.9561	1.8595	0.220987
PNPT1	325.425	163.703	0.598579	0.220987
ITGA4	5407.11	3016.14	0.594194	0.220987
CAMKK2	1712.99	3247.35	1.75396	0.220987
JAKMIP1	14.2886	3.65363	0.44675	0.221359
GPCPD1	5885.54	10566.3	1.68872	0.221359
C12orf60	47.4738	75.7281	1.55049	0.221359
GALNT6	341.419	189.158	0.591617	0.22356
RP5-956O18.2	14.341	28.2935	1.80486	0.224857
DIS3L	371.857	241.599	0.666863	0.224857
SART3	732.732	546.817	0.751586	0.224857
RP11-378J18.8	72.5541	40.9045	0.595498	0.224857
RP11-4B12.1	379.007	1274.89	2.2584	0.224857
SNORA7B	48.6889	96.6574	1.8058	0.224857
CEP78	651.368	347.103	0.57642	0.224857
SULT1B1	1545.38	4326.45	2.14042	0.224857
CWC27	189.783	134.46	0.716782	0.224857
SH3GLB1	2599.59	5025.63	1.77533	0.224857
TESPA1	408.428	197.697	0.544483	0.224857
NOXRED1	42.4245	85.605	1.8406	0.224857
RP11-430K21.2	26.3282	83.776	2.23592	0.224857
MMP19	5.83969	17.7064	2.21762	0.224857
PEX1	453.493	337.266	0.751286	0.224857
RP11-452H21.1	11.4248	44.439	2.30975	0.224857
MBLAC2	74.1331	40.9103	0.59131	0.224857
GOLGA4	2069.15	1473.03	0.721755	0.224857
L3MBTL1	90.339	53.7928	0.620323	0.224857
PEX12	76.8707	50.6302	0.682426	0.224857
PLIN5	147.554	474.963	2.23328	0.224922
SCD5	22.5642	6.1567	0.451782	0.225058
CD96	1044.14	520.068	0.553314	0.22513
C22orf15	10.6451	3.56722	0.479218	0.225191
LRRC25	996.213	1950.85	1.79016	0.225191
NOP10	889.583	1502.15	1.61376	0.225191
RP11-113H14.3	25.8675	13.372	0.562819	0.225275
RHOA	4862.62	7165.83	1.44539	0.227181
FOSL2	1684.01	3563.68	1.8756	0.22732
TSC22D2	404.647	515.599	1.27051	0.227383
FAM133B	79.0097	49.1839	0.648201	0.227383
ETS1	4234.1	2306.07	0.585303	0.227478
UBA7	988.945	648.743	0.672672	0.227944
ZAP70	1609.11	835.047	0.567373	0.227944
TMC6	2105.29	1371.63	0.668554	0.227944
RP3-487J7.4	29.635	57.1002	1.77023	0.228231
PEX13	351.692	275.35	0.788926	0.228231
RP11-351A11.1	55.808	111.271	1.81291	0.228231
ZNF204P	54.6522	20.5158	0.486337	0.228231
RUFY2	435.352	308.579	0.719788	0.228231
RP11-1105G2.6	60.5715	130.057	1.89678	0.228231
RP11-572M11.4	13.3441	3.93271	0.46292	0.228231
RP11-274B21.10	13.304	34.9276	2.08388	0.228231
MTND5P32	95.4644	287.834	2.18703	0.228231
JAM3	262.488	80.23	0.4621	0.228231
RORA	1791.27	961.159	0.579846	0.228231
AARS1	421.095	256.463	0.634434	0.228231
RP13-16H11.8	10.4446	25.3935	2.03123	0.228231
STIMATE	39.8791	74.846	1.73705	0.228231
SLC49A4	544.794	1014.92	1.73112	0.228231
ATP8B2	1422.45	759.643	0.577894	0.228231
LOXHD1	208.699	600.745	2.15331	0.228586
TRAT1	551.919	253.949	0.530574	0.22864
RP11-196G11.4	23.7712	42.8809	1.68286	0.22864
MTERF2	127.721	75.1096	0.622387	0.22864
ERFL	25.5995	10.7997	0.514963	0.22864
FRG1	145.68	94.0382	0.665576	0.22864
NREP	17.9758	35.1161	1.75871	0.22864
PFDN5	134.161	182.698	1.34049	0.22864
CFAP97	422.933	244.21	0.610013	0.22864
TRAJ33	22.621	7.05122	0.468241	0.22864
RP11-482G13.1	130.21	356.995	2.11726	0.22864
CD52	2034.5	1060.37	0.569451	0.22864
ZNF721	613.308	393.15	0.660406	0.22864
RP11-70L8.4	76.14	44.7562	0.620867	0.22864
SLC25A40	346.498	594.25	1.63214	0.22864
PPA1	307.179	165.375	0.580936	0.22864
LINC01473	48.5573	24.4077	0.562242	0.229011
C12orf75	244.346	109.816	0.52503	0.229011
ZNF507	668.141	432.939	0.667068	0.229011
WDFY3-AS2	55.4872	138.183	2.04096	0.229011
TBC1D8	713.744	1405.2	1.79272	0.229182
HABP4	101.862	50.9394	0.554258	0.229312
RP11-373D23.3	6.43184	21.7052	2.26287	0.229312
RNU4ATAC11P	5.5567	17.0392	2.20389	0.229312
BAIAP2L1	130.925	246.206	1.74221	0.229312
SRFBP1	188.088	124.015	0.674826	0.229312
PXMP4	148.697	95.3037	0.660904	0.229312
CSNK1D	990.576	1640.01	1.58843	0.229312
AC097721.2	31.8553	62.2922	1.79854	0.229312
SIGLEC9	743.306	1537.14	1.84721	0.229312
GNAT2	153.845	286.082	1.73105	0.229312
TIFAB	9.3521	1.84414	0.442068	0.229312
SMAD9	36.1872	18.4008	0.562955	0.229312
CLASP1	1369.36	1884.15	1.36144	0.229312
SLC35A3	342.213	242.904	0.719421	0.229312
KLHL2	1308.26	3333.55	2.05166	0.229312
ANKRD13C	558.98	354.963	0.656222	0.229312
ZNF138	200.27	118.21	0.620665	0.229569
EXOSC9	307.038	202.969	0.675656	0.229569
SGSM1	36.8284	15.3857	0.514544	0.230164
RSKR	81.6885	51.0679	0.652233	0.230164
RBL1	812.485	462.159	0.604201	0.230164
TXK	713.108	386.466	0.584434	0.230164
IGFBP7	140.942	264.359	1.7354	0.23045
SPRED2	28.0374	60.0798	1.89279	0.23045
ZNF608	199.512	872.383	2.28883	0.23045
SAMD3	499.166	230.404	0.532709	0.231016
MRM1	59.7993	30.5359	0.562254	0.231016
RP11-7F17.10	14.8078	59.1046	2.28389	0.231016
GABRR2	90.4802	232.174	2.0584	0.231016
ANKS1A	458.628	780.955	1.62289	0.231016
TAF9BP1	63.5639	108.439	1.62372	0.231016
XPO1	3802.84	2663.22	0.711637	0.231016
IGHEP2	96.4368	181.823	1.74287	0.23106
DNAJC16	412.583	313.753	0.767942	0.231101
CH17-118O6.7	9.83057	23.5094	2.02643	0.231205
RSF1	1724.24	1253.02	0.735801	0.231205
ARL4AP2	6.08666	21.4724	2.26026	0.231205
PROK2	1085.7	3118	2.14111	0.231205
CFH	78.183	22.6532	0.460743	0.231205
SLC46A3	369.933	525.923	1.40202	0.232594
TBX21	254.381	110.326	0.517873	0.232594
OSBPL9	1364.2	2131.66	1.51677	0.232594
CCDC146	276.914	152.509	0.591816	0.232594
DNMBP	110.416	177.771	1.55584	0.232594
AC131056.3	193.415	604.555	2.192	0.232759
ZFP36L1	1121.3	2042.5	1.7016	0.232759
CD2	469.248	227.181	0.546933	0.232759
ACSL3	838.425	1408.24	1.60494	0.232759
SLC6A6	5617.11	10762.1	1.75894	0.232759
ITGA2	68.1719	24.4106	0.483446	0.232759
KCNJ1	17.3988	37.0813	1.85645	0.232759
CARS1-AS1	22.4448	42.2013	1.73526	0.232759
MAFG	187.927	420.906	1.9293	0.232759
RP11-67C2.2	56.566	121.721	1.89514	0.232759
RP5-1184F4.7	26.0907	8.65934	0.473864	0.232759
ARL4C	1335.78	723.217	0.584417	0.232759
NAP1L3	22.7267	7.77627	0.479696	0.232759
TOR4A	172.501	335.301	1.77792	0.23277
PRPF39	423.889	289.923	0.696029	0.23277
ATXN1	2502.22	4376.4	1.65245	0.233977
CHD9	2218.2	1752.5	0.794568	0.233977
TXNRD1	1862.47	3015.47	1.55967	0.233977
ZSCAN29	402.012	288.044	0.726884	0.233977
INPP4B	1593.74	782.689	0.551157	0.233998
WHAMM	296.978	214.253	0.734405	0.234476
RP1-228H13.2	18.3638	61.9495	2.2264	0.234549
GAPDHP42	90.8581	144.402	1.53518	0.234885
TPRKB	95.1312	61.1776	0.664982	0.235312
SLC12A6	4921.87	9082.48	1.71494	0.235421
TNFSF12	11.0358	3.8089	0.482974	0.235421
ARHGAP5	787.165	479.351	0.635659	0.235677
SERTAD2	462.878	676.523	1.43622	0.235688
RHOG	389.866	828.398	1.87313	0.23592
RP11-443B7.3	86.0116	194.552	1.93687	0.23592
POLR2M	124.126	82.2576	0.674741	0.23592
MSR1	135.005	395.806	2.14651	0.23592
TUBGCP5	232.254	154.506	0.682508	0.23592
NLRC4	1486.88	3356.24	1.93143	0.23592
MACROH2A2	72.9371	39.2931	0.585309	0.23592
PRMT9	223.547	168.48	0.758977	0.23592
SMPD3	233.768	70.3952	0.4658	0.23592
NEFL	16.8981	2.85102	0.443971	0.23592
SLC12A9	1485.54	2713.09	1.70262	0.23592
PAXIP1-DT	58.3413	32.691	0.597838	0.23592
RNF24	1886.29	4432.88	1.96936	0.23592
CTD-2561B21.11	15.9338	5.96678	0.494342	0.23592
DPY30	114.564	77.9297	0.697367	0.23592
DEPDC7	9.98869	2.36491	0.452041	0.23592
PXK	695.396	1280.37	1.71262	0.23592
RPL3P4	19.2093	1.75773	0.466812	0.23592
RP11-676B18.2	164.044	479.155	2.14335	0.23592
FAM111A	1905.7	1291.39	0.691939	0.236065
UHRF2	1466.02	1063.39	0.733847	0.236786
RP11-157H4.1	8.36467	1.42413	0.443917	0.236786
GSDMB	328.095	198.739	0.632455	0.237785
LINC01988	55.5901	156.921	2.12188	0.237785
RP11-74J13.8	28.8012	58.981	1.84181	0.237785
LMAN2L	135.085	94.1677	0.705786	0.237785
RP5-1132H15.1	5.45899	14.6525	2.06086	0.237785
KCNS2	9.90764	26.916	2.10831	0.237785
DSE	984.897	1733.83	1.65866	0.237785
ESYT2	2242.69	1536.45	0.698549	0.237785
ANO9	266.714	135.415	0.561475	0.237785
DGUOK	98.5232	133.433	1.33971	0.237886
RPL39P26	18.0536	34.503	1.75217	0.237922
PRF1	1239.29	607.497	0.551679	0.237951
RP11-661O13.1	12.1949	5.40585	0.516806	0.238111
JMJD6	452.622	710.395	1.52273	0.238111
KLF3P1	5.85313	13.5296	1.96363	0.238111
RP11-185E12.2	40.7221	70.604	1.65406	0.238111
BET1-AS1	13.0521	5.11517	0.506368	0.238111
NIPA1	239.972	152.285	0.655597	0.238111
NCSTN	648.462	978.315	1.47331	0.238111
SYNM	84.634	30.0918	0.486001	0.238111
SCG3	44.2604	23.3518	0.585108	0.238111
DNAJC21	421.56	312.739	0.748022	0.23868
RASA3	1414.3	914.125	0.665723	0.23868
ALDH4A1	45.0597	85.705	1.74415	0.23868
TNFRSF14-AS1	89.3299	56.0801	0.647688	0.23868
RP11-358N2.2	5.77154	1.18245	0.449445	0.23868
RP11-29H23.8	64.8909	31.9516	0.555356	0.238933
STXBP4	156.803	99.9982	0.655256	0.238933
THOC2	1418.76	1122.43	0.794625	0.238933
PCGF3	953.38	1241.43	1.29441	0.238933
CATSPER2P1	16.0922	7.23521	0.534848	0.239007
ZNF438	437.518	911.208	1.84694	0.239007
RP4-673D20.4	10.5211	26.8523	2.04712	0.239007
PTCSC1	894.043	1761.4	1.7863	0.239114
ZBTB7B	1123.7	1787.27	1.53694	0.239667
SYCP2	218.418	502.14	1.94578	0.239667
FKBP15	2576.99	4004.71	1.5083	0.239967
ASCC3	1746.57	1183.62	0.69209	0.240075
NDUFA5	311.559	206.859	0.682501	0.240075
SIGLEC10-AS1	8.42158	2.08857	0.459938	0.240164
RP11-589P10.5	16.1056	27.3134	1.6229	0.240164
RP11-422P24.12	7.77774	15.4177	1.77099	0.240164
TMEM209	104.09	71.2066	0.701031	0.240164
TNFRSF18	42.6916	16.6232	0.499149	0.240164
ITGB1	3753.81	2070.83	0.593049	0.240232
ARHGAP29	52.1911	169.67	2.18952	0.240232
CCT5P1	8.97141	20.3448	1.94911	0.240232
CEBPZOS	153.164	223.329	1.43575	0.240232
SLC25A24	552.75	836.209	1.47527	0.240232
U2SURP	1669.22	1255.28	0.758621	0.24031
MCCC1-AS1	14.4455	5.6558	0.510558	0.240648
QSOX1	458.767	881.057	1.75768	0.241433
RAB43	61.076	105.996	1.65051	0.241488
CTD-2165H16.3	67.8327	132.424	1.77865	0.241922
TSPAN32	462.73	300.928	0.668579	0.242126
N4BP2L1	493.36	376.695	0.768589	0.242271
GRIP2	54.8861	114.134	1.84828	0.242271
TRNT1	550.499	426.032	0.778844	0.242271
CTC-523E23.5	62.7202	23.2054	0.492564	0.242458
CTD-3014M21.1	75.6623	26.5254	0.48519	0.242458
MTCO3P11	71.8251	147.748	1.83245	0.242458
TRDV1	19.2448	3.97896	0.451673	0.242458
PNN	907.082	669.897	0.746474	0.242458
SLC25A2	8.17013	19.9941	1.99513	0.242458
KCNH7	545.893	1661.5	2.15238	0.242458
WDFY2	1490.45	2318.84	1.50937	0.242458
RN7SL749P	9.25302	3.07835	0.481364	0.242458
RBPJ	2083.77	3708.32	1.66938	0.242458
LARP1B	506.825	261.335	0.56894	0.242458
FAM174B	58.3003	106.409	1.70746	0.242458
APBB2	45.0946	142.679	2.17415	0.242458
IL2RA	118.591	59.7227	0.559542	0.242458
NDFIP2	41.4187	15.8954	0.497593	0.242458
RP11-217B7.2	38.7202	95.5939	2.00872	0.242571
RP11-71L14.3	25.0142	3.92721	0.44852	0.242571
IRAG1	851.09	2063.4	1.98856	0.242571
SLC8B1	646.781	915.885	1.39535	0.242571
MTFR1L	301.325	217.02	0.726412	0.242606
GLTP	423.474	643.676	1.47895	0.242719
RP11-925D8.1	4.622	15.933	2.20646	0.242719
TRIM9	37.1625	103.484	2.0969	0.242719
RP11-649A18.4	14.848	31.9934	1.90027	0.242719
DPY19L3	590.284	1128.73	1.75098	0.242719
RP11-367N14.2	20.7261	9.56589	0.540054	0.242719
MRFAP1L1	724.732	495.906	0.698437	0.242884
POGLUT3	100.777	54.7396	0.585141	0.242884
SP140	1062.95	577.249	0.587557	0.243223
SRPK3	32.9234	16.6889	0.559418	0.243223
ZZEF1	2776.44	3618.47	1.2941	0.243223
CTC-471J1.2	6.88899	2.3275	0.470271	0.243223
YIPF1	409.578	677.36	1.58406	0.243223
RP11-731J8.2	22.2953	50.7468	1.93673	0.243223
RP11-337C18.10	6.94773	2.2785	0.479916	0.243223
ATP6V0E2	123.902	62.9917	0.563371	0.243223
EXOSC4	77.0442	140.69	1.70497	0.243223
RP11-78B10.2	184.224	538	2.12439	0.243223
CTSL	207.485	504.398	1.98794	0.243223
RP11-242C19.2	86.3633	193.537	1.9167	0.243223
ZNF467	212.98	518.286	1.99194	0.243223
JUNB	1960.62	3578.28	1.69728	0.243223
CERNA1	18.0411	6.82389	0.507908	0.243223
SLC8A1-AS1	318.957	778.083	1.99129	0.243223
FAM217B	490.805	755.076	1.49633	0.243223
KALRN	39.9179	16.5364	0.515348	0.243223
CPSF6	864.302	605.303	0.712159	0.243223
CCDC102A	51.3434	23.1769	0.529534	0.243223
FXN	77.2243	49.2417	0.656222	0.243223
DGAT2	1727.25	4058.55	1.95753	0.243223
AC011290.5	28.9	16.2605	0.605171	0.243223
KCNE1B	4.542	20.7788	2.20627	0.243223
RBM34	18.9379	9.11124	0.546931	0.243223
CEP89	104.885	70.3854	0.697193	0.243223
SYK	4191.68	6545.71	1.51291	0.243223
NOTCH3	5.35118	23.0148	2.21648	0.243223
PEX19	291.219	354.721	1.21262	0.243223
ARHGAP24	527.176	991.423	1.73089	0.243223
NAA30	332.726	227.08	0.695934	0.243223
CD6	512.053	248.093	0.550286	0.243223
PLCG1-AS1	110.505	179.297	1.56197	0.243223
TMEM116	246.73	158.79	0.664987	0.243223
ALG9	52.5503	31.8334	0.625415	0.243223
TMCO4	172.407	99.5886	0.611838	0.243223
PLEKHG5	17.4059	5.02876	0.47122	0.243223
CTD-3099C6.13	190.523	113.827	0.627483	0.243223
CENPBD1P1	125.186	196.203	1.52019	0.243223
ZZZ3	886.915	599.704	0.690932	0.243223
ZNF584	49.129	28.5014	0.613623	0.243223
CD63	1482.36	2776.88	1.72562	0.243769
BRWD1	4386.01	3265.35	0.751829	0.243769
RNASEH2B	1584.79	1129.98	0.723347	0.243769
COQ7	150.579	229.055	1.48686	0.243769
RPL31	4001.26	2420.25	0.633429	0.243769
FAAHP1	19.1134	5.93488	0.477904	0.243769
BUB3	888.97	613.713	0.703335	0.243858
NUB1	909.934	566.443	0.6474	0.243858
UBXN7	1501.01	2069.38	1.36251	0.243858
ALKBH8	184.373	117.075	0.656822	0.243858
PARD6B	61.467	36.6579	0.631021	0.243858
CRY1	142.786	98.6386	0.705969	0.24397
RPS27A	1885.96	1118.88	0.624525	0.244188
MTND5P14	20.5278	50.0491	1.98642	0.244408
RP11-4F5.3	170.776	411.686	1.97877	0.244705
ATP10A	570.199	303.675	0.581171	0.244705
ARMC3	34.3971	10.449	0.474204	0.244888
IQCG	147.049	99.5073	0.69167	0.245215
RP1-134E15.3	10.621	3.0756	0.467708	0.245215
NAA10	131.965	93.9727	0.723616	0.245215
RP11-566D24.2	5.85204	1.09605	0.455247	0.245215
TRAM2-AS1	32.1329	53.0882	1.5779	0.245282
C1orf162	735.489	1325.03	1.68071	0.245508
SIGIRR	393.237	238.387	0.634077	0.245508
ALPL	1176.11	4046.53	2.18827	0.245508
PPBP	6566.04	2220.83	0.483951	0.245508
PABIR3	94.0846	61.0741	0.672527	0.245508
MED6	251.325	195.344	0.788299	0.245508
PHOSPHO2	15.3296	6.30922	0.507893	0.24612
TUSC2	157.397	205.589	1.29831	0.24612
LACTB2	54.6741	33.8906	0.641772	0.24612
RP11-572M11.1	6.06016	1.18245	0.456029	0.24612
GPAT4	731.478	993.646	1.34385	0.24612
B4GALT1	753.257	1100.51	1.43291	0.24612
FAM238C	11.6799	3.70539	0.480764	0.24612
ARHGEF40	1069.07	2272.43	1.85829	0.24612
DHRS4-AS1	92.0106	55.8548	0.638676	0.246279
RP11-109P14.8	6.22954	15.3165	1.99158	0.246279
SBDSP1	145.991	83.4118	0.608653	0.246346
TC2N	1897.98	998.605	0.577321	0.246346
RP1-229K20.8	19.0715	47.131	2.00937	0.246441
PIP5K1A	562.527	699.399	1.24038	0.246441
ATP11B	4923.06	9171.68	1.71776	0.246441
TPM3P9	72.1965	41.9603	0.615196	0.246441
SIRPG-AS1	74.9311	27.59	0.495409	0.246441
SAMM50P1	5.06987	15.561	2.13774	0.246441
PAPSS2	104.03	162.973	1.51777	0.246568
ADGRE1	736.77	1441.88	1.77117	0.246679
SUPV3L1	210.209	147.216	0.708276	0.246679
KIF1B	1615.23	3570.51	1.89527	0.246679
SPEF2	146.652	71.6784	0.555339	0.246679
MORC1	17.6646	4.9022	0.469186	0.246679
ZNF81	648.14	811.247	1.24643	0.246679
SLC17A5	259.721	348.742	1.32984	0.246679
RNF146	937.797	1606.93	1.62244	0.246679
RP11-15L13.4	6.07747	1.37513	0.463688	0.246679
CBX8	38.693	22.8312	0.62418	0.246999
RP11-1191J2.5	9.39886	2.97759	0.488142	0.247012
CSNK1A1	1185.56	1454.51	1.22357	0.247403
OTUD6B	174.782	114.793	0.674952	0.247605
RP11-477D19.2	51.6987	78.5092	1.49184	0.247808
RP11-231N9.1	9.14844	2.6611	0.474414	0.247808
CRADD	144.485	202.976	1.39213	0.247942
RP11-80H5.9	6.63282	1.5133	0.462352	0.247993
RP11-93O14.1	5.5744	15.5119	2.08433	0.247993
KLHL20	318.505	241.636	0.764583	0.248417
FAM102B	500.347	668.326	1.32017	0.248417
ANKRD50	442.438	742.94	1.59678	0.248417
RP11-421L21.3	189.46	345.677	1.69392	0.248417
NCEH1	173.804	326.763	1.72753	0.248429
ZNF563	63.4414	34.4025	0.590521	0.248686
ERAP2	1739.38	789.867	0.534839	0.248686
GLT8D1	381.332	282.964	0.74857	0.248686
CHRM3-AS2	460.586	202.851	0.528012	0.248791
FUT8	517.636	275.908	0.582393	0.24975
TXLNG	262.924	177.638	0.692174	0.24975
RP11-535A19.1	14.2889	36.8988	2.0389	0.249851
TNFRSF25	328.676	150.647	0.537418	0.250599
HSCB	41.8964	25.0926	0.629829	0.250599
TASOR2	1724.8	1349.66	0.787034	0.250599
RP11-56B16.2	36.085	63.4825	1.65912	0.250599
UBXN2B	1148.7	2290.11	1.78943	0.250599
MACF1	16231.1	24934.7	1.49163	0.250599
POU5F2	352.596	597.592	1.61039	0.251664
XRN2	2179.34	3071.91	1.38821	0.251664
TSNAX-DISC1	8.86364	19.3153	1.89417	0.251664
DOK3	1212.92	2652.76	1.88163	0.251664
CCDC162P	46.5496	79.1716	1.61626	0.251664
AQP9	5219.86	12846.4	1.98495	0.251664
SIRT1	558.301	429.005	0.773332	0.251664
OGFOD1	136.349	88.5219	0.671261	0.251664
RP11-395L14.18	9.19587	2.50582	0.472501	0.251664
CCDC180	20.2086	8.7804	0.523269	0.251664
RP11-111F16.2	5.99496	0.330843	0.457276	0.251664
FXYD2	8.09019	1.23421	0.457035	0.251664
CD69	260.771	153.751	0.6226	0.251664
ENO1	4555.17	7651.95	1.59735	0.251677
GALK2	415.75	328.982	0.794175	0.251677
RP1-187B23.1	26.9435	11.2317	0.516028	0.251677
AC011380.8	81.1694	190.819	1.9491	0.251677
IL18RAP	2288.79	7157.32	2.13528	0.251703
KIRREL3	24.6353	57.161	1.94365	0.251762
RN7SL452P	10.9111	28.6235	2.048	0.251762
MIR646HG	497.472	1020.26	1.8178	0.251762
TMEM232	15.3433	5.96953	0.515458	0.251932
RAD51-AS1	122.534	83.5314	0.699649	0.252076
RP11-501J20.5	29.66	10.2244	0.490641	0.252076
MS4A4A	177.997	517.927	2.09743	0.252076
AP000692.9	24.6221	11.5537	0.555912	0.252076
TRIM52-AS1	53.3704	28.4809	0.595269	0.252076
MGAM	8036.05	22744.9	2.0813	0.252076
ITGA7	34.8959	119.587	2.16685	0.252076
NPM1	621.117	371.735	0.629299	0.252076
ANKRD34B	38.7665	123.328	2.14076	0.252076
RP11-286O18.2	7.87934	24.2171	2.13369	0.252076
SNORA80B	44.5314	74.8726	1.59511	0.252076
SLCO3A1	1096.93	1710.52	1.50976	0.252076
PPWD1	868.651	616.923	0.721957	0.252076
SNORD101	8.10278	2.55758	0.483569	0.252076
FGFBP3	22.6462	11.5334	0.57532	0.252076
FAIM	42.9513	27.3365	0.658602	0.252076
RP11-275F13.3	24.6048	43.8059	1.66712	0.252076
FAM110B	15.3121	31.6995	1.84067	0.252076
KLF7-IT1	119.513	222.221	1.71613	0.252123
PTPN4	2363.05	1514.21	0.662996	0.252123
LINC02447	6.65898	13.8087	1.88823	0.252421
TRBV9	38.7376	11.3181	0.475217	0.252421
SMARCA1	7.28747	1.42689	0.462356	0.252421
MTCO3P23	117.447	304.83	2.02358	0.252421
EIF3J-DT	91.731	68.9082	0.762265	0.252421
MSI2	804.381	550.905	0.699642	0.252421
IL1RL1	297.29	833.474	2.07299	0.25282
PPP1R8P1	15.8378	35.0314	1.90728	0.25282
C9orf72	3536.65	6812.05	1.75003	0.25282
RAB27B	880.858	383.828	0.527256	0.25282
WFS1	6.46631	1.84414	0.475823	0.252948
E2F3	555.071	994.506	1.67189	0.252948
CD3D	711.257	335.117	0.545694	0.252948
SUPT16H	900.261	657.75	0.73947	0.252948
RP11-542H15.1	11.9609	28.0412	1.94863	0.253458
ACTR6	166.554	104.882	0.652443	0.253458
RP11-665C16.1	13.2494	28.6068	1.86737	0.253753
SEM1	186.278	124.064	0.681024	0.254629
TOMM40L	121.605	196.967	1.55006	0.254629
CHMP1B2P	10.0025	1.04429	0.459363	0.255176
RNA5SP307	9.90067	23.7287	1.96705	0.255229
RASGRP1	889.825	479.326	0.587299	0.255229
CCL3L1	42.6125	137.621	2.13943	0.255229
ARFRP1	649.726	459.806	0.71914	0.255455
RP11-29H23.5	13.2126	5.54953	0.526844	0.255455
MAML3	421.24	797.044	1.73164	0.255455
SNORA46	27.6988	48.4887	1.62162	0.255562
CBL	2519.75	4710.85	1.71691	0.256673
LIMK2	2892.82	6083.91	1.83876	0.256862
DLG5	47.3956	21.2056	0.536342	0.257055
EIF5B	364.068	266.384	0.740637	0.257669
DNAL4	62.0974	39.9021	0.676493	0.257875
CASKIN2	5.68668	1.5133	0.473705	0.257875
HELZ-AS1	14.9411	26.5949	1.66349	0.257875
BCL11B	1438.31	750.961	0.576847	0.257875
GRHL1	50.5972	22.9436	0.535739	0.257875
RP1-229K20.5	106.752	218.5	1.81299	0.257875
PLA2G12A	220.9	126.596	0.613355	0.259001
BMP8B	43.6598	22.5289	0.577165	0.259253
OLFML2B	11.6729	34.0243	2.09035	0.259253
RP11-747H7.3	184.036	83.1662	0.536706	0.259253
SMCR5	11.313	3.37454	0.480421	0.259583
UGDH-AS1	11.4229	22.2758	1.75528	0.259583
LILRA6	407.188	958.178	1.94023	0.259892
PPM1M	1191.12	1746.02	1.43482	0.260013
DTNBP1	206.905	276.965	1.3275	0.260013
OMA1	575.622	408.706	0.723575	0.260013
EFCAB13	264.799	138.381	0.577939	0.260013
AZIN2	57.5159	28.5365	0.560433	0.260013
NT5DC2	26.5081	73.8329	2.05657	0.260013
GLTPD2	14.5981	31.3682	1.8451	0.260013
RP11-109G23.3	15.457	34.4012	1.89744	0.260013
E2F2	1321.01	2992.81	2.08008	0.260013
RP1-292L20.4	193.031	356.486	1.70534	0.260013
FAM89A	40.6654	78.7886	1.75027	0.260013
DCAF16	482.633	356.255	0.746269	0.260013
SLC31A1	322.691	527.32	1.56357	0.260013
RP5-890O3.9	14.7513	6.01853	0.523572	0.260013
ZNF841	451.616	320.6	0.720305	0.260013
GAPDHP51	17.1482	36.0989	1.8423	0.260048
RN7SL607P	12.9071	37.0856	2.07782	0.260152
TMEM220	53.8135	30.6504	0.615047	0.260488
CPNE5	79.5644	169.06	1.85171	0.260506
LARP4B	1316.17	1737.46	1.30935	0.261082
CDC37L1	236.498	163.436	0.704395	0.261082
MAGI3	122.825	196.224	1.54267	0.261082
PGD	3879.37	7945.57	1.80975	0.261175
DNM3	406.994	193.151	0.549826	0.261175
OLFM2	30.6104	12.7186	0.524378	0.261175
MYCT1	49.3075	19.1142	0.509575	0.261175
DPY19L2	15.3854	4.74692	0.483295	0.261175
COLGALT1	885.502	1378.66	1.506	0.261175
TMLHE	421.87	632.056	1.46178	0.261175
ZSCAN16-AS1	73.6855	51.7471	0.720723	0.261175
RP11-428L9.2	18.9678	4.68081	0.471956	0.261175
ZNF345	118.594	79.3513	0.690939	0.261175
ZNF512B	65.4014	34.0084	0.574991	0.261175
RFX3	675.67	977.415	1.4198	0.261175
CEP85L	1247.36	898.163	0.730419	0.261175
CBY1	45.1599	28.3115	0.654359	0.261175
RPSAP75	28.6407	77.3635	2.04049	0.261175
NEURL4	244.449	166.085	0.693786	0.261175
POLR3C	365.536	236.769	0.669918	0.261175
RP11-111K18.2	22.7996	49.0363	1.85312	0.261175
NFATC2	648.425	354.237	0.593616	0.261175
METAP2	334.47	221.856	0.680973	0.261175
ARAF	258.052	345.529	1.32952	0.261175
TTC27	249.416	164.764	0.678767	0.261175
NHLRC2	662.975	523.263	0.793394	0.261175
N4BP1	1476.38	2550.56	1.62708	0.261175
DPP4	462.788	235.681	0.569884	0.261175
SGTB	638.138	948.647	1.45182	0.261175
NFKBIZ	1816.68	2991.26	1.57167	0.261175
EIF4EBP1	41.577	71.2764	1.60555	0.261175
TRIM11	401.232	319.224	0.800648	0.261447
FBXL16	27.7707	13.4238	0.555682	0.261512
TUBGCP4	204.736	140.291	0.699935	0.261673
FAM24B	32.4436	16.5368	0.569562	0.262697
SFI1	822.899	570.973	0.707694	0.262697
USP1	949.454	629.193	0.681527	0.262697
CCND2	1226.33	726.381	0.626097	0.262947
USP37	446.312	331.663	0.752975	0.263442
TMEM50B	388.966	287.216	0.747404	0.263442
ZNF567	187.804	122.397	0.674194	0.263442
AC074366.3	10.0969	3.35743	0.493286	0.263442
LIG1	154.813	94.8088	0.64348	0.263442
WDSUB1	109.999	144.287	1.29167	0.263442
CYP19A1	6.55917	29.7316	2.12244	0.263442
LONRF3	130.932	240.706	1.69655	0.263564
BIVM	67.0091	35.6077	0.58305	0.263564
ZNF610	9.42797	2.50582	0.477984	0.263564
PPP1R26P1	68.965	112.19	1.56014	0.263564
RP3-329E20.2	72.4651	137.441	1.73351	0.263564
URI1	612.021	400.929	0.674989	0.263564
IRAG1-AS1	93.7123	219.323	1.93178	0.263564
TGM4	23.9279	37.4861	1.51438	0.263799
CPSF7	448.527	730.158	1.55925	0.263936
RAB37	1090.59	758.685	0.709665	0.264126
SMC6	802.253	517.902	0.667813	0.264126
DDX50	418.439	299.462	0.726311	0.264126
ZCCHC7	845.989	556.576	0.678486	0.264126
RPS15AP12	12.6372	5.68769	0.541461	0.264126
MROH6	41.4447	82.3415	1.77889	0.264172
SBK1	50.5591	22.268	0.53182	0.264288
AIMP1	476.362	323.31	0.694108	0.264288
TLR4	9917.57	20715	1.82545	0.264328
RPS12P24	67.1606	202.616	2.09219	0.264328
MYLIP	1347.14	2250.2	1.58764	0.264436
SNHG5	399.999	272.085	0.695367	0.264436
ETV5	7.1183	20.2931	2.06357	0.264436
GBGT1	337.436	636.009	1.72299	0.264436
OTUD6B-AS1	245.012	158.043	0.668749	0.26497
SUCLG2-AS1	35.0218	15.869	0.543545	0.265073
DNAJC1	330.691	221.358	0.687476	0.265073
SIRPAP1	4.86499	22.3844	2.11057	0.265073
FGR	6907.36	12430.7	1.67079	0.265215
PKIA	119.106	64.2804	0.58892	0.265215
TBC1D2	243.385	422.744	1.63177	0.265215
CEP68	711.16	1081.5	1.47807	0.265215
SLC25A44	687.44	1232.14	1.66719	0.265215
SNORA65	14.5089	28.7177	1.75927	0.265215
FAM157C	173.656	439.417	1.98694	0.265345
RIF1	2061.19	1567.92	0.767302	0.265345
LINC01271	4.79108	15.4838	2.1208	0.265345
ICE2	737.787	517.789	0.714071	0.265988
SHQ1	197.356	138.392	0.713741	0.266154
CCDC152	12.7817	4.74692	0.502613	0.266154
ZBTB21	221.14	166.363	0.758225	0.266244
SEC11C	233.551	130.398	0.601491	0.266281
PRDM10	247.471	335.46	1.34211	0.267098
HOOK1	99.6935	50.2077	0.569052	0.267098
ATAD3B	197.056	123.738	0.652836	0.267098
NCL	1343.51	876.204	0.672817	0.267098
PPP1R3B	1982.35	4348.2	1.86896	0.267098
ABCF1	390.852	265.048	0.69425	0.267098
HKDC1	53.3952	22.7106	0.526048	0.267098
PTH2R	26.7549	55.0315	1.81289	0.267673
TECPR2	1990.42	4150.5	1.82184	0.267673
ANKRD36	808.654	496.153	0.642856	0.267742
CAPN13	5.72281	22.6563	2.13494	0.26803
RPL5P13	20.8182	7.91168	0.507554	0.26803
ZNF136	413.48	326.604	0.793889	0.268071
RP11-640F22.1	5.63122	0.903368	0.468576	0.268071
SAMD15	15.8521	41.1961	2.01567	0.268071
NSUN5P1	57.1937	30.3339	0.586264	0.268133
PHLDB3	46.764	26.1863	0.599709	0.268133
IQSEC1	3190.54	5115.16	1.5391	0.268133
CD300LD	9.39007	42.6098	2.10661	0.268133
ICAM1	321.341	561.549	1.63925	0.268133
IFNAR2	145.553	215.591	1.44558	0.268133
SLC25A4	61.2598	30.6766	0.569444	0.268133
PIGQ	141.195	195.735	1.56002	0.268133
DYNC2I1	161.388	102.039	0.657226	0.268133
LARP7	395.417	264.157	0.685997	0.268133
EEF1A1P19	22.5438	11.3754	0.569813	0.268133
LRIG1	356.238	206.918	0.618555	0.268133
LIPH	29.9315	9.5021	0.492253	0.268133
ENKUR	75.7203	33.2426	0.53477	0.268133
IFT74	185.64	114.175	0.645126	0.268133
TRBV18	23.2067	9.32972	0.52244	0.268133
STX11	1947.49	3737.95	1.73802	0.268133
FNTA	1025.23	840.093	0.822099	0.268133
EMILIN2	1776.55	3137.33	1.6485	0.268133
NAA35	404.304	303.094	0.757195	0.268135
AREL1	1860.47	2764.72	1.4495	0.268135
GPR161	20.6172	34.4677	1.59153	0.268135
CRYBG2	42.6644	25.4059	0.6326	0.268315
IGLV2-14	47.1146	9.28405	0.471487	0.268315
AC006978.6	265.881	351.806	1.30997	0.268315
SLC38A6	119.01	177.144	1.43889	0.268322
ZBTB1	1052.64	766.86	0.737746	0.268322
ZC3H8	176.319	119.949	0.695481	0.268322
CYTH4	5973.03	10082.5	1.59762	0.268322
RP11-122G18.12	12.291	22.1294	1.67842	0.268322
VKORC1L1	286.466	206.205	0.732844	0.268322
TJP3	29.2642	12.8948	0.529539	0.268371
UPF3B	100.641	71.694	0.722674	0.268415
CH17-172B3.1	50.0672	29.3188	0.626024	0.268527
SERPINC1	5.68833	12.4974	1.8576	0.268527
IFNGR2	2065.53	3577.39	1.62641	0.269704
B4GALNT3	68.9877	22.3831	0.491645	0.270078
LINC00893	26.6199	15.4976	0.631286	0.270441
RNF141	1699.6	2962.1	1.63327	0.270599
MRPL19	292.567	201.506	0.703055	0.270599
AC093323.3	231.642	146.219	0.656591	0.270599
KLF13	3470.26	4587.59	1.31014	0.270599
RP11-820I16.3	9.00096	20.8776	1.9247	0.270599
RP11-6I2.4	5.69904	17.4305	2.09606	0.270599
UVRAG-DT	17.5937	41.5455	1.9438	0.270599
MTR	1296.72	883.892	0.69787	0.270599
NEK6	895.933	1370.42	1.48379	0.270599
VPS9D1	249.216	503.42	1.78883	0.270599
NBPF14	215.937	360.637	1.58748	0.270599
MARCKS	805.22	1757.77	1.8608	0.270599
CAND2	15.4198	6.09016	0.521649	0.270599
ALOX5	5083.3	10108.8	1.77226	0.270599
PDE1B	78.2081	132.164	1.60075	0.270599
AC003104.1	457.113	815.694	1.65945	0.270599
AAAS	82.5815	57.334	0.716808	0.270599
RP11-210K20.2	9.79985	19.6489	1.77136	0.270599
F2R	305.891	178.895	0.623458	0.270599
HEPH	29.8744	171.499	1.96295	0.270874
CHRNE	15.3657	5.89473	0.513447	0.270874
SUV39H2	113.846	71.6549	0.655157	0.270874
RP11-750H9.5	347.577	662.461	1.73031	0.270874
CORO2A	186.584	324.142	1.62957	0.270874
RP11-764D10.2	7.88917	2.52293	0.499431	0.270874
METTL14	415.23	334.12	0.80803	0.270874
PCM1	3749.41	2864.25	0.770611	0.270874
AP001610.5	34.7965	6.20846	0.487667	0.270874
HAUS1P1	70.6639	170.924	1.94553	0.270874
TRBJ1-3	22.6	9.03962	0.514653	0.270874
FHL1	231.949	98.2687	0.528398	0.271385
TDG	251.211	198.365	0.791676	0.271674
PRPF38A	546.724	439.154	0.805212	0.271674
SURF6	334.818	245.459	0.739894	0.271674
TRAV5	17.4852	5.01165	0.486106	0.272016
LINC02848	5.91421	1.42689	0.480205	0.272016
TMEM169	45.7919	74.6686	1.57483	0.272505
GUCY1A1	292.72	112.353	0.512138	0.27261
MESD	408.174	302.994	0.74946	0.27261
PARD3	115.072	43.2596	0.510018	0.272911
DCLRE1A	212.952	121.364	0.611301	0.272911
RP4-809E13.5	6.13152	12.8365	1.81831	0.273025
TGFBR3	423.911	202.293	0.554433	0.27305
FANCM	260.685	179.085	0.701887	0.273159
NSA2	290.11	186.221	0.663781	0.273296
SPOCK2	1311.95	707.98	0.591398	0.273506
RP11-640G3.1	7.54178	1.84414	0.48006	0.273549
SUPT3H	80.6495	45.7602	0.614212	0.273549
SCAMP1-AS1	136.346	92.5632	0.694754	0.274212
RP1-206D15.6	22.8443	46.4384	1.81704	0.274233
EMC9	60.9777	36.3051	0.621308	0.274296
IL10RB	53.6865	103.157	1.74631	0.274296
LEPROT	653.739	1025.11	1.51173	0.274296
SLC11A1	5116.95	11704.7	1.89684	0.274478
RPS15AP24	16.1897	7.13169	0.538988	0.274478
PLPP3	10.8895	27.6647	1.97971	0.274548
HIVEP1	990.508	1405.12	1.39442	0.275385
MRPL57P8	10.1895	3.60187	0.508772	0.275446
SLFN12L	588.329	363.143	0.646606	0.275446
DUSP16	448.898	674.474	1.46245	0.275446
ZNF845	446.393	303.046	0.69476	0.275458
MAP7D3	119.538	81.1079	0.690704	0.275458
PLEKHA7	23.2494	8.54147	0.508998	0.27611
ANKIB1	1009.82	812.86	0.808908	0.276796
LRRC19	9.48486	3.75715	0.523201	0.276796
DNASE1L2	18.4922	9.85933	0.589924	0.277314
HMGB1	761.611	520.069	0.699176	0.27776
ACTBP4	42.1188	82.3677	1.757	0.27776
RP11-104L21.3	15.7541	5.73945	0.50623	0.27776
KCTD2	363.171	492.939	1.34408	0.27776
TRBV27	31.6709	12.299	0.516287	0.277962
CASC19	118.561	58.2093	0.562099	0.278275
PRSS27	7.7612	15.2846	1.79031	0.278276
AC023590.1	30.3868	12.3994	0.524178	0.278276
LRP10	1673.84	2679.88	1.72741	0.278635
C17orf78	6.02267	1.56505	0.483047	0.278968
ILKAP	384.187	250.981	0.675508	0.27932
CEP162	466.967	304.011	0.674132	0.27947
RP11-156K23.3	22.2665	11.1282	0.565175	0.27947
FBXO32	175.396	103.846	0.628284	0.27947
RP11-263K4.1	20.286	11.0418	0.594159	0.27947
ZNF554	56.8318	35.7721	0.657274	0.27947
ZNF347	211.708	127.167	0.633812	0.27947
VPS13A	2035.21	1370.99	0.691727	0.27947
RP3-477J10.1	55.3441	30.835	0.600246	0.27947
BEX2	47.2741	21.0503	0.540855	0.27947
IL10RB-DT	60.9679	104.748	1.61741	0.279931
BASP1	2147.43	5304.34	1.95119	0.279931
GPALPP1	303.931	228.696	0.760613	0.28006
KRAS	928.425	1396.37	1.46276	0.280101
PRKCA-AS1	63.4763	27.8313	0.536753	0.280167
CEP170B	5.45916	1.28597	0.479826	0.280167
OR7E140P	6.695	18.7114	2.03266	0.280412
GLRX3	334.619	234.567	0.714989	0.280508
TREML4	183.383	420.621	1.89513	0.280557
DDX10	267.044	183.602	0.703184	0.281
MTERF3	116.859	72.7729	0.649201	0.281
ZNF91	843.877	578.552	0.701531	0.281
EHD4	269.04	407.584	1.46612	0.281
NAIPP2	54.0781	118.444	1.85879	0.281214
TAS1R3	38.1336	20.7454	0.592664	0.281224
IGHV3-48	19.0991	2.08582	0.476655	0.281224
RP11-358B23.5	119.392	229.816	1.73657	0.281224
TSTD1	256.255	171.707	0.690638	0.281224
RP11-405F3.4	17.1691	46.7684	2.01679	0.281224
LSG1	399.874	273.032	0.698515	0.281224
CDC42SE1	6867.14	9660.03	1.38306	0.281253
MYOM2	132.487	9.81033	0.478359	0.281575
TMEM72	5.17966	14.9542	2.04295	0.281575
RPS25	1465.28	878.485	0.633735	0.281575
KCNK13	18.7783	47.2897	1.95175	0.281593
CLIP1-AS1	25.9766	46.8297	1.68704	0.281812
CFDP1	211.554	146.298	0.709269	0.281812
PRELID2	128.911	57.699	0.54234	0.281997
MYRIP	67.7845	128.132	1.72192	0.282483
RP11-154B12.3	31.5064	61.8311	1.76595	0.282975
SIRPB1	1001.22	1929.58	1.73544	0.283367
PERP	16.6284	6.48754	0.518118	0.284443
NLRP3	667.614	1148.87	1.61488	0.284443
CTD-2224J9.11	53.9181	35.5103	0.666489	0.284477
RP11-356C4.3	17.7992	47.0562	1.99585	0.28451
MIR6075	5.6013	1.18245	0.480948	0.28451
SUMF1	642.582	932.102	1.41882	0.285154
IL1RN	252.168	549.636	1.8504	0.285154
CERKL	67.553	33.2635	0.56389	0.28537
LUC7L3	2355.88	1779.87	0.762746	0.28537
FBXO25	217.732	159.191	0.738056	0.28537
RP11-36B6.2	313.627	627.73	1.7729	0.28537
MINAR1	31.4152	13.202	0.530728	0.285735
TIGD4	6.96799	1.91301	0.490885	0.285992
LL21NC02-1C16.2	45.941	79.562	1.62083	0.285992
PLAAT4	597.212	314.485	0.584854	0.285992
RNU4-2	5495.38	9076.68	1.56898	0.286393
RFC1	870.422	643.009	0.748256	0.286393
DEGS2	75.0477	39.9321	0.588244	0.286841
RN7SL653P	7.8625	2.2785	0.491781	0.286841
APBB1	190.289	98.0376	0.578491	0.286923
MIR5692C2	6.57173	2.08582	0.49312	0.286923
SRRM5	6.51313	1.18245	0.479906	0.286939
PKD1P6	18.8843	9.35292	0.562182	0.286939
ZNF596	47.4118	29.6126	0.652104	0.287056
ARHGEF18	2567.44	1886.06	0.744237	0.287056
CTC-527H23.1	87.2022	174.918	1.77561	0.287056
IL5RA	424.232	132.55	0.495924	0.287056
TMPRSS3	13.6144	3.79179	0.489935	0.287056
BABAM2	189.93	238.796	1.2566	0.287056
AC005391.2	5.82306	13.3319	1.87554	0.287056
RPL9P9	263.755	77.4847	0.492367	0.287072
GMPS	660.699	431.231	0.675802	0.287072
AC016999.2	11.2593	19.4882	1.61722	0.287072
TRAJ11	17.2944	6.43578	0.512644	0.287127
TRBV20-1	41.5015	17.7567	0.533154	0.287401
ZNF107	786.835	478.936	0.640722	0.287857
CUL2	406.441	314.268	0.78191	0.288607
LINC00654	75.0719	134.647	1.66385	0.288607
RP11-737O24.5	51.599	91.5696	1.65812	0.289303
PMS1	318.226	217.421	0.698548	0.289455
TMEM238	8.30231	2.74751	0.500533	0.289959
RBM4B	158.067	120.497	0.769798	0.289959
RPS20P31	52.3281	113.099	1.84223	0.290053
YES1	117.583	73.3076	0.654131	0.290053
B3GNTL1	313.733	528.959	1.59338	0.290053
EFNA1	9.96001	23.2476	1.91526	0.290053
IMMP1L	108.043	64.7925	0.633978	0.290053
N4BP2	798.602	512.243	0.665777	0.290053
ZFP82	104.03	59.9899	0.619223	0.290053
CLTC	4704.14	6438.57	1.35033	0.290073
ARHGAP10	218.81	149.08	0.698015	0.290073
COTL1	2425.9	3820.49	1.51442	0.290073
WASHC2A	227.711	156.409	0.70468	0.290073
RARA	509.621	991.983	1.74331	0.290073
GNAZ	301.956	115.509	0.516932	0.290073
CD40LG	128.212	67.3608	0.585933	0.290073
MAP3K20	443.804	806.472	1.67262	0.290073
MAMDC4	146.561	94.2983	0.666355	0.290073
COX15	392.378	506.515	1.28199	0.290073
METTL2A	75.5404	50.3207	0.682107	0.290073
SDHC	107.03	148.994	1.37042	0.290073
MFSD6L	46.1488	20.5236	0.544334	0.290073
SMC5	931.608	722.149	0.780393	0.290073
VASP	3187.45	5586.59	1.63342	0.290073
LYPLA1	404.302	593.081	1.43123	0.290073
GNL3	478.131	307.964	0.667782	0.290073
DIP2C	82.6904	41.6926	0.572988	0.290073
NABP1	10026.2	20715.4	1.79746	0.290073
ZNF280B	18.5259	8.19076	0.539478	0.290073
PTPRJ-AS1	39.4865	81.2675	1.8002	0.290073
WARS2	98.479	60.3534	0.639078	0.290073
THNSL1	65.3526	32.9585	0.573162	0.290073
SLC25A27	9.85642	3.40919	0.508028	0.290073
RP3-475N16.9	5.75499	1.75498	0.493083	0.290073
FHIT	109.016	51.1172	0.55414	0.290073
ENO2	142.759	76.8197	0.593836	0.290073
ANO10	292.719	492.362	1.59007	0.290073
APBB1IP	1800.18	3237.54	1.66074	0.290073
COA7	92.5547	59.8834	0.668391	0.290073
UQCRBP1	6.15634	1.23421	0.483368	0.290073
PRKAR2B	1944.49	775.934	0.523135	0.290073
ITK	2207.97	1273.76	0.618651	0.290073
PRIMPOL	183.189	120.155	0.681301	0.290073
COQ5	161.495	110.141	0.698543	0.290073
TBC1D14	1685.22	2869.44	1.60188	0.290073
C21orf62-AS1	77.4681	45.2224	0.625668	0.290073
CD247	1387.93	747.561	0.593324	0.290073
DNAJC5	1937.08	2850.9	1.43564	0.290073
TGFB3	20.6756	10.8662	0.581102	0.290073
RP11-326K13.5	10.7698	4.12539	0.528586	0.290073
CCL3	11.981	27.9777	1.90153	0.290073
KRT18P34	8.80878	18.4147	1.82368	0.290629
MTG2	212.424	295.031	1.36807	0.290765
ZNF311	7.3521	1.99941	0.492396	0.290929
MTND3P12	45.2579	123.536	1.99916	0.290929
MIDN	554.109	1072.6	1.73645	0.290929
ZNF37A	509.33	364.427	0.72644	0.290929
C9orf106	37.3977	82.5151	1.85636	0.291068
ALDOC	40.3271	66.7994	1.58756	0.29129
CTC-248O19.1	6.85098	2.13758	0.497606	0.291344
GEMIN8P1	20.7555	59.2368	2.01914	0.291344
IKZF2	807.384	404.591	0.570999	0.291344
LEF1	855.448	412.396	0.560929	0.291344
NOTCH2	5850.52	9515.8	1.55016	0.291344
NOP58	405.423	270.462	0.686438	0.291344
TIMM29	177.179	129.262	0.737855	0.291344
TPM2	37.812	17.2904	0.551327	0.291344
HCK	6584.86	11864.3	1.6615	0.291344
SLC36A4	408.445	621.788	1.47368	0.291344
ZNF510	509.756	340.011	0.687212	0.291344
CSPG4P10	7.82585	1.98506	0.491453	0.291344
RP11-586D19.4	22.3824	7.87978	0.50903	0.291344
RP11-407G23.7	7.44452	15.5757	1.7771	0.291538
NUP43	444.975	322.159	0.734506	0.291595
FTLP15	5.65921	1.23421	0.485692	0.291603
TAMM41	117.411	72.9295	0.652609	0.291603
RP11-25K21.6	27.8296	67.732	1.92774	0.291603
TACR2	13.0693	26.3579	1.7618	0.291603
CDA	149.818	338.09	1.87286	0.291603
RP11-734J24.1	10.4161	2.22674	0.501183	0.291603
LINC00663	11.5805	4.79868	0.527713	0.291603
BEX4	119.65	69.0836	0.621239	0.291603
RP5-1022P6.5	20.8958	48.4683	1.90162	0.291603
LINC00544	23.9793	8.29428	0.506851	0.291603
WDR86-AS1	35.8696	10.1902	0.494118	0.291603
RRH	14.5718	6.64282	0.549417	0.291603
LINC00540	21.4917	7.14647	0.503534	0.291603
SRA1	388.262	552.581	1.39576	0.291603
INPP5E	100.663	62.6397	0.649121	0.291603
PDZD4	143.821	56.0746	0.521257	0.291604
GALM	244.914	121.175	0.567991	0.291604
RP4-730K3.3	53.9252	113.931	1.82199	0.291604
RPS6KA5	1408.64	829.537	0.627577	0.29184
RPL37	4182.21	2703.22	0.670458	0.29184
AFG3L2	343.717	246.489	0.727341	0.29184
GRINA	650.38	1182.04	1.88058	0.291886
PNMA6A	5.86945	0.713444	0.484672	0.292155
RAB23	70.5703	32.406	0.550408	0.292155
TMEM127	1055.35	1611.08	1.47797	0.292155
LINC02656	241.36	643.67	1.97998	0.292155
PDE6C	12.9953	5.44325	0.532702	0.292155
ZNF432	264.607	198.813	0.75586	0.292155
PAFAH2	278.189	193.939	0.713033	0.292155
RPS7P15	8.88118	17.0225	1.72045	0.29218
RGPD8	26.7449	11.7954	0.54545	0.29218
CLMN	951.549	1659.11	1.62607	0.29218
RP11-139H15.5	105.094	169.836	1.54564	0.29218
RP11-434H14.1	346.886	566.278	1.55419	0.29218
NR1I3	20.8476	39.2975	1.71957	0.29218
OLFML1	35.885	65.9606	1.67819	0.292388
ACSF2	128.542	76.584	0.632816	0.292388
LAIR1	920.269	1330	1.41295	0.292534
RP11-799D4.4	129.83	75.2689	0.622902	0.292534
EVL	2532.08	1476.89	0.623726	0.292921
PINX1	87.5819	58.2735	0.679272	0.292921
MBNL2	445.241	315.169	0.721346	0.293069
ARL14EP	363.119	237.581	0.675434	0.293069
PYHIN1	385.309	214.843	0.606641	0.293069
DLG3	117.651	61.5587	0.584353	0.293069
CCDC86	42.8199	22.1469	0.577397	0.293069
SDCBP2-AS1	334.317	491.287	1.43266	0.293069
C2orf49	367.303	289.147	0.792956	0.293069
RP11-1036E20.9	6.33449	1.23421	0.486469	0.293069
UMODL1	6.51475	15.457	1.92182	0.293666
IL9RP3	19.4234	8.29428	0.53458	0.293666
OPA3	181.25	260.294	1.40877	0.293666
TAPBPL	465.337	353.148	0.767243	0.293666
CAVIN2	1970.19	777.303	0.5237	0.293853
PDHX	193.233	144.427	0.755626	0.293853
ASPDH	11.9658	4.45073	0.514014	0.293853
METTL8	248.853	173.086	0.710374	0.293853
E2F5	141.307	87.6166	0.650511	0.294174
ACSL1	18295.8	46800.1	1.952	0.294174
CTD-2616J11.3	14.1641	6.47	0.556411	0.294174
MAPK9	432.139	345.571	0.804024	0.294174
MCF2L	69.686	32.3707	0.554216	0.294174
CCL5	2124.58	1032.69	0.564297	0.294174
PLP2	234.655	422.763	1.66157	0.294174
RP11-396O20.1	14.1837	50.0001	2.0554	0.294174
RP11-167J8.5	7.63167	0.903368	0.486941	0.294174
STAG3L5P	105.199	65.6441	0.649457	0.294174
ACADM	399.074	294.148	0.74711	0.294174
REL	1023.08	1385.12	1.33765	0.294174
DDX28	190.104	133.693	0.715436	0.294228
KCNT1	9.85178	3.47806	0.515454	0.294786
ZNF665	31.6272	17.2272	0.59305	0.295223
ARHGEF17	20.3901	53.6313	1.97131	0.2958
TCEAL8	146.393	99.2228	0.693721	0.295958
GCNT1P3	47.656	106.077	1.85541	0.295999
MUTYH	26.3829	16.2347	0.635963	0.295999
ZBP1	746.041	333.36	0.545354	0.295999
SNRNP48	329.383	245.285	0.753957	0.295999
ALPK1	3455.36	7115.89	1.78817	0.295999
OCIAD2	107.583	55.0997	0.578927	0.296152
CHRNG	20.5203	12.1235	0.633929	0.296242
CHIC1	154.955	94.1655	0.642128	0.296412
LINC01948	269.759	473.032	1.63096	0.296428
ANGPT1	140.679	68.7171	0.565371	0.296428
CHRNB1	83.8057	55.5283	0.682699	0.296428
CLEC4D	702.718	1841.53	1.96299	0.296428
VTN	13.3157	24.316	1.64469	0.296486
EFHD2	2172.11	3614.88	1.57404	0.296956
CTSF	57.4662	27.0269	0.554196	0.296956
LDHB	226.542	117.91	0.583837	0.296956
ZFP14	333.187	224.994	0.693906	0.296956
CCDC81	10.1208	4.22615	0.538549	0.296956
SGO1	79.4131	47.8685	0.640736	0.296956
SBDS	294.946	167.766	0.614562	0.296956
FAM171A1	19.1218	8.42694	0.534857	0.296956
AGO1	1139.83	1582.09	1.36614	0.296956
DGKK	18.6326	3.07835	0.488283	0.296956
RPS2P15	39.0808	58.1016	1.4539	0.296956
BCL6	3948.69	9808.21	1.93006	0.296956
RP11-353H3.1	6.19317	16.3433	1.98051	0.297256
LTBP4	81.007	46.3968	0.615657	0.297256
POLD3	316.583	446.589	1.38681	0.297256
UBXN2A	234.697	153.507	0.678288	0.297256
RP11-166O4.6	10.3121	3.98172	0.520311	0.297256
ZNF17	181.677	129.421	0.724419	0.298293
ATP13A3	1548.41	2276.35	1.43287	0.298293
RALGAPA2	3206.83	5802.47	1.66239	0.298293
CTC-484P3.3	46.4382	96.2468	1.79795	0.298293
PIBF1	457.218	324.865	0.724176	0.298293
KPNA5	418.596	270.36	0.670097	0.298451
TMEM121B	164.679	311.219	1.70761	0.298451
TPT1P10	61.465	117.039	1.71789	0.298878
NOP56	636.038	412.008	0.671582	0.298878
B3GLCT	97.3478	66.7392	0.700791	0.298878
TNNT3	33.196	15.6076	0.555554	0.299144
CKAP2LP1	112.431	253.432	1.86235	0.299185
RP11-549J18.1	93.1145	146.657	1.51727	0.299185
TSPAN14	1791.82	2489.26	1.36691	0.299185
RNU6-1005P	34.9956	71.9498	1.78899	0.299185
SUV39H1	54.3614	30.4343	0.609995	0.299185
DNMT1	923.216	606.65	0.679514	0.299684
TAGLN2	3831.74	6182.05	1.53881	0.299684
IGKV1-6	11.7042	0.382602	0.494367	0.299684
RP11-71G12.1	12.102	3.02659	0.494521	0.299684
PIAS2	874.554	1574.06	1.65674	0.299684
CPA5	13.6934	1.47865	0.490408	0.299684
TLR10	353.155	647.281	1.67549	0.299959
CITF22-49E9.3	100.62	202.665	1.76796	0.30001
LINC02316	48.3863	26.1517	0.594887	0.300081
SLC16A10	74.5888	31.6005	0.537065	0.300081
R3HDM1	416.825	317.109	0.768467	0.300081
NOCT	204.315	309.618	1.47238	0.300081
GRB10	446.552	1392.97	2.02504	0.300081
HAUS5	68.0604	35.2476	0.585784	0.300081
RABEP1	994.722	799.068	0.807202	0.300081
HNRNPA1P49	80.703	120.672	1.45342	0.300081
DPRXP4	18.8666	37.3766	1.75197	0.300081
STK38	3267.38	4208.67	1.27876	0.300081
CPLANE1	560.797	376.15	0.691575	0.300081
RN7SKP198	9.35296	23.4352	1.93489	0.300337
HSPA1A	651.037	1301.97	1.75893	0.300337
TRAV20	14.4956	4.92249	0.510761	0.300354
ZNF644	1427.9	1068.38	0.75698	0.300466
WNT4	121.526	173.46	1.3946	0.300466
MAP3K7CL	886.21	370.609	0.535036	0.300508
MAPRE1	961.997	1226.47	1.2675	0.300508
UTP6	655.262	505.587	0.777263	0.300508
HYAL1	57.1385	96.488	1.59663	0.300508
LINC00399	6.4848	25.2018	2.02641	0.300508
SCN9A	90.7454	209.602	1.87727	0.300684
ZNF568	142.726	92.1544	0.669939	0.301235
STAT4	841.124	499.143	0.632278	0.301298
AC083875.2	11.3357	5.59853	0.56245	0.301368
ZNF761	238.853	174.913	0.741118	0.301485
RNF144A	416.461	239.807	0.62044	0.301485
PKM	1507.28	2462.59	1.55233	0.301671
CENPK	315.086	169.147	0.595282	0.301671
L3MBTL2-AS1	21.1692	11.3551	0.600687	0.301671
CTD-2235C13.1	40.8457	63.9303	1.51173	0.301671
NF1	1457.84	2050.51	1.38137	0.301671
RP11-355O1.12	6.06961	12.6586	1.77979	0.301671
SMIM33	5.68573	1.56505	0.499081	0.302049
MAP2K3	1928.8	3020.2	1.83338	0.302708
GNAQ	2067.44	3353.58	1.54402	0.302708
RP11-531F16.4	19.1335	38.1843	1.76384	0.302708
ASAP2	95.2269	41.8766	0.545962	0.302708
RP11-434H6.6	11.5742	25.144	1.83387	0.302708
TBL1X	1243.52	2098.18	1.58742	0.302856
SMIM10L2A	9.13478	3.0811	0.51729	0.302856
HSPA1B	101.351	199.763	1.74682	0.302856
HIP1	672.111	1373.85	1.77666	0.303105
CTC-457L16.1	11.0352	3.92721	0.511196	0.303105
ZNF518B	850.225	653.48	0.775617	0.303105
MT-CO1	3659.34	6146.3	1.5818	0.303105
RTN3	1897.72	3481.23	1.67403	0.3035
TOR1AIP2	1535.72	2172.59	1.38823	0.303587
MTUS1	52.2372	13.0611	0.496684	0.303589
MIR4772	14.7804	46.3087	2.02038	0.303589
RP11-77I22.5	6.77059	2.14033	0.510478	0.303589
MIR604	7.4897	15.0776	1.78187	0.303589
TRDV2	25.2118	6.9103	0.500173	0.303589
RP11-864J10.2	5.98355	1.65421	0.503699	0.303589
CLK2	444.961	372.3	0.838999	0.303589
ZNF519	94.3571	50.3227	0.595321	0.303762
RPS6KB1	472.97	390.978	0.829185	0.304274
RP11-69J7.1	8.64463	2.88567	0.508896	0.305659
RP11-27J8.3	1108.79	1985.72	1.64894	0.305701
FBXO34	726.742	1125.04	1.4923	0.305701
MIR23AHG	1373.1	2222.24	1.54116	0.305701
ZNF213-AS1	172.491	125.857	0.740809	0.305701
RP11-266K4.15	9.81951	21.4265	1.83241	0.305701
PPFIA3	11.6543	4.50524	0.529249	0.305742
CTD-2015H6.3	57.0666	114.84	1.76654	0.305742
SPINT1	106.555	54.2309	0.57834	0.305742
C3orf22	5.34186	15.0176	1.98445	0.305837
LRPAP1	1609.34	2454.68	1.47414	0.305856
GVINP1	4090.83	2680.49	0.678658	0.305856
DNAJC25	53.4715	79.1757	1.43583	0.305856
TADA2A	282.65	218.752	0.777811	0.305885
CEBPB	1659.03	3121.32	1.69787	0.306038
RP11-104L21.4	148.956	72.0757	0.566887	0.306038
EP400P1	218.631	145.3	0.687638	0.306713
RP11-702F3.3	8.38021	19.0829	1.87308	0.306713
CCNA1	10.9699	35.3449	2.01835	0.306713
POLR3GL	175.929	117.006	0.683953	0.307181
DAAM2	240.116	1098.63	1.96063	0.307181
FAN1	629.161	821.983	1.29222	0.307404
IGKJ4	35.5737	7.54894	0.495416	0.307404
ALDH2	400.783	762.989	1.70848	0.307445
FCGR2A	6997.4	13661.4	1.7323	0.307445
FBP1	99.3432	193.86	1.7307	0.307445
RP11-17A4.2	53.8271	107.064	1.74775	0.307445
IATPR	27.4859	9.93414	0.519216	0.307445
ALPK2	6.846	0.713444	0.495183	0.307525
RP11-512C24.4	63.0769	23.4266	0.522319	0.307571
DISC2	461.517	874.879	1.70471	0.307571
LSM8	1106.2	833.445	0.761153	0.307571
OPLAH	120.607	296.2	1.9124	0.307571
USP47	1307.06	1040.76	0.800869	0.307571
MCUR1	247.463	139.81	0.61451	0.307881
TPI1	1079.32	1575.91	1.42355	0.308176
MKRN3	25.6753	7.22085	0.503093	0.308176
DPRXP2	9.52634	32.3039	2.02074	0.308523
TRAV18	7.05805	2.41391	0.506659	0.308523
GPR85	4.83282	13.8615	1.9822	0.308523
HACD3	274.996	171.69	0.654578	0.308523
LINC00342	339.226	207.699	0.64672	0.308608
SOAT1	996.825	1271.25	1.26715	0.308608
BTN3A1	2947.44	1999.73	0.697458	0.308608
ZNF503-AS2	5.33403	12.5755	1.83664	0.3087
OR52M2P	12.6995	4.36707	0.517743	0.3087
NIPAL4	66.7251	111.437	1.57619	0.3087
CARD11	391.421	228.915	0.626763	0.309063
ZNF876P	34.5286	17.6582	0.589452	0.309462
BOK	12.7044	4.39897	0.516453	0.309462
TBC1D19	118.024	68.5576	0.625501	0.309685
CCDC17	145.746	237.377	1.55114	0.309975
L2HGDH	56.8001	34.0283	0.63568	0.309975
ZNF566	152.473	102.555	0.690109	0.309975
STPG1	56.2797	34.5121	0.643854	0.309982
RBM47	2193.27	4125.95	1.69599	0.309982
TRBJ2-3	24.5597	11.2229	0.557028	0.309999
LIM2	7.31676	1.65421	0.499599	0.310141
ADI1	392.453	289.171	0.747082	0.310141
RPL39	826.045	530.547	0.668156	0.310141
PRCP	1492.72	2161.93	1.41429	0.310141
IER5L	45.8123	89.7662	1.73651	0.310141
KIAA1328	188.633	117.699	0.656332	0.310141
ZNF681	79.318	46.3598	0.623533	0.310141
JCHAIN	1097.33	190.51	0.496131	0.310141
RP11-420A21.1	31.9742	61.0822	1.71155	0.310141
RP11-284N8.3	401.092	245.56	0.646856	0.31056
MAP3K3	1728.76	2692.57	1.49737	0.311018
SRF	276.491	367.11	1.31539	0.311127
PTK7	32.5761	15.1266	0.558289	0.311127
PLEKHO2	825.604	1459.54	1.6343	0.311127
BNIP3P26	33.2073	81.8113	1.91293	0.311127
GALK1	183.286	281.821	1.4859	0.311127
HDAC2-AS2	10.7485	18.9184	1.63068	0.31131
PTMAP4	7.30515	2.93743	0.526772	0.31183
ZNF512	257.251	197.7	0.776204	0.311838
RBFOX3	9.88466	19.5634	1.74174	0.311838
TIMP1	269.934	529.957	1.73667	0.311838
HIF1A-AS3	78.9682	144.922	1.67385	0.311838
TYW5	304.312	422.284	1.3652	0.311982
TNFRSF1A	1158.01	2022.53	1.62117	0.311982
SLC16A5	189.026	298.556	1.51588	0.311982
CLNS1A	835.22	608.681	0.73917	0.311982
SMIM30	59.774	36.2208	0.64169	0.311982
ABHD12B	226.469	513.98	1.85398	0.311982
RP11-181P4.2	11.9928	3.37179	0.504636	0.312238
THADA	1364.78	1053.8	0.778672	0.312494
ZBTB11	1163.87	972.053	0.837164	0.312494
CBFA2T2	276.8	197.277	0.729444	0.312536
ZNF92	228.584	148.973	0.675387	0.312536
HNRNPA1P35	26.8349	57.0746	1.81173	0.312648
MID2	65.8576	26.9565	0.53669	0.31268
RPL24	1489.63	997.734	0.690718	0.31269
PPIG	1017.53	727.331	0.728253	0.312731
RPL26P9	25.1637	52.8678	1.79176	0.312731
OSBP	611.118	504.544	0.83051	0.313187
TK2	457.471	681.481	1.4473	0.313402
RDH11	509.543	353.696	0.711189	0.313616
PACSIN1	7.75986	1.37238	0.497895	0.313626
CTD-2616J11.10	7.17616	2.14033	0.510417	0.313651
RPF2	101.853	71.1647	0.706056	0.313651
RNA5SP39	20.2323	45.4178	1.84652	0.313651
DMTF1	2329.83	1931.35	0.831965	0.313651
MLLT3	446.529	266.464	0.636329	0.313878
RP11-1H15.2	14.7856	35.3457	1.89088	0.313878
GTF2I	261.165	203.769	0.782676	0.313878
CPEB3	179.384	274.917	1.47965	0.31392
NLRC3	1206.75	716.372	0.633639	0.31417
STAB1	1633.94	3548.84	1.81818	0.314207
RN7SKP9	129.123	198.272	1.48158	0.315352
ANKRD23	21.8539	13.0556	0.626819	0.315352
RP11-21M24.3	6.54822	1.70597	0.505941	0.315352
RN7SKP118	16.9912	32.1357	1.69737	0.315352
SUPT5H	551.101	400.746	0.739211	0.315352
FARSB	224.44	162.294	0.735069	0.315352
CZIB	261.117	203.675	0.784383	0.315352
HACL1	211.779	150.045	0.722258	0.315352
NLE1	110.34	64.9907	0.628796	0.315352
HIF1A	2114.92	3368.09	1.52099	0.315352
SERPINB8	252.089	405.392	1.53074	0.315352
ATG16L1	726.894	568.751	0.787945	0.315352
BCAT1	363.481	979.04	1.94904	0.315352
GJB7	25.7421	46.6455	1.66327	0.31538
ADAL	123.935	76.5241	0.651006	0.315534
RP11-129M16.4	27.4311	49.6855	1.65776	0.315534
STX12	597.502	814.543	1.34296	0.315567
COPG2	166.111	248.657	1.45169	0.315729
RPL11	5816.08	3723.57	0.667803	0.315729
GNA15-DT	8.88972	18.9729	1.83078	0.315729
FBXO30	761.485	1262	1.56514	0.315729
RP11-304L19.11	7.07837	2.55483	0.520353	0.315729
CCDC18	649.852	354.203	0.60258	0.315729
TOMM7	894.568	588.094	0.681708	0.315729
RP11-219E7.1	22.55	47.2419	1.78695	0.315739
ANGPTL6	8.70462	3.65087	0.536402	0.315739
USO1	958.391	780.496	0.817753	0.315739
VIPAS39	349.821	440.233	1.25322	0.315739
DOCK10	3038.95	2028.98	0.689281	0.315739
LINC00539	49.978	85.0687	1.58773	0.315739
LINC00861	1167.82	641.027	0.604844	0.315739
ATP5ME	222.39	141.82	0.665331	0.315739
TUBB4BP2	14.3178	25.892	1.66696	0.315739
PLXNA1	79.2589	42.2482	0.593403	0.315739
DDR1	20.2083	7.13169	0.521529	0.315739
THEMIS2	5089.26	8004.2	1.50658	0.315739
MIR2355	10.5166	25.3279	1.89159	0.315739
GADD45A	214.952	605.292	1.96428	0.315739
SUPT7L	409.409	308.13	0.758804	0.315739
MTERF1	275.888	208.632	0.765088	0.315739
ZFYVE28	129.269	82.8684	0.667256	0.315739
ZNF84	462.972	308.917	0.688239	0.315739
MGST2	88.3467	134.267	1.46307	0.315739
KCNG2	31.7911	50.4672	1.51428	0.315739
TMEM30B	13.7993	5.91502	0.547625	0.315739
FBXO36	9.39588	4.08248	0.535938	0.315739
RP11-384B12.2	9.88035	19.1203	1.71031	0.315739
MYO7A	43.219	95.6467	1.8287	0.315739
SCRN2	141.801	92.8129	0.676836	0.315739
RP1-102E24.8	26.2849	52.109	1.74931	0.315739
RP11-298I3.1	173.555	374.331	1.81166	0.315739
PCYOX1L	232.599	157.598	0.698796	0.315739
EIF4E3	2492.78	4441.24	1.63879	0.315739
ACSL4	2878.64	5058.64	1.62483	0.315739
TREM1	2108.42	4151.26	1.73374	0.315739
ATPAF1	275.42	209.998	0.769691	0.315739
USF1P1	33.6907	58.4962	1.61744	0.315739
LYVE1	101.477	244.988	1.88927	0.315739
FOXJ3	896.108	763.926	0.85594	0.315739
PRICKLE2	6.44328	0.992529	0.500775	0.315739
SNRPD2	625.065	400.696	0.66828	0.315739
SLC8A1	2924.37	5806.9	1.74089	0.315739
PTTG1IP	2464.54	3510.6	1.39424	0.315739
XAF1	1094.85	413.263	0.527344	0.315739
LINC01389	7.99028	3.13011	0.530223	0.315739
SNAPC4	128.949	91.679	0.723382	0.315739
RBFA	85.4243	52.5446	0.647093	0.315739
ATP11A-AS1	37.8214	79.837	1.80113	0.315739
SUCLA2	221.847	157.413	0.721933	0.315739
ADAMTS7P1	13.925	2.99194	0.502249	0.315739
TRAV24	11.6234	2.22399	0.501287	0.315739
DDX24	950.964	645.132	0.697849	0.315739
ZNF550	226.132	138.106	0.646845	0.315739
TMEM30BP1	50.5225	100.457	1.7441	0.315739
RP11-153M7.5	61.2028	166.582	1.94935	0.315739
PLCB1-IT1	28.4743	13.2311	0.558125	0.315739
LRRC46	32.2599	19.0278	0.640902	0.315739
SLC2A14	32.833	102.344	1.9881	0.315739
TRBV19	36.622	16.4014	0.552567	0.315739
BCL2L11	572.32	838.174	1.42641	0.315739
C20orf204	35.2464	18.6342	0.588727	0.315739
CDKN2AIP	443.791	333.303	0.759522	0.315739
CAP1P1	20.3051	38.2882	1.70813	0.315739
GRPEL1	372.116	462.313	1.23388	0.315739
RP11-429O22.1	97.0165	155.032	1.52424	0.315739
TDRKH	57.4326	33.0846	0.626437	0.315739
SERPINA1	2618.17	5243.83	1.74792	0.315813
NEPRO	691.051	547.573	0.795756	0.315888
GRAMD1A	659.808	1200.54	1.65969	0.315888
SLED1	203.235	507.881	1.90659	0.315888
TRAV12-2	31.5615	13.0989	0.540637	0.315888
KIF3C	89.0287	184.288	1.78178	0.315888
COMMD3	160.432	104.391	0.674439	0.315888
AGO4	4279.36	6969.55	1.54421	0.315888
TBC1D16	30.6071	52.037	1.58568	0.315888
CSF3R	14400.7	28238.3	1.72867	0.315888
DDAH2	370.434	653.006	1.62832	0.315888
NFU1	126.059	84.5495	0.694036	0.315888
KANSL2	499.615	375.444	0.759985	0.315888
PAXIP1	218.505	169.034	0.778771	0.315888
RP4-769N13.9	52.8841	29.7443	0.615589	0.315888
RP11-227D13.2	7.76511	2.62645	0.520176	0.315888
ESYT1	1520.18	909.188	0.637482	0.315888
MAPKAPK2	957.523	1536.53	1.52901	0.315888
MTREX	874.374	665.271	0.768132	0.315888
CD8A	953.031	350.033	0.525325	0.315888
MCTP2	5092.5	10709.3	1.78767	0.315888
FLVCR1	422.781	286.975	0.69943	0.315888
SIPA1L2	1302.3	3120.95	1.88009	0.315888
DENND10	392.961	565.86	1.40695	0.315888
ZNF236	872.142	654.608	0.7596	0.315888
PYROXD2	127.788	86.4497	0.69285	0.315888
DISP2	37.2817	21.4335	0.616987	0.316337
ZNF14	294.391	196.004	0.688445	0.316459
SH3YL1	385.753	246.336	0.667004	0.316664
GLMP	43.3565	70.125	1.53958	0.317088
FPR1	8604.25	17185.9	1.74401	0.317088
C16orf72	3293.37	5058.97	1.47959	0.317422
RP11-16C1.1	30.3915	51.7638	1.5998	0.317422
OBSCN	623.228	280.408	0.554288	0.317659
TSGA10	154.456	94.0745	0.644491	0.317659
TMEM184C	534.008	450.775	0.84704	0.317659
C16orf70	158.701	238.686	1.45829	0.317659
LRIG2-DT	9.60412	3.51546	0.532208	0.317659
LINC01270	129.183	322.431	1.90238	0.317659
LINC00884	29.5985	59.7771	1.76202	0.317659
PRKAB2	406.783	313.467	0.777517	0.317659
CTD-2643I7.5	21.1273	9.22302	0.557217	0.317659
SCML4	943.894	605.059	0.669015	0.317921
EGLN3P1	13.9098	23.5008	1.59988	0.317921
MGA	2368.95	1770.27	0.756849	0.318187
C8orf58	45.2913	31.6634	0.715854	0.31855
SIDT1	438.028	261.648	0.637453	0.31855
RN7SKP78	5.89443	16.2795	1.9475	0.318713
KDM3B	1824.83	2616.49	1.4021	0.318713
C15orf54	59.6271	19.1918	0.516458	0.318713
MACROH2A1	4051.14	5738.97	1.38732	0.318713
TNFRSF10A-AS1	8.20529	3.78904	0.550449	0.318713
RP11-109G23.1	5.10935	16.5391	1.98259	0.318713
RP11-211G3.3	49.1396	103.037	1.7892	0.318713
ITGB5	372.864	145.97	0.533576	0.318713
RPL3P1	14.7481	31.2106	1.80041	0.318713
PLIN3	642.043	1138.3	1.63213	0.318713
ZCCHC10	81.0571	56.9349	0.710905	0.318713
GPR141	720.755	1499.96	1.77723	0.318713
GRK6	1616.55	2358.09	1.42162	0.31878
LINC02693	71.0634	40.8048	0.615665	0.31878
ZNF180	289.922	227.352	0.787094	0.319841
LAMP3	32.7657	4.83333	0.510878	0.319841
GASK1B	667.793	1275.02	1.70175	0.319841
HP1BP3	4155.11	2854.46	0.705567	0.319841
[truncated: 57,387 more rows]

## Sheet: S12
Supplemental Table 12: Blood Gene Expression Changes Associated with Severe IDILI
Gene	Severity_Low_mean	Severity_High_mean	DESeq2 Adjusted Fold Change	FDR
MERTK	100.253	250.308	2.79713	5.11756e-05
RP11-502N13.2	42.427	92.9579	2.5432	5.11756e-05
SEMA6B	19.4138	61.0657	3.38346	5.60596e-05
C16orf70	140.749	212.65	1.51433	0.000111594
RNASE1	8.30124	48.6073	6.52779	0.000211964
GSTM3	43.9206	15.7173	0.364721	0.000211964
SLC36A1	591.986	1174.72	1.92584	0.000276866
PPARG	16.2482	66.8355	4.01501	0.000276866
ACVRL1	14.9946	36.9499	2.55651	0.000276866
RIN3	541.593	992.538	1.677	0.0003042
LAPTM5	2959.05	4542.04	1.52443	0.0003042
ASGR2	66.2822	157.639	2.31365	0.000400757
SGMS2	286.574	531.679	1.92521	0.000476024
RP4-576H24.2	78.7046	130.477	1.81332	0.000476024
KCTD12	1306	2047.77	1.60691	0.000483967
PLBD1-AS1	178.607	303.211	2.13568	0.000483967
TRAV17	35.4342	18.8368	0.444704	0.000483967
TRAV10	11.9409	3.86696	0.300776	0.000483967
LINC00906	14.7103	46.3075	3.50528	0.000483967
ARHGAP29	39.9132	102.395	2.87752	0.000483967
MAP3K2-DT	17.9988	27.4936	1.60863	0.000483967
MORC4	81.7877	50.5308	0.584729	0.000483967
NEK6	801.597	1188.07	1.44338	0.000483967
RGL1	52.5126	99.7056	1.95391	0.000483967
RP11-1136L8.3	59.7703	19.3877	0.330432	0.000483967
CCL24	0.61321	10.6941	18.2144	0.000483967
MIR124-1HG	1.52757	19.8292	13.3949	0.000483967
MNT	173.603	274.334	1.52132	0.000483967
CUEDC1	148.439	219.713	1.48802	0.000508879
RP11-848G14.5	14.5136	51.5859	2.76961	0.000508879
BAIAP2L1	115.945	184.912	1.67378	0.000508879
CYP2U1-AS1	75.1075	128.161	1.83639	0.000566588
STAB1	1277.79	2814.01	2.10006	0.000566588
ALS2CL	161.358	81.3567	0.50198	0.000566588
MARVELD1	22.4133	44.6205	2.12452	0.000582976
PERP	18.912	8.76047	0.466313	0.000612902
SLCO2B1	1.33876	9.30694	9.06407	0.00076252
MAFB	256.307	482.896	1.89317	0.000882713
HOMER1	31.6456	18.4999	0.554337	0.000891267
QSOX1	391.536	687.716	1.68948	0.000894102
RP11-17A4.2	46.1553	80.8054	1.89477	0.000894102
C9orf139	251.29	389.788	1.58907	0.000912303
RP11-177C12.1	69.7878	118.45	1.74254	0.000912303
RP11-77A13.1	5.73068	18.6722	3.37186	0.00108579
RPS3AP43	5.071	12.3125	2.68569	0.00111947
RP11-107E5.4	77.9641	121.961	1.5657	0.00129807
SMPDL3A	101.069	217.419	2.12676	0.00131286
MACROH2A1	3752.09	4979.34	1.37754	0.00131286
MS4A4A	142.713	322.147	2.53006	0.00131286
HOXA9	3.83804	11.9591	2.88767	0.00131286
RP11-113C12.4	4.66963	11.8219	2.52566	0.00131286
TC2N	2043.83	1331.16	0.60208	0.00131286
LINC02035	318.723	555.668	1.69645	0.00131286
TP53BP1	642.383	516.186	0.799487	0.00131286
RNVU1-2	12.8951	52.5155	3.42561	0.00131286
RP11-549D23.1	159.6	229.847	1.5041	0.00131286
PTPRN2-AS1	64.7243	103.579	1.58749	0.00131286
PLBD1	3386.06	6042.3	2.00844	0.00133386
FAM160A2	404.621	619.136	1.49569	0.00133386
SNRPN	113.538	74.2185	0.640283	0.00133386
MTRNR2L8	13.1427	30.1975	2.15888	0.00135017
TRBC1	1097.79	654.994	0.555101	0.00137853
LINC00482	26.1144	55.9631	2.39373	0.00137853
NECTIN3	27.6098	14.3877	0.481181	0.00137853
ACER3	695.92	1094.31	1.55407	0.00137853
EDNRB	3.63701	17.4851	4.73887	0.0013966
SLC9A7P1	113.231	211.42	1.89984	0.00139774
ZNF467	174.029	357.587	1.92912	0.00145261
HORMAD1	92.0928	168.028	1.96218	0.00145346
ZNF219	62.1656	127.353	1.85106	0.00146974
ISM1	14.1374	5.30971	0.388547	0.00158765
TRAV13-2	26.9843	13.0371	0.484695	0.00164093
SLC35F6	172.015	250.093	1.41808	0.00166842
INPP4B	1758.79	1001.32	0.578671	0.00167774
ANKEF1	61.7559	38.3056	0.604777	0.00169771
SIRPD	29.2593	49.0012	1.91604	0.0016984
RPL9P33	26.2819	62.5206	2.51384	0.00170038
PDXK	827.143	1105.84	1.36145	0.00171074
DIP2C	91.9504	50.3757	0.576771	0.00171857
IL23A	54.0872	33.5556	0.594671	0.00187212
TOR4A	146.427	261.32	1.62069	0.00187977
MYD88	1188.79	1903.74	1.60803	0.00187977
RP11-848P1.2	31.874	52.3535	1.68316	0.00187977
SERPINB8	223.885	342.443	1.50241	0.00187977
LRP3	32.4814	59.5694	1.88466	0.00187977
PLXNA2	160.864	268.784	1.78354	0.00187977
TP53I11	143.238	355.786	2.01021	0.00188666
TCN2	58.5533	130.95	2.36511	0.00203744
ARHGEF40	913.025	1640.53	1.79316	0.00209519
CCDC88A	1221.01	1772.51	1.43001	0.00217882
CAST	2331.36	2968.91	1.27586	0.00219272
CTB-131B5.2	20.1226	53.4133	2.46465	0.00223381
MLLT3	473.331	337.012	0.664583	0.00223381
MGST1	70.126	122.545	1.7381	0.0022405
GASK1B	570.559	999.379	1.78306	0.0022405
HIPK2	782.219	1204.72	1.48053	0.0022405
PPID	80.2555	102.065	1.27793	0.0022405
LINC02316	53.636	30.2183	0.600856	0.00229316
CTTNBP2	3.20566	12.5215	3.79249	0.00230375
PKIA	128.588	82.9389	0.618977	0.00232318
RP11-750H9.5	300.983	508.903	1.62765	0.0023469
COTL1	2187.76	3196.69	1.41079	0.00240914
TRBV2	27.0188	14.6134	0.476072	0.00244082
LRIG1	385.906	247.437	0.654484	0.00257818
PRKCQ	777.68	542.584	0.689387	0.00257818
TRBJ1-5	24.0718	12.123	0.471867	0.00257818
GPNMB	7.52413	19.6234	2.31624	0.00257818
RNASE2	275.494	508.575	2.22241	0.00257818
SLC25A53	151.72	113.38	0.758576	0.00257818
SEMA4F	114.257	71.5294	0.618467	0.00257818
VCAN-AS1	122.084	241.393	1.87815	0.00258507
RP11-1275H24.3	5.91798	11.1496	1.89267	0.00258507
AC011380.8	68.7549	129.172	1.95431	0.00262515
RPGRIP1L	54.6321	34.9837	0.641081	0.00266807
S100A11	300.461	637.497	1.84611	0.00273228
ADAP2	114.777	217.426	1.78117	0.00284087
SFXN5	442.306	605.571	1.41915	0.00286178
CD163	1034.84	2362.65	2.6035	0.00292678
PRAM1	243.094	417.881	1.69754	0.00303242
PPFIA1	657.022	904.843	1.37866	0.00309291
RC3H1-IT1	35.3108	67.5268	1.6682	0.00313803
LRBA	3725.54	2820.92	0.729732	0.00316958
RN7SL334P	17.9068	9.49183	0.568192	0.00320247
CDHR3	80.7117	42.973	0.564012	0.00320247
ABCA1	2913.75	5182.64	1.9114	0.00320247
AC006129.3	76.674	45.7287	0.604468	0.00320247
RP11-111E14.1	20.0701	38.1513	1.84784	0.00320247
USP53	431.753	291.158	0.659883	0.00320247
F5	1366.62	2930.71	1.96414	0.00321077
ATP11A	1695.93	2368.24	1.43375	0.00321077
SNX27	1558.91	2177.3	1.44696	0.0032162
SIRPA	1253.92	2035.86	1.64025	0.00323748
DPYD-AS1	92.7194	135.668	1.53756	0.00326062
ATP8B2	1537.54	984.327	0.64613	0.00328935
PEAK3	64.2106	142.283	1.8671	0.00328935
LRRC25	875.82	1437.11	1.59138	0.00332377
VCAN	20633.8	36848.8	1.74044	0.00332377
RP11-290F24.6	61.5246	91.8919	1.53524	0.00332377
FAAH2	89.7699	55.4558	0.58744	0.00332377
VSIG4	423.521	925.902	2.24205	0.00332377
LINC02751	30.1994	94.1164	2.81249	0.00332377
ARL8A	142.622	229.299	1.51709	0.00332377
HDGFL3	520.994	759.003	1.48188	0.00332377
CYP1B1	672.836	1334.59	1.88008	0.00337482
BCAT1	300.776	618.622	2.28713	0.00342955
PI16	49.6429	25.7349	0.543584	0.00343193
CASP4LP	104.317	63.9334	0.636602	0.00343542
ENKUR	84.8345	43.691	0.544805	0.00343577
C5orf66	28.4558	42.1336	1.58332	0.00344511
MTND5P32	84.5402	154.423	2.15093	0.0034825
LILRB4	65.0203	133.246	1.87136	0.00351139
SPATA6	129.733	209.552	1.66617	0.00351307
RXFP2	43.0764	73.9672	1.81513	0.00354788
CHKA	153.473	207.607	1.40456	0.00358491
BTG1P1	75.4194	36.9917	0.510915	0.00363687
PRKACA	263.184	424.262	1.50235	0.00363687
BRI3	397.573	576.485	1.52623	0.0036841
STAT4	902.882	606.647	0.659953	0.0036841
RASGRP4	370.882	788.976	1.80861	0.00370882
METTL7B	4.23646	19.5649	6.1556	0.00374109
CMTM1	89.4965	162.679	1.69538	0.00374109
MGST2	81.375	111.523	1.41664	0.00374109
AQP3	131.576	77.0049	0.571499	0.00374109
ALDH2	346.936	588.463	1.68856	0.00377184
GM2A	647.75	1058.8	1.66402	0.00377633
KL	26.5888	57.178	2.41894	0.00377633
RP11-307E17.8	12.9528	27.1367	2.13741	0.00377633
RORA	1922.72	1273.22	0.648827	0.00383652
TRAC	936.951	584.657	0.569291	0.00383652
EGR1	4.78328	16.0593	2.51608	0.00383652
RP11-84C10.2	2.72083	8.34526	3.27479	0.00383652
RN7SKP134	8.15073	17.7053	2.11868	0.00383876
RP11-707P17.2	100.772	151.556	1.56341	0.00383876
CTSK	122.413	184.906	1.44313	0.00383876
RPS27	75.1637	51.5216	0.70136	0.00383876
SLC8A1-AS1	283.912	479.126	1.86985	0.0038467
ANPEP	648.223	1461.81	1.88352	0.00385185
TRBD1	12.3415	5.88483	0.507837	0.00385185
BCL11B	1552.65	996.861	0.621509	0.00385185
TRGC2	218.326	121.223	0.548218	0.00385185
FLT3	191.412	382.489	2.44513	0.00385185
LIPN	551.594	959.225	1.83495	0.00387286
RFLNB	999.576	1767.86	1.58789	0.00387314
RP11-310J24.3	31.5031	54.1551	1.73863	0.00387314
LINC02328	76.0417	52.8387	0.694614	0.00387314
RP11-217B7.2	32.7557	62.6229	1.94692	0.00387314
ZNF571	81.8566	53.8875	0.651197	0.00387314
FAT2	51.1676	90.5438	1.65989	0.00387314
COLGALT1	800.227	1160.38	1.39186	0.00387314
VDAC2P2	69.1288	31.8602	0.497812	0.00387314
ETV5	5.98021	12.1255	2.24333	0.00387314
LILRA1	513.297	757.433	1.51083	0.0038921
TRAJ45	24.0735	12.8556	0.523065	0.00393817
CD3D	773.9	472.903	0.585615	0.00393817
ATG7	1181.93	1493.24	1.31782	0.00393817
HPCAL4	59.4256	32.9233	0.483414	0.00393817
TMEM144	213.018	380.31	1.75512	0.00393817
RP4-736L20.4	10.6017	27.9878	2.20008	0.00393817
OR52L2P	9.11042	27.3102	2.63607	0.00400776
ENSG00000279336	13.4409	46.9732	2.41533	0.0040478
KIF21A	210.327	138.129	0.64663	0.00406329
CLEC5A	123.069	201.346	1.93248	0.00406329
ADAMTS6	78.5607	53.7286	0.644898	0.00406329
ACVR1B	262.569	431.377	1.57988	0.00406329
N6AMT1	208.242	145.863	0.685158	0.00406329
SLAMF1	291.672	182.647	0.618805	0.00406329
JAM3	297.802	135.231	0.469019	0.00406329
SIGLEC9	656.565	1079.42	1.63071	0.00406329
CD33	270.326	403.964	1.51203	0.00408968
SERPINA1	2278.31	3849.8	1.71112	0.00408968
NFAM1	1159.01	2040.02	1.68772	0.00408968
TBC1D10B	206.526	313.41	1.39493	0.00408968
CTC-563A5.5	84.8511	128.986	1.56589	0.00408968
ASTN2	53.9001	32.9718	0.590399	0.00409984
BTN3A3	1196.74	815.9	0.711618	0.0041805
RP11-34P13.13	32.2095	66.1015	2.03073	0.0041805
SPATA5	419.69	308.54	0.734344	0.0041805
MGRN1	418.869	728.404	1.57353	0.004214
CTD-2561B21.11	17.5951	9.63544	0.559777	0.004214
GAS7	1499.86	2645.53	1.76279	0.004214
IGFBP7	128.729	189.891	1.5536	0.00422071
FLVCR2	172.075	294.304	1.70425	0.00422313
CPEB3	169.016	217.127	1.38402	0.00423177
S1PR1	1135.35	780.903	0.668058	0.00430044
RHOG	331.258	602.225	1.62001	0.00444889
TRGV5P	25.8179	14.5621	0.488512	0.00444889
TRIOBP	759.828	1039.49	1.35522	0.00444889
GCNT1	430.3	559.388	1.35957	0.00444889
LINC00663	13.0338	6.46974	0.546922	0.00444889
ST14	138.396	255.829	1.78878	0.00453799
PLCG1	1461.98	944.936	0.636834	0.00453799
ZNF792	419.625	304.836	0.712211	0.00458777
TRBV6-6	16.1475	8.28056	0.561868	0.00458777
GRN	1122.85	1873.31	1.59641	0.00468797
LINC00944	71.4568	35.8678	0.52724	0.00474251
ST6GALNAC3	167.493	309.087	1.96953	0.00480736
CTD-2165H16.3	61.4643	93.3008	1.58542	0.00480736
GCSAM	162.607	92.0635	0.583219	0.00480901
RP11-613M10.6	7.8982	4.24525	0.527732	0.00480901
RP11-12O16.1	5.23677	14.9198	3.31039	0.00480901
RP11-310J24.5	34.1793	61.1145	1.66334	0.00480901
RNU4-90P	4.4651	15.1966	2.80949	0.00480901
MAFG	159.132	295.737	1.74433	0.00480901
FCAR	588.032	1240.23	2.01392	0.00481211
KIFAP3	391.57	308.476	0.775336	0.00484188
DOCK9	808.282	549.164	0.671403	0.00484188
CAMKK2	1533.42	2383.33	1.50675	0.00484188
ARHGEF11	602.698	900.815	1.48585	0.00484188
CD177	524.044	903.658	1.03623	0.00486689
IFFO2	378.935	261.859	0.685687	0.00486689
SCCPDH	210.498	308.743	1.40754	0.00487008
AP000487.5	23.2266	38.7958	1.56832	0.00487008
AC006946.12	109.41	187.458	1.76652	0.00487008
CFAP97	447.202	320.613	0.710666	0.00487008
ATP6V0E2-AS1	51.3328	31.3406	0.60444	0.00487008
TRBV20-1	46.2937	24.4546	0.549501	0.00494826
TRAV13-1	42.0607	21.1813	0.512444	0.00494826
ZEB2	6269.85	8401.55	1.32201	0.00496156
FAM198B-AS1	88.1789	158.959	1.78189	0.00500157
TDRD9	189.863	510.306	2.25229	0.00507924
AC006369.2	89.7845	49.3037	0.567006	0.00508723
RP11-230F18.5	83.3864	160.979	1.78086	0.00508723
CBL	2236.79	3537.9	1.50578	0.00508723
PAK3	8.81805	2.9865	0.389199	0.00513966
LRRK1	453.289	616.853	1.36404	0.00513966
RP11-23P13.6	40.9339	26.3637	0.611967	0.00513966
DOK3	1058.86	1816.95	1.70701	0.00513966
SART3	756.059	622.518	0.82139	0.00513966
AP3S2	246.78	349.847	1.35437	0.00513966
RP11-1H15.4	23.0071	39.3262	1.68638	0.00513966
TRBJ1-3	25.0781	13.4804	0.543738	0.00513966
CLUAP1	192.235	132.576	0.700784	0.00513966
HYAL1	52.1953	74.7619	1.46571	0.00513966
BACH1-AS1	42.0652	69.03	1.5789	0.00513966
NAP1L2	38.6168	22.5719	0.609118	0.00513966
ARNT	696.475	912.613	1.24137	0.00518532
SIGLEC16	41.0593	62.9345	1.55336	0.00528379
WAC-AS1	236.805	305.841	1.2879	0.00537205
LINC00937	69.1788	134.187	1.86771	0.00538308
C2CD4D	18.2981	9.13176	0.519978	0.00538308
HLA-F-AS1	88.896	69.1547	0.776591	0.00539875
RP5-820A21.2	46.2985	29.9383	0.68717	0.00564538
TSGA10	165.91	111.341	0.682285	0.00564538
MAP3K3	1583.31	2210.22	1.37273	0.00564538
C5AR1	669.05	1241.02	1.70348	0.00564538
UBE2R2	897.116	1316.93	1.44661	0.00575957
RP3-394A18.1	1780.41	2719.79	1.54517	0.005765
IL17RA	3392.2	6133.78	1.63309	0.00580069
LILRB2	1073.52	1694.81	1.5669	0.00580069
CATSPERB	58.4745	29.6256	0.526324	0.00580069
AC067945.4	30.2865	16.965	0.593894	0.00580069
ABCD2	477.989	321.396	0.633501	0.00583971
TBC1D2	218.37	330.787	1.46601	0.00586243
RP11-642A1.1	13.4935	27.1196	1.78169	0.00586243
CPNE2	192.329	272.161	1.43492	0.00586243
RP5-1107A17.4	8.95862	16.105	1.96449	0.00586243
TRAJ20	30.5545	18.1646	0.560789	0.00589447
TTYH3	218.206	436.483	1.66786	0.00589721
ZBTB38	1206.47	974.109	0.814048	0.00589721
IL10	11.4051	22.814	2.00951	0.00589721
TRBC2	1047.76	637.87	0.607285	0.00589721
BAG4	290.146	384.303	1.29468	0.00589721
TRAJ39	22.7991	13.6897	0.571824	0.0059055
C1orf162	674.472	973.07	1.48606	0.00590753
CTD-2647E9.3	20.8736	39.1055	2.0273	0.00590864
TRAJ46	9.26216	4.251	0.462875	0.00593722
PHC1	30.3327	20.5248	0.654467	0.00599305
BIN1	600.554	371.504	0.63114	0.00601638
TMEM67	47.6208	34.1625	0.681388	0.00601638
ZYX	586.92	1332.95	1.79186	0.00601638
RP11-284N8.3	427.455	297.989	0.686682	0.00607863
LY9	386.917	261.461	0.652872	0.00608735
HGD	57.9692	29.4057	0.541812	0.00610668
SCARNA20	11.9433	19.1553	1.64816	0.00610668
TRAJ37	23.1525	14.0815	0.582144	0.00610668
UPB1	48.9756	103.343	2.03016	0.00613786
TMTC1	219.561	528.868	2.64259	0.00627094
MAP3K7CL	988.993	517.958	0.538886	0.00627094
COQ10BP2	18.0301	28.7755	1.59761	0.00627094
DAB1	11.716	4.91546	0.459649	0.00629103
TMEM204	247.825	161.852	0.635038	0.00635252
PCBP4	51.5178	35.2545	0.666985	0.00636599
CICP27	11.4772	27.5112	2.30135	0.00638362
OLFML2B	10.279	18.8374	2.15309	0.00638362
RP11-114M5.1	166.017	262.889	1.67922	0.00638362
CD226	2180.48	1453.68	0.682712	0.00638362
NDST1	722.454	1134.28	1.52855	0.00638362
KLRG1	432.638	240.492	0.578256	0.00638362
DPY19L3	534.567	807.921	1.52969	0.00638362
RP11-597D13.12	9.33393	22.8002	2.24052	0.00638362
CSNK1A1	1145.56	1300.47	1.1549	0.00638362
LILRB3	918.99	1636.63	1.7041	0.00638362
ZNF540	119.474	71.735	0.59344	0.00642168
CHD3	2255.47	1837.09	0.796922	0.00642168
IMPDH1	774.013	1257.83	1.54499	0.00642168
OSCAR	234.534	390.905	1.61733	0.00642168
NPRL2	373.204	291.801	0.793491	0.00642511
IATPR	31.265	14.3542	0.499303	0.00642511
MCF2L	75.9099	45.6968	0.591209	0.00646494
EVI2B	848.7	1273.32	1.55161	0.00646494
CTD-2267D19.1	108.362	164.099	1.51619	0.00646494
SLC36A4	378.655	509.335	1.37108	0.00647186
ADAM9	508.568	833.056	1.62409	0.00647186
RP11-115L11.1	61.2122	107.645	1.69859	0.00651524
TRBV6-1	13.9775	7.39483	0.502113	0.00666126
MTARC1	446.954	731.559	1.78948	0.00673105
RP1-228H13.2	16.6564	30.0326	2.12216	0.00675087
SPI1	531.592	1000.56	1.69019	0.00675087
KRT17P8	170.488	83.6661	0.508306	0.00679666
RAB3D	729.213	1157	1.53402	0.00685775
C20orf27	83.9858	135.393	1.61094	0.00687106
TIMP2	278.642	458.286	1.58754	0.00687106
CTSD	845.752	1328.48	1.51392	0.00687106
CPLANE1	585.863	451.618	0.75258	0.00687106
AGTRAP	592.702	823.449	1.443	0.00690755
RN7SKP16	116.029	193.406	1.83172	0.0069657
RP11-473O4.4	71.3035	121.712	1.65627	0.0069657
MCF2L2	100.241	65.654	0.682225	0.0069657
SCFD2	372.134	266.988	0.730298	0.00698426
MYADM	296.245	708.916	1.73604	0.00700044
MIR646HG	437.799	724.67	1.54107	0.00700044
AC008984.2	32.1821	61.9391	1.95783	0.00700044
CDC42EP3	1980.58	3035.12	1.47628	0.00702684
PDCD4	1546.86	1262.68	0.815285	0.00705617
HABP4	110.914	67.778	0.646972	0.00705617
HOOK3	1461.49	1804.48	1.21906	0.00705617
TRBV5-1	71.054	41.0142	0.568284	0.00705617
RARA	440.629	751.378	1.57287	0.00705617
SOCS2-AS1	17.7062	10.7567	0.601861	0.00705617
RP11-482G13.1	112.041	212.187	1.8319	0.00710706
MYO3B	20.6601	7.48465	0.42884	0.00710706
PPP1R14BP3	33.0034	59.848	1.73506	0.00715681
SLC51A	127.056	254.67	1.68142	0.00716545
GUCY2C	47.9635	85.0419	1.90824	0.00716545
SIRPB1	905.778	1374.3	1.55306	0.00716545
TRBJ1-1	18.0093	10.5752	0.564684	0.00716545
TMEM170B	1266.39	1918.46	1.50475	0.00716545
TRAJ11	19.0535	10.5682	0.540289	0.00723334
MYO7A	37.1236	66.634	1.81254	0.00723334
RP11-139H15.6	66.3256	104.283	1.60076	0.00723334
FBP1	83.538	152.801	1.58175	0.00725253
HK2	1008.71	1465.73	1.46434	0.0072932
PAIP2B	89.6974	57.4936	0.590329	0.0072932
SPOCK2	1405.81	939.839	0.65745	0.00731486
LCK	2051.3	1327.53	0.607156	0.0073512
CHIC1	162.753	120.841	0.70515	0.00740501
CBY1	47.2905	35.6917	0.74753	0.00759882
SH3PXD2B	27.6027	64.3505	2.19855	0.00765814
KCNE1	390.655	686.229	2.01193	0.00771182
CENPBD1	106.275	131.256	1.24447	0.00771182
TIRAP	68.5334	105.047	1.43777	0.00780592
TRAJ29	25.1533	15.0711	0.591225	0.00781272
TRPM2	223.616	355.398	1.60278	0.00781272
WDFY2	1385.9	1855.43	1.33205	0.00790004
RP11-59O6.3	51.8656	75.4976	1.67179	0.00795472
FBLN7	44.441	26.0953	0.602685	0.00797584
ZMIZ1	592.853	847.573	1.37287	0.00797584
PLEKHA1	680.749	454.533	0.668541	0.00798111
BSND	37.5764	95.2353	3.09784	0.00802452
GNB5	363.55	259.862	0.720513	0.00808991
AP3M2	361.402	266.855	0.7252	0.00808991
C5orf63	83.6508	55.2395	0.669551	0.00808991
TRAV12-3	34.6216	19.1174	0.552529	0.00818674
RN7SL271P	3.00141	9.27112	3.27992	0.00818674
UBASH3B	526.702	673.125	1.26827	0.0082854
KLRB1	351.823	185.628	0.547235	0.0082854
AUTS2	182.758	115.816	0.644506	0.00829171
RP11-43D2.2	5.92229	16.8363	3.02582	0.00831618
ANKRD36	860.178	604.807	0.71872	0.00831618
EXOC2	891.21	721.875	0.812729	0.00831805
TRAJ12	38.4181	20.3249	0.534517	0.00839872
UBASH3A	363.447	230.115	0.607938	0.00839872
RPL39P26	16.361	24.6995	1.52674	0.00846936
RNASE3	48.2318	98.5191	2.47543	0.00849455
TRGV10	74.489	39.4784	0.51097	0.00850513
C5orf67	7.02261	14.9022	2.28214	0.0085567
RTTN	572.034	449.856	0.759047	0.00859236
DDX24	997.709	756.523	0.752558	0.00859236
SLC22A15	892.089	1285.46	1.56755	0.00859236
RP11-381K20.5	20.5811	11.7047	0.571184	0.00859236
FAM66C	20.144	11.6676	0.622486	0.00859236
TRABD	360.129	528.826	1.37244	0.00865039
RAB7A	733.281	1086.28	1.43579	0.00865039
RPH3A	9.1894	24.4325	2.22519	0.00868318
AC006129.2	164.302	114.53	0.665597	0.00882131
SLC9A1	76.0006	152.216	1.60956	0.00882131
CLVS1	8.14348	16.122	2.17394	0.00889941
PLP2	205.124	334.832	1.52574	0.00889941
STARD9	291.749	192.31	0.664721	0.00891672
NACC2	889.123	1191.23	1.35912	0.00891672
TM9SF2	1592.19	2065.78	1.31915	0.00891672
LILRA2	943.921	1375.18	1.52863	0.00895226
RNU6-879P	3.35279	8.60343	2.12626	0.00895226
IRF5	344.043	485.789	1.43299	0.00898117
HAUS1P1	59.4429	114.266	1.82359	0.00898117
PFN4	23.8649	37.0169	1.47072	0.00903565
TRIM7	35.2455	63.3571	1.73625	0.00906016
SAMD3	538.148	342.753	0.628224	0.00906016
LRATD2	131.937	81.8755	0.630333	0.00906374
RP11-135F9.3	52.5663	87.9644	1.54397	0.00909453
CYP1B1-AS1	100.537	167.166	1.71238	0.00910977
TCF3P1	102.659	152.437	1.49861	0.00911088
GPR141	630.333	1062.7	1.6906	0.00912367
SMARCD3	330.667	449.264	1.45931	0.00912367
CTA-339C12.1	18.3695	43.5724	1.86939	0.00920211
RTN3	1688.63	2642.42	1.51815	0.00920522
ETV6	583.553	813.087	1.3933	0.00920667
SBF2	1554.47	2178.86	1.42226	0.00920667
EHBP1	263.85	215.454	0.80595	0.00920667
GK3P	78.2037	142.094	1.72143	0.00936903
TGFB1	305.899	750.844	1.7286	0.00936903
CBX1P2	5.92416	14.0153	2.14994	0.0094307
CD40LG	136.99	92.4515	0.661545	0.00955168
NAP1L3	25.1692	13.449	0.583408	0.00958519
ZNF608	163.546	404.595	2.49808	0.00960396
KLF12	1530.41	1034.88	0.661107	0.00960396
KLHL20	326.361	276.886	0.832062	0.00960396
MTMR14	877.539	1014.62	1.16596	0.00960396
SLAIN1	274.875	198.287	0.71351	0.00960396
RP11-338E21.2	24.3032	45.943	1.70967	0.00961353
TRBV9	43.0041	22.3935	0.496037	0.00962155
EGLN3	54.8648	31.7271	0.603548	0.00966703
KIAA0930	496.071	812.243	1.49413	0.00971814
CTDSP1	658.476	899.592	1.31402	0.00971814
EIF4A2	3460.59	2744.82	0.792417	0.00973838
MOSPD2	882.055	1284.2	1.48577	0.00979475
ANO9	288.386	182.998	0.656888	0.00979475
ZNF587	358.031	507.269	1.33059	0.00980169
ESYT2	2322.04	1862.99	0.787632	0.0098212
RP11-996F15.6	51.6602	78.0745	1.5191	0.00982557
TRGV5	23.1136	12.1061	0.533351	0.00982557
INTS6L	1097.21	955.864	0.854232	0.00984863
MTR	1352.16	1051.9	0.77055	0.00984863
ALDH3B1	309.124	446.606	1.41352	0.00987891
TRAV8-3	42.1817	24.1791	0.565298	0.00987891
CUX1	969.235	1442.02	1.40149	0.00990349
RN7SL285P	10.8853	31.5506	2.03429	0.00990349
CCNG1P1	28.124	77.0751	2.34295	0.00992713
PNKD	125.28	191.566	1.38858	0.00992713
MTCYBP23	38.1134	70.2702	1.95071	0.009947
DOCK1	18.4561	34.4678	1.80027	0.00999209
CFLAR-AS1	764.449	1328.69	1.6278	0.0100039
UBTD1	55.0534	100.057	1.61038	0.0101036
RP4-669L17.4	73.4597	149.74	1.85768	0.0101785
B3GLCT	101.375	79.4045	0.778682	0.0101785
RP11-202G11.2	16.7452	35.9534	2.03167	0.0101785
NOCT	189.586	253.688	1.34538	0.0101785
EFHD2	1981.74	2840.33	1.41059	0.0102622
CKLF-CMTM1	12.7269	29.7546	1.76178	0.0102622
PLXDC2	2922.29	3898.85	1.41103	0.0102622
ZNF32	134.475	97.1327	0.720477	0.0103124
CAPG	502.96	783.958	1.53579	0.0103124
SNX25	197.621	139.252	0.694663	0.0103145
SLC35A4	165.627	249.27	1.40925	0.0103145
JAKMIP1	15.4432	9.17803	0.534778	0.0104231
RETN	161.524	253.669	2.26668	0.0104526
VIM	4969.4	7343.92	1.40138	0.0104679
TRAJ33	25.208	12.8627	0.543075	0.0105248
TRIM8	452.077	683.808	1.39367	0.0105248
ZNF607	90.1455	62.5053	0.694486	0.0105248
DLEU2	752.67	1019.83	1.38965	0.0105248
LINC01934	267.113	175.332	0.652221	0.0105512
TRBJ2-2	14.8489	7.72259	0.580892	0.0105731
NMNAT2	2.74933	6.88516	2.63896	0.010612
RP11-107E5.3	1149.53	1650.71	1.38456	0.010612
TAF5LP1	199.268	125.17	0.657246	0.010667
CHP1	621.85	1008.36	1.47874	0.0106754
ADAM15	346.956	504.74	1.40038	0.0106938
HTATSF1P2	54.4795	83.5312	1.62892	0.0106985
CACNA2D2	40.2256	24.8396	0.621513	0.0106985
KPNA4P1	15.8427	9.18883	0.605384	0.0107351
GPSM3	420.28	687.975	1.46451	0.0107468
NOL3	21.9034	35.4715	1.51333	0.0107468
NT5DC2	21.5813	46.6181	1.82638	0.0107468
C2CD4D-AS1	30.3476	15.3796	0.553393	0.0107468
RCOR1	1128.47	1494.97	1.35062	0.0107468
RPL23AP18	34.2228	53.4549	1.50698	0.0107468
RP11-293M10.6	19.0908	28.7115	1.61695	0.0107468
SLC9A8	569.389	876.932	1.52968	0.0107468
ADAM19	1426.9	2084.59	1.36909	0.0107468
CXCL5	126.235	55.2444	0.466675	0.0107468
LINC00963	470.706	686.622	1.47743	0.0107468
CEBPA	279.167	446.116	1.52764	0.0107468
STMN3	226.883	156.96	0.703199	0.0107468
RP11-250B2.3	25.2032	15.9576	0.627713	0.0107468
DGKE	411.938	324.883	0.759551	0.0107737
CDA	124.979	240.502	1.67541	0.0107959
FAM20C	45.4222	86.885	1.74895	0.0108932
RHPN1	65.8758	42.9395	0.681751	0.0109554
TRAPPC2	331.041	288.365	0.853143	0.0110374
FTOP1	33.4162	52.3221	1.56935	0.0110374
ETS1	4498.56	3129	0.700916	0.0112284
ELP3	447.615	348.904	0.779962	0.0112284
SIDT1	467.895	321.358	0.692347	0.0112284
ZMYND11	538.825	422.219	0.768719	0.0112284
RP5-1142A6.10	8.20246	4.13579	0.530795	0.0112284
FKBP9	48.3957	73.955	1.61406	0.0112284
PHLDB2	100.634	64.1101	0.649142	0.0112284
CRY1	147.49	119.478	0.800876	0.0112284
LILRA6	354.389	625.131	1.70763	0.0112284
SH3BP2	2035.19	2765.78	1.34934	0.0112284
NTNG2	530.395	828.565	1.71402	0.0112714
GNAI2	1981.53	2853.41	1.34521	0.0112825
ELP1	1051.94	848.53	0.796177	0.0112825
ELOVL7	348.086	193.311	0.579322	0.0112825
LYST-AS1	61.7918	98.577	1.54756	0.0112825
RP11-542K23.7	14.3566	4.87487	0.391492	0.0112825
TMEM127	981.33	1307.78	1.31181	0.0112825
ALDH18A1	204.019	148.402	0.689205	0.0112825
RP11-281A20.2	167.63	255.476	1.60182	0.0113262
XXcos-LUCA16.1	56.8601	81.8325	1.38989	0.0113412
RN7SL382P	33.0036	84.4176	1.94288	0.0113412
SLC49A4	496.958	732.172	1.42817	0.0113412
THOC3	51.3889	36.4962	0.72213	0.0113412
ZNF582-DT	14.6903	8.16854	0.593105	0.0113981
LINC00612	361.563	200.014	0.582129	0.0114033
IL7R	7940.71	4852.58	0.623167	0.0114255
ORM1	98.6276	250.743	2.4924	0.0114527
NIPAL3	746.988	569.202	0.749319	0.0115791
HEATR5A	334.914	439.49	1.30553	0.0116311
RP11-640N20.4	3.82755	8.36753	1.88422	0.0117188
TSTD1	268.467	203.925	0.78248	0.0117433
TJP3	31.99	18.8299	0.606944	0.0117623
AC010878.3	22.6216	52.1622	2.23098	0.0118251
PEBP1	413.928	301.508	0.704196	0.011908
HPCAL1	337.155	533.554	1.41908	0.0119239
LAX1	262.508	182.215	0.690735	0.0119617
NPTN-IT1	102.667	129.852	1.2902	0.0119861
SEC63P1	29.873	43.0425	1.52667	0.0119943
MIR4453HG	161.907	136.175	0.829562	0.0119943
RAB5IF	203.76	277.166	1.4336	0.0119943
METRNL	574.33	783.006	1.36887	0.0119943
MTUS1	60.9908	22.2106	0.476073	0.0120152
SULT1A1	347.413	573.115	1.60188	0.0121093
FAM169A	165.814	107.823	0.667983	0.0121168
SPAG16	51.1445	38.6422	0.718778	0.0121324
SLCO3A1	1015.93	1376.06	1.31381	0.0121324
MMP14	22.8144	40.9996	1.68093	0.0124067
ITGB7	468.934	340.995	0.693582	0.0124067
ZFP92	28.8657	51.0055	1.54362	0.0124097
RD3L	6.01959	19.2427	2.55902	0.0124097
TNFSF13	99.369	150.056	1.49898	0.0124097
C1RL	613.043	874.25	1.46519	0.0125627
FGR	6376.33	9021.53	1.45479	0.0127139
RHOH	909.135	639.314	0.719025	0.0127139
CSTB	160.921	199.335	1.27351	0.0127139
MIR4714	9.97967	20.6406	1.94673	0.0127139
RAPGEFL1	55.9442	101.752	1.54867	0.0127139
PLCXD2	371.509	266.445	0.70659	0.0127143
FAM83G	60.2097	38.5483	0.664192	0.0127143
AMER1	120.744	84.9855	0.716878	0.0127143
IFNG-AS1	172.09	93.1496	0.58339	0.0127342
MTF1	679.696	993.475	1.40683	0.0127342
KIF5C	141.2	84.5811	0.638006	0.0128162
MLH3	711.929	548.09	0.766778	0.0128162
LRRC56	15.471	8.72934	0.570887	0.0128162
SDC3	15.4514	29.8537	1.97217	0.0128162
TRAV4	20.061	11.3494	0.560452	0.0128162
GPRASP1	410.856	243.939	0.605667	0.0128162
WNT10A	17.5423	6.90464	0.445016	0.0128162
RP11-47G11.2	124.423	187.185	1.51375	0.0128162
PTPN4	2463.44	1901.71	0.762926	0.0128416
RCBTB2P1	14.9768	23.1904	1.79559	0.0128906
EIF4A1P8	13.0994	20.829	1.71594	0.0128906
CCDC69	1161.56	1486.93	1.23533	0.0128906
NLRP12	2012.48	3036.81	1.50836	0.0128906
CEP120	978.633	849.97	0.850309	0.0128906
SLC25A4	65.5996	43.5305	0.65904	0.0128906
KRT8P48	10.7595	5.6159	0.490091	0.0130694
OTULINL	999.405	1324.56	1.36008	0.0130694
RNU6-433P	8.06308	11.8271	1.63513	0.0130694
ZNF681	84.6253	58.2719	0.693184	0.0130854
DMXL2	6524.21	8668.23	1.35613	0.0132163
PXK	633.95	932.097	1.43444	0.0132779
NUDCD3	819.8	676.894	0.805939	0.0132779
PCBP1	77.4618	194.436	1.72837	0.0132779
PRKACB	1374.27	1055.18	0.740363	0.0132779
SYTL2	766.225	508.33	0.627951	0.0132779
BCKDHB	123.396	88.3079	0.719114	0.0132804
TRAJ21	21.885	13.1068	0.59756	0.0133324
PKIA-AS1	37.6466	24.0905	0.627169	0.0133763
RP11-420A21.1	28.3347	45.2792	1.53029	0.0133763
NCKAP5L	106.354	174.107	1.47965	0.0133763
RP1-5O6.4	25.1711	34.3742	1.50594	0.0133763
LINC01550	214.578	137.503	0.647119	0.0133983
RPL3L	8.7647	1.06326	0.90128	0.0133983
CBX6	477.491	621.077	1.23311	0.0135383
ZNF563	67.1594	47.4348	0.709483	0.0135863
PRKCH	2249.79	1603.6	0.712	0.0136676
GRIP2	49.8141	76.5144	1.52103	0.0136734
ZAP70	1721.18	1153.37	0.685421	0.0136863
ITPR3	422.939	301.183	0.69793	0.0137167
SFXN4P1	9.47395	17.5961	1.774	0.0137167
RP11-17A4.3	2.84243	6.35842	2.3375	0.0137167
FKBP15	2443.18	3093.02	1.31053	0.0137191
HS1BP3	411.075	495.131	1.19228	0.0137581
DLC1	17.8473	48.0082	2.00842	0.0137581
SLC1A3	153.561	285.411	1.96994	0.0137581
ACVR2B	188.332	124.504	0.671381	0.0138136
RP11-347P5.1	394.07	575.706	1.45459	0.0138298
CCDC127	162.829	129.249	0.781932	0.0139164
TRAJ31	38.6538	24.1872	0.62052	0.0139666
ZNF778	269.467	228.494	0.837295	0.0139746
RNF24	1677.99	2805.22	1.59922	0.0139835
UXS1	516.852	431.876	0.829342	0.0139835
CDKAL1	514.251	409.802	0.79515	0.0140129
C19orf38	586.694	856.274	1.49766	0.0140129
TASP1	156.467	122.565	0.788255	0.0140129
KMT5A	109.392	148.988	1.30976	0.0140129
PGLS	268.116	345.723	1.25501	0.0140907
MIAT	1737.86	1161.53	0.70421	0.0140907
TRGV9	68.9124	41.5643	0.619298	0.014099
HSPE1P18	153.668	230.612	1.44106	0.0141218
TSHZ3	136.339	201.711	1.51073	0.0142014
PANK4	388.9	323.677	0.841458	0.014223
MMP9	741.38	2267.48	1.23592	0.0142486
CFAP161	44.5392	20.5374	0.512754	0.0142486
PMEL	81.2337	52.8452	0.670511	0.0142542
ZP1	7.4546	3.55881	0.538095	0.0142542
TRAV8-2	14.7643	7.92949	0.548701	0.0142615
CTIF	63.895	102.742	1.44374	0.0142615
GPM6A	11.2251	5.32331	0.42214	0.0142615
RGS19	897.911	1185.31	1.32453	0.0143107
MCPH1-AS1	74.3473	57.9774	0.769288	0.0143107
AHR	492.461	676.897	1.33167	0.0143275
CMIP	520.272	859.828	1.44827	0.0143294
ALDH4A1	41.5539	60.0108	1.46612	0.0143294
JDP2	437.633	617.573	1.51087	0.0145052
HMCES	328.109	259.801	0.788325	0.0145462
LINC02696	10.726	5.14629	0.55376	0.0146114
PLEKHO2	745.61	1112.93	1.4397	0.0146199
ZCCHC18	44.8048	28.0313	0.671747	0.0146199
ZNF382	119.276	84.8275	0.711353	0.0146199
ZNF501	53.8214	38.4331	0.749348	0.0146199
ANKRD50	405.937	574.803	1.37945	0.0146199
CD247	1498.33	966.37	0.66966	0.0146199
SLC8A1	2723.81	3857.32	1.57033	0.0146199
MDN1	1778.65	1386.96	0.771853	0.0146199
AGFG1	1972.61	2985.01	1.49627	0.0146199
RAC2	941.953	1514.3	1.41994	0.0146199
GZMM	327.979	210.48	0.661465	0.0147557
LINC02785	111.688	170.788	1.53128	0.0147557
GPR84	28.4382	63.8317	2.20213	0.0147557
RP11-556I13.2	76.2262	128.865	2.05138	0.0148893
CTDNEP1	129.218	194.904	1.37068	0.014944
FIGN	7.77315	10.2329	1.08874	0.0149708
MIDN	486.266	798.292	1.48994	0.0150068
STN1	715.866	555.93	0.820564	0.0150594
AP5B1	1542.23	2343.53	1.57986	0.0150594
TNFRSF25	358.199	215.951	0.632257	0.0150793
CRLS1	79.2471	108.741	1.32083	0.0150793
ALPL	946.671	2227.29	1.95415	0.0150864
C15orf54	68.0383	29.9509	0.515137	0.0151655
KIF19	20.2509	9.91849	0.540587	0.0151655
SEPTIN1	654.205	464.591	0.699308	0.0151655
ENO2	151.712	104.964	0.682196	0.0151655
CERNA1	19.5137	11.9074	0.622757	0.0151655
RP11-415J8.3	421.165	659.72	1.68062	0.0151832
RIN2	211.761	328.268	1.50625	0.0151832
ANKDD1A	107.149	146.649	1.40977	0.0152166
ADAMTS2	58.7564	199.552	4.30926	0.0152166
CPM	128.948	185.892	1.50598	0.0152166
ITK	2345.47	1646.31	0.700286	0.0152166
COQ2	228.538	302.985	1.29693	0.0152259
SMAP2	4344.66	6746.51	1.58504	0.0153584
DCTN2	463.243	605.833	1.25544	0.0153584
MYO5A	2031.22	2582.46	1.23318	0.0153669
HEBP1	88.25	172.134	1.66219	0.0156199
EIF4BP9	5.53966	19.4902	2.14935	0.015632
RP11-57K17.1	102.302	70.8257	0.722351	0.0157163
RP11-430K21.2	22.8332	44.6014	1.90451	0.0157163
LINC00968	39.4318	56.955	1.5933	0.0157544
TESPA1	438.368	286.292	0.674835	0.0157544
ZNF14	309.054	232.744	0.767351	0.0157544
CAMKK1	201.844	293.7	1.43952	0.0157544
RP11-206M19.1	172.479	257.42	2.06577	0.0157666
RP11-57K16.1	45.8981	22.8136	0.552113	0.0157666
RP11-631M6.2	30.1292	48.0383	1.5162	0.0157988
FAM71F2	41.8257	81.1596	1.67001	0.0158242
TOMM20P2	149.713	98.5294	0.687539	0.0158432
A2M	1500.45	826.73	0.591035	0.0158557
RP11-218E20.5	16.4232	32.2148	1.97043	0.0159192
PTGES	14.3834	29.8608	2.0662	0.0159332
FMN1	323.342	627.438	1.95717	0.0159608
PAK2	1870.19	2528.46	1.32137	0.0161648
ENO4	4.10247	8.74843	1.97261	0.0161864
MAP1S	96.3879	143.87	1.36857	0.0161864
NR6A1	89.0808	141.181	1.48554	0.0162471
NLRC3	1278.39	912.337	0.709548	0.0162634
LTBR	288.417	387.436	1.41276	0.0163149
MGAM	6936.08	13164.3	1.80259	0.0163232
RP11-47I22.1	342.424	248.892	0.742469	0.0163407
AC092835.2	58.2923	39.8172	0.687456	0.0163407
GSK3A	180.738	247.305	1.29532	0.0163407
TRBV7-5	6.33211	2.66975	0.436464	0.0163487
ZNF30	62.1661	40.3751	0.689107	0.0163487
AGAP1	80.751	44.9393	0.583201	0.0164672
PTPDC1	95.2321	71.5537	0.735293	0.0164814
RP11-223C24.1	42.8215	24.2063	0.628519	0.016492
RASGRP1	938.799	673.056	0.695233	0.016498
B4GALT1	711.577	897.579	1.25413	0.01652
LBH	1596.4	1138.45	0.707931	0.01652
LINC00671	38.0997	75.7802	2.00067	0.01652
PATJ	864.879	569.687	0.669795	0.0165245
MSR1	127.679	197.362	1.83277	0.0166343
UPP1	858.272	1345.18	1.55344	0.0166665
PHC2	1567.58	2567.07	1.6405	0.0166665
SDCBPP1	19.3719	46.1356	1.90256	0.0166665
ZFHX3	162.188	243.051	1.36479	0.0166665
TRIM13	1393.88	1818.2	1.33874	0.0166816
CFAP298-TCP10L	93.3318	54.7616	0.603193	0.0167034
WDR54	51.4253	34.6265	0.644322	0.0167144
CCSER2	1144.12	933.001	0.801134	0.0167317
SPRED2	24.5155	41.7745	1.55007	0.0167393
PRICKLE3	41.6518	63.6405	1.40779	0.0167688
BEND7	36.9977	76.4856	1.93117	0.0167688
MTHFD1P1	35.0987	19.9937	0.619022	0.0167867
COL6A2	171.928	99.8342	0.592442	0.0167867
CYYR1-AS1	7.51416	16.6697	2.66719	0.0168201
TRBV3-1	15.5507	7.68961	0.55134	0.0169616
TRBV30	20.5685	8.97592	0.489545	0.0169616
TBC1D19	125.439	87.8178	0.708758	0.0169833
RP11-34P13.15	6.81482	20.9629	2.09664	0.0169833
PTPRM	132.839	88.4893	0.668713	0.0169833
ANKRD36C	721.032	528.092	0.730576	0.0169833
RP11-1H15.2	13.1661	22.0788	1.77817	0.0169833
MFSD14B	1328.94	1800.22	1.38793	0.0169833
ABCG1	646.768	1052.01	1.51567	0.0169833
H2AZ2P1	11.6593	17.5576	1.76649	0.0169833
KCNB1	36.8331	55.3522	1.85004	0.0169833
MYO5B	111.444	83.9735	0.7367	0.0169833
KCNK13	15.8855	30.6612	1.75062	0.0169833
GOLGA7B	109.76	68.1729	0.656303	0.0169833
TPST1	557.716	830.985	1.9594	0.0170328
CHMP7	1369.15	1022.39	0.74638	0.017091
TBC1D4	780.14	515.91	0.678723	0.0172939
SLC11A1	4697.78	7193.07	1.63003	0.0172939
GABPB2	457.354	393.88	0.835832	0.0172939
CEP170	611.394	739.47	1.2157	0.0172939
KDM1B	745.052	905.276	1.26161	0.0172939
RBMS1P1	186.581	319.427	1.72459	0.017376
RP11-353H3.1	5.10142	10.5389	1.88183	0.017376
KCNRG	71.1585	109.696	1.49411	0.0174095
CSAD	196.169	301.395	1.41519	0.0174322
RP11-42I10.1	9.86453	17.0441	1.6264	0.0174322
PADI4	1104.99	1831.58	1.68876	0.0174322
CKAP4	842.409	1506.21	1.62006	0.0174335
SEMA3C	207.492	303.227	1.47761	0.0174672
RP11-40C18.2	20.3954	10.3944	0.492595	0.0175195
TMEM42	155.73	115.059	0.743762	0.0175237
TRBV11-2	18.0073	10.1819	0.544717	0.0175557
ABCD1	132.738	187.538	1.35545	0.0176526
SMAD1-AS2	5.31085	10.6163	1.71679	0.0176825
CCR4	496.595	292.786	0.610958	0.0178074
MCEMP1	146.695	322.867	2.00017	0.0178074
C11orf68	54.6321	82.0302	1.34154	0.0178432
MMAA	100.968	83.2402	0.814492	0.0178587
NLN	135.022	179.772	1.30599	0.0178587
KCNE1B	3.57104	9.78135	2.70917	0.0178587
CCL5	2312.3	1414.35	0.64579	0.0178587
RP11-575A19.3	110.487	152.873	1.47816	0.0178752
APTR	155.492	218.183	1.42071	0.0179073
TXLNG	269.96	223.288	0.815865	0.0179152
PDLIM7	258.284	445.008	1.54418	0.0179292
ULK1	349.671	632.847	1.49118	0.0179652
CD28	1078.06	676.483	0.627926	0.0179652
NHSL1	28.8067	40.0014	1.41198	0.0179903
NLRX1	182.759	279.563	1.38962	0.0179995
ADARB1	372.832	267.818	0.730449	0.0180216
CNN2P9	12.856	21.9684	1.58789	0.0180216
IFITM3P6	46.68	31.3343	0.693674	0.0180297
OR56A7P	4.78556	12.6552	2.28416	0.0180297
PHF12	761.157	1069.27	1.33008	0.0180297
CTB-33O18.3	9.59576	4.93798	0.553731	0.0180386
CTD-2363C16.2	10.4323	3.20707	0.409133	0.0180386
RP11-705O3.3	55.2944	78.5613	1.41655	0.0180386
TSPAN15	20.2207	11.8062	0.574377	0.0180386
PFDN1	102.621	185.356	1.55786	0.0180386
FBXO21	423.653	325.414	0.761979	0.0181409
SLC5A9	50.4163	69.1514	1.71594	0.0181477
TRBV15	15.2277	8.13578	0.572203	0.0181477
TRAJ40	13.5945	7.1171	0.555066	0.0181918
MBD6	172.561	285.797	1.47249	0.0181918
MYO6	87.0705	53.217	0.614811	0.0181918
CLEC2D	2345.61	1788.18	0.760531	0.0181918
C17orf58	14.6398	22.6394	1.43902	0.0182101
RP11-848P1.10	13.8731	20.9138	1.5461	0.018215
RP11-364L4.1	16.1893	27.5058	1.5235	0.0182209
SLC16A5	177.687	231.453	1.3278	0.0182209
DYSF	3283.53	6150.29	1.72099	0.0182947
ZNF510	529.575	417.27	0.778428	0.0182947
MFSD14C	481.48	590.347	1.20844	0.0182947
CEP78	687.193	491.822	0.714364	0.0182947
PTK2B	2151.62	2838.46	1.31081	0.0182947
EIF4EP1	109.845	178.602	1.50503	0.0183046
SLC12A5-AS1	4.52018	13.2997	2.62786	0.0183137
RP4-620F22.3	11.6203	5.6821	0.588662	0.0183373
CTC-251D13.1	21.3371	34.574	1.48693	0.0183373
YWHAG	729.344	935.936	1.23334	0.018362
VSIG1	71.4326	44.1241	0.614199	0.0183777
C3orf62	338.279	468.241	1.39376	0.0183777
TLCD1	31.3906	22.4157	0.715036	0.0183934
OSBPL11	1203.42	1487.45	1.27813	0.0183934
ZNF831	862.206	578.187	0.687583	0.0183934
RP11-356C4.3	16.0716	26.8287	1.82773	0.0183934
TPT1P10	55.087	85.4379	1.47303	0.0183934
OR10AH1P	9.96783	2.78237	0.922375	0.0184125
RP11-154B12.3	28.8997	42.4975	1.50875	0.0184422
TRAJ26	25.5217	15.74	0.60048	0.0184705
AC104653.1	20.8517	13.318	0.689166	0.0184705
ITGA9	71.733	118.324	1.85858	0.0185094
CMTM7	421.475	503.921	1.19868	0.0185497
RPL11P3	164.204	241.769	1.46917	0.0186284
LINC02481	70.5846	45.1849	0.661634	0.0186519
ITGAM	2410.34	4147.71	1.54978	0.0186519
GYS1	145.3	184.867	1.23166	0.0186519
NR1D2	502.404	368.577	0.739683	0.0186519
ARHGAP1	231.787	337.909	1.31803	0.0186721
RP11-121A14.3	21.7999	33.571	1.50061	0.0186721
DPRXP4	16.9851	26.3138	1.52972	0.0186721
PAFAH2	288.992	229.076	0.797996	0.0187527
CEP295NL	180.463	268.246	1.43963	0.0187757
TRAV26-1	10.6719	6.13201	0.570716	0.0188027
RNU6-522P	17.7727	27.3909	1.50855	0.0188027
NBEAL2	3459.99	5667.35	1.47217	0.0188027
NOTCH2	5352.29	7569.91	1.33622	0.0188027
FOLR3	388.797	1214.96	2.03843	0.0188027
FAM238C	12.8541	7.047	0.593711	0.0188818
PZP	825.532	458.228	0.598153	0.0188818
MOB3A	878.792	1439.66	1.43438	0.0188818
KIAA1328	196.44	151.689	0.752696	0.0188818
LINC00211	194.353	324.632	1.69189	0.0188818
ARHGEF17	15.839	37.0074	1.80871	0.0188818
SGPL1	609.413	766.915	1.19986	0.0188818
CTD-2530H12.2	51.5037	82.6315	1.55477	0.0188818
RP11-115N4.1	6.23718	17.4569	2.73678	0.0188818
DLEU1	656.811	840.737	1.28095	0.0188818
EXPH5	47.6076	30.4847	0.640416	0.0189616
TASOR2	1761.47	1521.5	0.856791	0.018969
SCN9A	82.9677	129.053	1.68444	0.019027
RP11-644F5.10	22.0245	31.2859	1.43	0.0190444
TXN2P1	6.5584	3.85009	0.510083	0.0192201
NUMB	1854.26	2616.87	1.41935	0.0192397
SOX8	11.2273	5.40316	0.534567	0.0193171
SIGLEC5	377.532	660.188	1.67329	0.0193171
CRY2	400.487	331.063	0.830404	0.0193171
WDR86-AS1	40.4143	19.338	0.519527	0.0193171
TRAV20	16.0572	8.55996	0.556225	0.0193227
LINC00943	86.9114	50.4223	0.615932	0.019335
CTD-2054N24.2	50.1652	32.643	0.665106	0.0193367
OBSCN	678.46	408.807	0.621695	0.0193367
CTBP2	495.298	638.413	1.2763	0.0193712
RP11-333O1.2	9.48177	5.97763	0.584989	0.0193902
RP11-295M18.6	5.34804	9.68166	2.10643	0.0193902
RFX2	141.542	272.853	1.55576	0.0193902
RP11-820I16.3	7.59476	14.3389	1.65508	0.0194347
C12orf65	199.065	158.719	0.786981	0.0194347
BBX	1594.5	1403.69	0.892474	0.0194347
RP11-358B23.6	51.8148	97.4023	1.59752	0.0194347
RP11-709D24.6	23.2017	39.408	1.4852	0.0194834
P3H4	16.8054	9.94136	0.628228	0.0194834
TRBV28	57.4634	29.617	0.518045	0.0194834
LRFN1	53.1478	100.375	1.59031	0.0195234
RNA5SP197	2.67819	6.10411	1.91554	0.0195234
IRAK3	5378.72	8875.94	1.69032	0.0195234
HSD17B13	19.3449	29.2209	1.58959	0.0195234
LINC02754	9.21713	4.30276	0.571787	0.0195234
ZNF567	195.146	153.131	0.786366	0.0195234
FAM241B	8.29527	4.32683	0.555528	0.0195234
DENND4C	1612.65	1423.1	0.859333	0.0195234
PXN	740.503	1242.03	1.44037	0.0195234
CBX3P3	10.6443	18.2414	1.58016	0.0195234
PIK3R4	812.539	736.121	0.897409	0.0195234
ABLIM1	1468.89	1049.39	0.703894	0.0195234
PLXNA1	85.2577	55.747	0.678232	0.0195652
TRAT1	586.788	398.572	0.668672	0.0195652
PPP4R1L	366.106	512.573	1.41371	0.0196078
FAM114A1	37.6671	54.2003	1.38805	0.0196078
PTPN18	708.652	937.556	1.26324	0.0196222
LINC01352	6.23413	10.9285	1.75538	0.0196222
TRAV30	11.8528	7.13019	0.582313	0.0196222
TARS3	344.88	262.13	0.773283	0.0196223
ZNF385A	77.5781	145.72	1.55086	0.0196223
RP11-981G7.6	60.7417	88.7807	1.46439	0.0196223
RP11-996F15.4	19.2023	28.3637	1.57018	0.0196223
LMOD1	10.1691	2.77375	0.347011	0.0196223
GARS1-DT	2714.33	3190.84	1.19608	0.0196223
C1QC	3.79315	14.0053	2.66635	0.0196223
TRAV21	27.7116	17.3688	0.581201	0.0197064
PPP3CC	674.33	505.877	0.744764	0.0197924
SLC43A3	122.253	173.122	1.3275	0.0197924
NHSL2	2102.12	2958.64	1.34422	0.0197924
TRAJ19	39.7413	25.2147	0.627548	0.0197924
TMIE	7.63605	3.50515	0.470855	0.0197924
GALNT12	42.3375	30.8378	0.724675	0.0197924
ANP32A	1359.5	1681.97	1.23352	0.0197924
TRBV7-9	50.8766	30.1535	0.608314	0.0198078
TREML5P	21.283	41.1059	1.72813	0.0198078
RP11-403P17.6	87.578	130.296	1.47882	0.0198176
RREB1	902.868	1132.47	1.21112	0.0198417
RP11-399K21.12	34.4087	56.0909	1.57212	0.0198417
SLC22A13	3.97767	8.06963	1.9033	0.0199448
SUSD6	842.11	1246.99	1.39866	0.0199448
RP5-1148A21.4	3.8504	6.15362	1.79022	0.0199451
EPHA4	293.548	181.64	0.641255	0.0200109
ADGRG2	50.5766	74.3738	1.44163	0.0200109
OSBPL7	130.96	97.8602	0.742824	0.0200109
TRAJ56	6.34648	3.46097	0.529061	0.0200109
P2RX4	314.116	423.16	1.28798	0.0200109
RP11-571F15.3	27.407	40.8573	1.40906	0.0200109
WDR5B-DT	45.9353	66.0304	1.37731	0.0200162
PTK6	17.7036	28.506	1.57703	0.0200956
PELATON	618.973	965.296	1.5807	0.0200956
ARPC1A	75.7909	98.9392	1.28314	0.020096
SIT1	390.859	276.417	0.670704	0.0201634
RP11-63G10.3	16.1117	8.89466	0.583285	0.0201907
MT-TL2	5.67178	28.9967	1.06104	0.0202319
ZNF516	2355.52	3218.99	1.39391	0.0202319
LRMDA	85.3159	131.585	1.48549	0.0202319
SP140	1146.74	740.376	0.742144	0.0202599
SMAD1	38.2865	60.5554	1.48777	0.0202599
TIGIT	431.664	273.338	0.669292	0.0202739
RCAN1	157.516	201.636	1.29552	0.0203133
LINC00630	103.903	77.3325	0.753374	0.0203138
LINC01128	185.353	148.315	0.775164	0.0203138
PDPK1	283.774	354.381	1.22829	0.0203927
ZDHHC15	22.3042	15.0403	0.696354	0.0204995
OXNAD1	1663.58	1167.73	0.715117	0.0205108
AC018634.9	43.1086	68.9723	1.59144	0.0205352
TRAJ14	28.5894	15.9846	0.574815	0.0205576
RPS27AP8	7.71435	15.8387	1.78034	0.0205892
FGD4	1697.53	2356.38	1.46497	0.02061
DGKA	1501.68	1161.1	0.766176	0.02061
AC002543.2	79.9456	110.25	1.36907	0.02061
TNFRSF1A	1071.75	1493.36	1.39719	0.02061
TNFRSF10A	285.806	217.168	0.770237	0.02061
RP4-673D20.3	95.8222	151.924	1.60165	0.02061
GGACT	53.9779	38.6986	0.727194	0.02061
SEC14L1P1	66.0254	47.8404	0.731328	0.0206833
SLC9B2	121.188	90.071	0.746493	0.020733
CTD-2373H9.5	19.2126	38.5522	1.65815	0.0207498
C3orf52	57.5871	36.227	0.671011	0.0207939
A2M-AS1	408.321	242.684	0.630631	0.0208095
TMOD2	1130.76	1450.09	1.26291	0.0210538
CHD6	1460.8	1181.4	0.80029	0.0210856
OR52X1P	4.64025	15.0357	2.11234	0.0210856
AC097721.2	29.1099	43.2161	1.43181	0.0210856
SRSF5	3466.4	2997.32	0.86358	0.0211087
NOS1AP	3.65912	8.67649	2.32542	0.0211163
RP3-467L1.6	15.6163	22.1007	1.44854	0.0211163
RNF144B	1847.68	2536.94	1.47075	0.0211163
BCL3	118.286	205.981	1.54043	0.0211163
CPNE8	213.279	278.604	1.32202	0.0211163
SORT1	1216.45	1909.55	1.5661	0.0211163
SERPINB1	2496.69	3776.56	1.50502	0.0211163
ABHD15-AS1	14.0999	33.0129	1.7843	0.0211163
PRUNE2	119.996	174.9	1.65186	0.0211163
GALT	418.203	305.614	0.75557	0.0211424
S100Z	84.7555	117.759	1.3478	0.0211424
SERGEF	173.157	133.885	0.778617	0.0213069
IRAK1	415.165	510.594	1.19942	0.0213069
RP11-342I1.3	46.6066	72.1225	1.4816	0.0213069
ZFP62	539.2	421.228	0.786814	0.0213573
RP11-504I13.3	7.23296	19.8142	1.96171	0.0213573
RN7SL569P	4.48781	2.43854	0.547445	0.0213573
ID3	46.8765	25.611	0.591509	0.0213573
MYO10	48.5139	118.169	1.87777	0.0213573
AEN	438.565	306.335	0.692345	0.0213573
GIT2	1486.36	1860.98	1.25604	0.0213573
TRAV18	7.75194	4.3364	0.560696	0.0213584
CCDC141	373.608	243.435	0.658373	0.0213584
GNG2	864.568	1110.68	1.23742	0.0213584
RASGRF2	356.706	229.266	0.657568	0.0213584
RALGAPA1	453.872	365.977	0.799828	0.0213584
IDH1	473.594	616.795	1.31165	0.0214057
KCNA3	564.202	402.624	0.717998	0.0214057
STARD8	69.1914	108.533	1.42666	0.0214057
RP11-1094M14.7	40.3176	25.6193	0.653012	0.021423
LINC00342	357.044	262.944	0.737445	0.0214706
LINC01876	13.6149	6.36269	0.479575	0.0215087
ZFP90	563.827	472.512	0.805624	0.0215087
LINC02641	13.3951	6.76053	0.554267	0.0215557
MLF1	11.8198	5.7215	0.527829	0.0216386
ARMCX6	74.5085	53.6855	0.769895	0.0216551
TRAV9-2	35.6406	18.5826	0.619328	0.02172
PRR13	196.151	275.856	1.39322	0.0217773
KIAA0319L	1051.07	1250.99	1.28818	0.0217847
HACD3	286.074	222.393	0.754911	0.0217847
PJA1	143.128	97.3773	0.706892	0.0217957
TRAV41	14.1653	8.56852	0.610747	0.0217957
EPHX2	142.976	87.2066	0.633141	0.0217957
ABHD12B	201.727	332.432	1.62571	0.0217957
CTSH	1206.92	1676.3	1.34591	0.0218095
PGLYRP1	52.0152	132.121	1.79755	0.021812
VPS37B	315.818	433.055	1.30348	0.0219217
PTRH2	363.111	422.296	1.18891	0.0220796
RP11-493G17.4	9.19915	17.2321	1.65392	0.0222029
C14orf132	47.1086	23.9129	0.581973	0.0222299
KIF3A	139.84	106.735	0.759856	0.0222424
SSH2	7151.55	10246.6	1.37741	0.0222527
TRAV24	13.156	5.89638	0.495109	0.0222846
MARK2	595.787	902.597	1.37514	0.0223191
RP11-366L5.1	12.7658	19.5187	1.51506	0.0223191
GIMAP5	787.32	573.93	0.742246	0.0223191
C3orf18	92.2499	65.2977	0.720358	0.0223399
PTGFR	11.5377	32.2696	2.38059	0.0224471
ESYT1	1584.9	1212.06	0.739248	0.0224471
MRPS31P5	27.8629	19.3734	0.717521	0.0224632
MIR4473	6.58547	3.84205	0.583986	0.0224632
TTC27	260.205	201.224	0.783751	0.0226475
MYBL1	607.029	368.323	0.639861	0.0226475
RP11-701P16.2	176.299	280.827	1.6651	0.0226475
CTD-3239E11.2	10.7446	14.2363	1.5659	0.0226538
TRAJ22	31.5174	19.2384	0.643452	0.0226538
MDFIC	658.251	518.177	0.789051	0.0226538
ZNF157	11.5282	7.34139	0.640265	0.0229125
ZNF136	422.622	363.913	0.866579	0.0229125
ARL4C	1405.18	1021.4	0.723137	0.0229125
AIDAP2	19.7461	32.9749	1.64448	0.022971
XXbac-BPG283O16.9	219.901	154.666	0.740998	0.0229856
TDRKH	59.9863	45.2898	0.728371	0.0230006
H1-0	381.855	755.935	1.91273	0.0230006
MED28P3	14.9513	10.0579	0.668678	0.0230006
NEMP1	353.137	287.008	0.792511	0.0230006
CCDC149	117.281	169.479	1.40326	0.0230006
GNG5	48.211	61.0328	1.31338	0.0230006
CD163L1	18.2483	34.9124	1.82651	0.0230006
HRH2	1390.29	2053.91	1.5086	0.0230006
AKT3	821.918	620.544	0.743836	0.0230006
P2RY13	1080.51	1463.18	1.39624	0.0230006
CLDN9	2.77358	11.4415	2.31518	0.0230006
ADCY4	135.092	189.395	1.45487	0.0230006
IL32	257.265	187.365	0.692675	0.0230006
TMEM234	90.1633	117.137	1.25646	0.0230006
HHAT	61.3916	42.6731	0.708885	0.0230006
SSH1	589.768	898.972	1.36976	0.0230006
SOS2	2880.02	4079.79	1.41884	0.0230006
GPR183	660.381	466.891	0.726686	0.0230006
LINC00399	5.49825	12.1352	2.24312	0.0230006
RNF135	361.776	470.21	1.32382	0.0230006
DUSP18	117.266	150.151	1.2585	0.0230006
CDC42EP4	40.6483	70.4574	1.49537	0.0230006
PRPF39	434.734	361.874	0.81757	0.0230006
WBP1L	904.541	1084.09	1.19569	0.0230006
SOX4	70.4246	102.42	1.37389	0.0230006
ZNF552	333.303	475.727	1.37422	0.0230006
RP5-908D6.1	5.12253	2.05172	0.488626	0.0230006
RNU6-1016P	33.3007	46.4364	1.36003	0.0230006
NCLN	250.624	336.174	1.26852	0.0230006
CSNK1G2P1	62.6762	79.9252	1.34269	0.0230006
GYG1	610.394	1201.61	1.65675	0.0230006
HIP1R	540.89	376.051	0.725005	0.0230006
IL21R	171.812	125.457	0.710718	0.0230006
RUSC2	61.1638	104.328	1.47052	0.0230006
MON1B	368.799	447.978	1.17734	0.0230006
EXT1	452.221	708.151	1.46334	0.0230006
HSPE1P11	15.6502	26.9609	1.57942	0.0230006
IAH1	368.603	423.05	1.16054	0.0230006
RN7SKP253	12.7806	21.7134	1.6229	0.0230006
AMPD3	759.729	1085.6	1.34428	0.0230006
NUDT19P5	13.7822	24.7569	1.63209	0.0230006
C17orf67	60.1227	43.6224	0.752889	0.0230006
RP11-7F17.8	60.6437	88.8163	1.56302	0.0230006
RNU4ATAC	14.1114	22.5503	1.51229	0.0230006
PARD3B	15.843	6.77259	0.515124	0.0230006
TBL1X	1134.14	1630.83	1.3378	0.0230006
TRPS1	1089.37	1555.37	1.32474	0.023017
PFKFB4	1378.95	1819.54	1.43162	0.023017
TET3	1221.01	1597.84	1.2655	0.0231241
ZNF248	249.877	194.202	0.756549	0.0231309
DHRS7B	275.857	343.014	1.26877	0.0233144
PIK3R5	1890.05	2327.37	1.23542	0.0233144
CCDC14	871.417	721.008	0.799321	0.0233144
RP11-423E7.2	41.9537	64.2621	1.4751	0.0233144
LINC01907	5.18005	11.8169	1.93992	0.0233144
MGA	2430.99	2046.73	0.826766	0.0233757
RP1-179N16.3	198.49	313.23	1.57064	0.0233757
MGAM2	518.221	907.033	1.79193	0.0233757
ZNF507	693.671	545.136	0.787966	0.0233757
TRBJ2-3	26.7601	16.1166	0.649551	0.0233757
ASGR1	125.024	203.584	1.56984	0.0233757
ACTA2	57.9074	42.6495	0.74051	0.0234155
LHFPL5	117.859	221.484	1.61746	0.0234397
TRAV12-1	31.2599	18.5131	0.602754	0.0235955
ADAP1	241.864	318.586	1.28462	0.0236019
CD96	1102.21	781.189	0.702498	0.0237055
PRR34	55.5304	72.9559	1.33114	0.0237662
MEGF9	5202.08	7314.66	1.42909	0.0237662
GRB10	397.134	727.54	1.85441	0.0237662
SLC35E3	325.308	426.191	1.30493	0.0237662
TSPYL2	143.44	100.07	0.724609	0.0237686
RP11-67C2.2	51.463	79.3018	1.48547	0.0237746
CTC-232P5.3	10.2018	25.4403	1.69746	0.0237772
CCL3L1	35.4476	76.5049	1.81459	0.0237772
MAILR	78.0379	107.546	1.35264	0.0237772
LPCAT3	91.7311	121.855	1.2799	0.0237772
SMYD3	183.541	142.305	0.779513	0.0237772
TMEM11	99.9872	125.554	1.24874	0.0237772
AP000704.5	8.6223	4.95849	0.599308	0.0237772
RP11-135F9.4	13.6612	23.2809	1.5582	0.0237996
ZNF37BP	869.988	734.686	0.830802	0.0237996
ZNF529	212.255	173.424	0.797375	0.0237996
MPP7	851.344	1110.54	1.27584	0.0237996
RNU7-41P	2.65658	5.42771	2.05744	0.0237996
IMPA2	489.514	717.774	1.42367	0.0237996
PLAGL1	329.81	427.555	1.34193	0.0237996
OR7E13P	8.48327	4.72284	0.548765	0.0237996
RP11-753B7.2	57.7735	93.0579	1.55557	0.0238666
FCRL3	634.787	366.555	0.619652	0.0238748
DUSP5	118.564	81.8523	0.696326	0.0238748
ARAP3	263.992	453.103	1.48317	0.0239521
P2RY10	553.61	374.72	0.695722	0.0239592
DYRK2	1618.23	1227.07	0.737674	0.0239592
REL	979.177	1168.04	1.20685	0.0239592
RP11-169K17.2	9.25852	14.5264	1.60496	0.0239592
RP5-1086K13.3	22.2509	38.955	1.57644	0.0239814
APLP2	3191.52	4376.55	1.33355	0.0239814
RP11-305O6.3	6.74252	11.8315	1.88365	0.0239814
ZFP69B	52.8966	70.974	1.27785	0.0239814
FAM151B	95.9911	140.097	1.43984	0.0239814
OFD1	1036.34	862.199	0.822812	0.0239814
RP11-531H8.2	55.4224	137.067	2.05926	0.0240587
PFKFB2	1140.03	2229.05	1.90823	0.0240587
ZDHHC12	76.5648	106.146	1.36912	0.0240817
FLOT2	1106.17	2007.54	1.52855	0.0240817
ZSWIM5	36.9591	23.3446	0.65918	0.0241012
TTC39B	637.773	453.173	0.752166	0.0241737
ATP6V0E2	131.11	92.04	0.70965	0.0241737
HGSNAT	387.892	494.041	1.23398	0.0241737
TMEM25	33.1396	23.0172	0.697526	0.0241737
LINC02084	32.6871	18.4133	0.641906	0.0241737
NR3C2	260.768	161.897	0.634623	0.0241737
TRAJ30	15.5606	9.63901	0.617449	0.0242583
TRAJ28	23.4723	12.9681	0.581039	0.0242583
ZFYVE9	109.608	80.069	0.718269	0.0242975
VMP1	7478.6	9318.53	1.33717	0.0242975
SIRPB2	1184.06	1624.69	1.36854	0.0243774
TRAJ32	25.1745	16.2751	0.658438	0.0243782
DGUOK-AS1	31.5745	42.19	1.29408	0.0243786
RTN4	1246.58	1584.33	1.27088	0.0243786
RNY5	8.02235	16.66	1.77444	0.0243786
ABI3	285.753	355.534	1.24555	0.0243786
SORCS2	8.69578	15.2284	1.70083	0.0244878
ZMYND12	9.34575	4.73586	0.605288	0.0245089
NMT2	252.489	183.463	0.733829	0.0245089
PCNX2	533.422	372.341	0.720315	0.0245416
PRTN3	5.61289	16.6167	1.11421	0.0245416
MGAT1	2391.77	2885.06	1.22807	0.0245416
ARAP1	2944.06	4140.14	1.32496	0.0245416
SLC38A1	3781.03	2820.75	0.743009	0.0245416
PDE4DIPP2	121.561	89.7017	0.759972	0.0245416
BST1	799.532	1137.65	1.43649	0.0245416
TBC1D30	27.4494	39.3931	1.47759	0.0245442
RHOA-IT1	13.2524	21.9934	1.4465	0.0245442
RP11-518I13.2	18.0002	8.4906	0.544098	0.0245442
SLC25A24	521.849	665.722	1.25939	0.0245442
ADGRE2	1327.68	1946.03	1.4585	0.0245442
IRS2	749.993	1114.64	1.5348	0.0245612
RP11-78B10.2	163.908	293.162	1.68731	0.0245612
TRBV24-1	17.1791	10.0293	0.581648	0.0246079
COLEC12	3.52241	11.93	2.09402	0.0246988
MTCO2P11	27.7706	42.8855	1.54749	0.0247642
AMIGO2	106.034	83.1223	0.771585	0.0248029
RP11-335I12.2	23.6284	39.923	1.79973	0.0248029
APBB1	203.17	137.008	0.691975	0.0248029
HKDC1	58.5866	33.7873	0.640166	0.0248318
NEFL	19.3258	7.93255	0.507137	0.0248563
STK32B	7.56922	12.6244	1.67546	0.0248563
PDE6B	56.1646	38.99	0.725573	0.0248563
RP11-164H5.1	4.9325	10.7878	1.95362	0.0248563
MEF2A	932.332	1345.74	1.42759	0.0249038
DAP	356.478	612.691	1.43519	0.0249038
TNFRSF1B	3380.04	4475.17	1.30728	0.0249038
WIZ	103.338	162.971	1.3448	0.0249038
RP11-651L5.3	31.0231	46.0117	1.43922	0.024925
TRBJ1-2	24.9233	14.1086	0.600828	0.024935
RP11-16C1.1	27.8374	39.661	1.38784	0.0249467
ZDHHC19	9.97355	31.1272	1.05653	0.025016
TNFAIP3	662.13	875.163	1.32109	0.0250179
LRSAM1	268.665	341.061	1.22623	0.0250179
KMT5AP3	5.35639	9.97158	1.73692	0.0250306
SLC31A2	170.782	222.312	1.43917	0.0250366
PSME3	456.987	548.754	1.19552	0.0250366
TMEM131	1264.05	1502.66	1.17191	0.0250366
BTBD10P2	11.1093	18.5833	1.507	0.0250366
RP11-392B6.1	81.9423	116.535	1.41587	0.0250366
CD83	124.997	85.9584	0.692338	0.0250366
ENSG10010134462.1	16.7414	25.707	1.46924	0.0251506
TRBV7-6	14.1536	7.65026	0.600465	0.0251506
PRKCQ-AS1	743.748	531.748	0.706301	0.0251506
USP28	576.028	434.14	0.765774	0.0251506
DCP1B	99.0479	75.6366	0.76711	0.0251506
LINC00989	327.727	181.057	0.594965	0.0251602
MTMR8	77.4582	54.9313	0.729133	0.0251897
TPCN2	211.093	273.834	1.27283	0.0251897
GVINP1	4311.37	3186.39	0.778018	0.0251987
ENTPD1	2964.12	3781.88	1.36156	0.0251987
GPR174	1026.6	735.491	0.692022	0.0251987
RP11-20B24.7	20.4839	37.4604	1.60512	0.0251987
RP11-137H2.4	14.3844	7.90273	0.600889	0.0251987
DOCK10	3152.51	2498.93	0.78171	0.0251987
RP11-676B18.2	148.713	254.199	1.65509	0.0251987
NBAS	1996.43	1624.42	0.80264	0.0253214
ARL11	737.631	935.512	1.36224	0.0253214
MT-ND6	55.9444	200.987	1.09991	0.0253641
STS	190.21	238.76	1.38701	0.0253656
RAC1	593.075	732.774	1.21955	0.0253656
ASAH2B	9.28988	6.11404	0.621606	0.0253812
SLC7A7	1309.73	1799.86	1.39649	0.0253812
CBFA2T3	108.077	174.004	1.41897	0.0253812
U73166.2	48.5536	68.7748	1.39472	0.0254338
LINC00544	26.3391	14.7996	0.601462	0.0255167
RP11-4F5.2	17.4952	27.0545	1.66853	0.0255348
MSL3	1188.38	1697.73	1.41319	0.0255348
MTND4P14	35.3847	52.5621	1.45815	0.0255348
KBTBD4	116.879	93.82	0.823349	0.0256469
DPP4	486.674	351.125	0.700548	0.0256834
RP11-902B17.1	116.202	78.7292	0.700212	0.0256834
MT-ND4	504.611	981.717	1.57262	0.0256878
F12	21.0348	33.3794	1.51681	0.0258711
RP11-770G2.2	47.8308	71.1442	1.53893	0.0258711
PPFIBP1	39.2162	24.4959	0.703326	0.0258852
SKAP2	1523.13	2017.97	1.38398	0.0258898
GPC1	27.605	20.7082	0.739054	0.0259065
AASS	76.8425	52.1866	0.682276	0.0260128
EIF4G2	5087.16	6276.46	1.18774	0.0260128
RAD23BP1	13.2142	7.35909	0.618552	0.0260128
A2MP1	157.72	90.7322	0.621877	0.0260128
CDYL2	198.449	255.656	1.24241	0.0260128
LPP-AS2	29.4459	44.0024	1.41964	0.0260128
RPL5P13	23.0526	12.4419	0.633658	0.0260128
AC104623.2	45.3614	60.7765	1.35702	0.0260128
TTLL4	176.806	242.817	1.2907	0.0260128
TP53I3	113.779	160.307	1.45551	0.0260169
SV2C	19.8664	34.3312	1.53071	0.0260169
PILRA	199.963	318.777	1.43957	0.0260229
BNIP3P16	4.96189	8.80623	1.62703	0.0260504
TRAV16	16.1067	9.08272	0.598664	0.0260504
HYMAI	31.4941	43.5174	1.4418	0.0260542
PDZD4	158.806	87.2536	0.623096	0.0261247
TRAV39	8.59494	4.92432	0.560775	0.0261429
RP11-62H7.3	7.14038	3.15834	0.524536	0.0261429
PYHIN1	409.023	286.534	0.717925	0.0261429
DENND3	6212.58	8661.65	1.39835	0.0261429
SLC2A11	57.3088	40.2852	0.726012	0.0262025
RP11-118B22.2	20.4908	11.735	0.604202	0.0262122
PLA2G15	55.5475	88.8874	1.37365	0.0262185
RPL35AP2	38.1071	55.1922	1.48028	0.0262612
TRGV2	103.049	65.7196	0.655515	0.0262614
TRBV4-1	16.9501	10.3196	0.57345	0.0262614
RP11-363E7.4	42.4602	29.4673	0.730015	0.0263067
PLAAT4	639.003	428.785	0.706529	0.0263331
DDHD2	559.187	459.092	0.797164	0.0263331
SHTN1	171.098	269.633	1.46738	0.0263735
DAPK2	929.438	1285.56	1.38683	0.0263812
RAB30	272.881	180.323	0.684088	0.026649
RP11-171G2.1	14.4689	23.8637	1.45848	0.0267142
CROT	134.863	107.435	0.788287	0.0267142
NEO1	70.8028	46.1555	0.706489	0.026731
MARCKS	726.507	1148.02	1.50641	0.0268433
SMYD2	435.698	339.264	0.800796	0.0268955
MAP9	53.7491	38.5256	0.702525	0.026908
ZNF664	491.178	409.521	0.808083	0.0269401
TRDV3	5.85445	2.26153	0.473054	0.0269401
RP11-159M11.2	23.9108	35.4607	1.53172	0.0269401
UBXN2B	1067.45	1522.16	1.42485	0.0269401
DNAJC9-AS1	26.5445	19.2065	0.755891	0.0269516
LRRTM2	64.0938	89.1394	1.35082	0.0270608
CCHCR1	135.069	105.138	0.785146	0.0270849
RNF19B	747.355	1040.39	1.3512	0.0271524
TNPO1P1	71.9598	52.0478	0.748528	0.0275677
RP11-554D20.1	17.6676	8.37884	0.564441	0.0275677
RPSAP21	18.9123	12.2034	0.698826	0.0275677
SULT1B1	1405.66	2350.55	1.60436	0.0275677
TAS2R39	14.6315	28.5221	1.92085	0.0275677
RPL21P123	92.7286	135.55	1.44105	0.0275899
BMPR1A	57.5818	37.5831	0.691976	0.027608
RP11-19J5.2	6.28444	12.7936	1.88818	0.0276237
ZDBF2	195.5	138.151	0.714641	0.027626
RIPK4	3.64045	7.72708	1.97221	0.0276284
RP11-52I18.1	27.4484	40.4869	1.36457	0.0276284
UICLM	30.4778	10.9129	0.465719	0.0277297
ARPC1B	174.305	216.353	1.25128	0.0277297
LINC01727	25.512	14.5323	0.632467	0.0277297
HSF2	144.271	113.708	0.77653	0.0277297
CTD-2335I23.3	33.3248	22.7086	0.707922	0.0277297
LRP1	1590.89	3109.8	1.54117	0.0277297
RP5-916O11.3	7.04769	12.2495	1.79187	0.0277297
CHCHD6	33.8847	21.6694	0.675992	0.0277297
CD3G	550.991	398.023	0.700922	0.0277297
RP11-76E17.4	30.8604	50.0084	1.89202	0.0277584
MAGED1	69.3116	48.4505	0.721543	0.0277758
AMOT	38.2749	29.6241	0.720503	0.027791
TTC9	125.708	216.968	1.47625	0.0277992
RP3-425C14.5	12.7768	8.10328	0.670712	0.0278081
BEX2	51.3612	31.2902	0.671853	0.0278081
ZNF483	215.933	150.744	0.703386	0.0278748
TOP3A	655.144	781.265	1.17324	0.0278748
GAB2	1125.41	1555.98	1.38794	0.0279723
DPP4-DT	7.78141	4.27837	0.556226	0.0279723
AZI2	277.38	334.095	1.28013	0.0279723
SH3YL1	404.242	305.103	0.758716	0.0279723
LINC02325	120.96	81.6733	0.705448	0.0279723
SSH3	194.615	263.408	1.30101	0.0279723
RP11-354B3.1	40.9492	67.8447	1.53047	0.0279723
RADX	66.7503	43.722	0.670721	0.0279723
ZNF865	23.0943	52.316	1.59801	0.0279723
PLIN5	134.557	234.916	1.68818	0.0279723
ZNF746	812.342	1112.93	1.32978	0.0279723
CTD-2501E16.2	17.138	10.1919	0.636641	0.0279723
AGO4	4004.48	5319.58	1.32353	0.0279723
TRPC1	63.6538	42.7446	0.668678	0.0279723
TOR1A	427.266	509.15	1.22402	0.0279723
PCSK7	1393.93	1132.94	0.806242	0.0279723
TRAJ4	30.9664	19.3358	0.647019	0.0280496
KRT8P34	37.5008	23.599	0.678759	0.0280496
RNU6ATAC	19.1621	30.2256	1.51941	0.0280496
RP11-731J8.2	20.4261	31.4517	1.52225	0.0280496
C12orf57	173.045	116.807	0.712946	0.0280611
H6PD	566.273	792.156	1.31143	0.0280801
RP11-467D18.2	4.95474	2.54391	0.545448	0.0280814
MPO	276.299	541.86	2.14195	0.0281205
CFH	88.0947	41.7523	0.591375	0.0281205
RP11-68I3.11	261.401	367.323	1.39213	0.0281205
SNPH	91.1031	63.4789	0.697444	0.0281205
EIF1B-AS1	236.998	324.467	1.35617	0.0281482
CROCC2	17.2994	5.85958	0.45039	0.0283185
LLGL2	212.773	157.627	0.745576	0.0283296
CTD-2653D5.1	43.2614	62.032	1.44872	0.028344
AGFG2	137.142	102.266	0.741271	0.0283749
CNST	1414.16	1147.72	0.814801	0.0284364
STAC3	52.4731	72.4314	1.39562	0.0284691
RP11-702F3.1	38.8105	62.8181	1.47899	0.0284691
WWC3-AS1	11.2664	19.2729	1.54529	0.0284691
NUAK1	9.86509	4.21709	0.542214	0.0284691
ACOX2	6.06315	13.284	1.76139	0.0284691
RPS12P24	64.8179	95.651	1.75455	0.0284691
IFT80	166.595	135.849	0.816553	0.0285395
TRDV1	21.4941	10.5204	0.550376	0.0285507
SPATA6L	27.791	17.4306	0.671916	0.0285507
RNU6-510P	6.31748	12.983	1.80405	0.028552
RN7SL798P	8.66067	37.1358	1.71444	0.0285681
CTD-2015H6.3	51.0265	80.6967	1.45509	0.0286001
RPS15AP29	90.05	125.191	1.47053	0.0286415
STRN4	334.767	468.984	1.2792	0.0286644
AF131215.9	79.6879	57.5164	0.700244	0.0286887
SPOCK1	9.98624	17.0804	1.57226	0.028726
DTX2	63.7324	101.869	1.38288	0.028726
AATK	639.577	1046.92	1.53227	0.0288098
MDC1	143.19	114.022	0.791238	0.0288098
WDFY3	5574.52	8166.08	1.50253	0.0288098
FBN2	368.964	586.1	1.4821	0.0288098
CAVIN3	4.39878	11.3071	2.02324	0.028813
ZNF430	518.328	460.435	0.895439	0.028813
ZNF345	122.467	98.8562	0.803599	0.028813
ZNF208	63.4017	34.0948	0.613245	0.0288732
CLTC	4437.73	5543.78	1.20508	0.0288732
RP11-330C7.3	18.353	26.3197	1.44135	0.0288953
KCNA6	24.0859	17.0444	0.624927	0.0288992
RP11-102L12.3	331.107	237.432	0.72949	0.0288992
IHO1	28.8322	43.7182	1.52488	0.0290213
TRABD2A	793.79	506.823	0.662374	0.0290213
ARID3B	115.542	161.758	1.30542	0.0290614
AGPAT2	318.175	412.394	1.32054	0.0290614
STK39	417.019	321.814	0.79006	0.0290657
TK2	428.53	556.875	1.25011	0.0290657
DNASE1L1	158.64	202.008	1.31545	0.0290823
RP11-166N6.3	7.1414	11.1583	1.08778	0.0290823
TAF13	51.5609	70.0812	1.31733	0.0290823
ANTXRLP1	78.8165	50.8926	0.66874	0.0290823
KCNH3	61.5685	122.302	1.52796	0.0290823
NIBAN2	314.215	490.267	1.41651	0.0290823
RP11-19D22.1	18.1492	30.6341	1.61248	0.0290823
SETP6	3.30975	5.58815	1.71933	0.0290823
AC104530.1	458.943	603.984	1.35309	0.0290931
MARCKSL1P1	115.432	155.95	1.41224	0.0291
ZNF658B	12.4401	23.8243	1.57601	0.0291
C12orf42	54.9961	36.055	0.662788	0.0291616
PTCSC1	853.994	1124.38	1.38423	0.0291738
HDAC6	615.051	487.27	0.801097	0.0291753
ABCB1	186.179	118.45	0.668112	0.0292339
RPL3P1	12.4535	22.9458	1.53981	0.0292521
TFEB	406.168	522.371	1.28454	0.0292521
RP1-102E24.8	24.766	33.9576	1.48156	0.0292521
TRGV3	81.3048	51.5644	0.661086	0.0292564
COQ10A	73.3433	51.8513	0.743803	0.0292564
RP11-118B23.9	193.366	271.816	1.41615	0.0292564
MTG2	201.891	247.514	1.21516	0.0292564
PLPPR2	208.194	295.519	1.35962	0.0292564
FBXW2	1763.87	2284.08	1.25385	0.0292687
CR1	3689.18	6690.46	1.57086	0.0293028
COL8A2	42.8398	68.4457	1.45137	0.0293111
CTD-3187F8.14	9.77038	15.9114	1.53755	0.0293441
TMEM116	257.275	198.569	0.789984	0.0293629
EVL	2679.23	1915.14	0.73883	0.0294551
SPG21	909.717	1104.75	1.20265	0.0294551
CTC-484P3.3	41.8169	65.4647	1.4732	0.0294709
RNU6-917P	6.34914	9.92288	1.64271	0.0295176
ZNF525	407.301	286.267	0.732753	0.0296018
RP11-301N24.6	18.2412	11.5973	0.656365	0.0296067
RP11-371F15.3	3.73788	8.9517	2.0155	0.0296078
JMY	418.312	342.519	0.795982	0.0296486
ZFP36	561.703	785.871	1.34578	0.0296486
METTL9	2459.24	4433.73	1.51688	0.0296486
RIC3	212.537	138.683	0.682695	0.0296882
CACNA1C	58.1823	41.5375	0.728892	0.0296882
ZNF584	51.2104	38.9794	0.764946	0.0296882
MGAT5	1366.87	1148.43	0.851386	0.0296882
ACP3	565.93	734.531	1.33463	0.0296882
LINGO3	554.662	732.53	1.35198	0.0297105
ITFG2	291.687	231.506	0.803334	0.0297105
RP11-133N21.13	4.25822	7.61686	1.75567	0.0297105
RPL21P99	3.76167	9.89424	2.14307	0.0297281
CAMK4	1374.5	979.626	0.701501	0.0297281
TICAM2	2.68074	5.2491	1.80568	0.029756
MRFAP1L1	749.315	603.926	0.822773	0.0298788
RP4-535B20.4	16.9735	36.3104	1.76522	0.0298788
TRAJ18	29.9677	18.3916	0.625824	0.0298788
STPG1	59.3207	43.4852	0.752385	0.0298793
ZNF484	684.936	558.774	0.80806	0.0299091
RP11-728K20.2	6.89599	3.83628	0.581921	0.0299093
FAM89A	36.8237	56.0207	1.42858	0.0299203
CSK	1080.22	1461.67	1.2529	0.0299203
E2F3-IT1	46.4216	66.4694	1.42098	0.0299203
TOM1	482.451	644.251	1.32757	0.0299203
PPP1R18	951.668	1426.21	1.34416	0.0299203
IL24	62.0473	41.6771	0.677469	0.0299203
SVIL	1566.55	2276.12	1.37914	0.0300145
SERTAD3	104.656	135.668	1.2784	0.0300468
NFIC	82.6658	133.78	1.36773	0.0301151
RNPEPL1	640.977	936.88	1.27733	0.0301151
TNRC18	737.058	1138.19	1.37223	0.0301382
ITGB1	3960.8	2848.23	0.750912	0.0301809
AC007016.3	5.71166	9.69811	1.65855	0.0301981
ADAM17	1049.04	1324.47	1.28571	0.0302408
CCDC152	14.0861	7.78747	0.64321	0.0302408
RP11-553L6.2	27.3622	18.668	0.715918	0.0302759
ELAPOR2	109.944	73.3938	0.684626	0.0303005
THAP2	83.7264	66.2274	0.798577	0.0303208
AMIGO1	205.258	140.161	0.70301	0.0303208
HEATR3	333.906	424.703	1.23246	0.0303361
OR10V3P	10.818	16.9004	1.66493	0.0303361
AF064858.6	22.3023	33.4032	1.68007	0.0303361
DEDD	111.026	144.452	1.25326	0.0303361
LENG1	124.1	100.086	0.826959	0.0303361
RP11-686D22.9	6.54964	2.7505	0.595812	0.0303361
RP11-275G7.3	113.89	158.455	1.4068	0.030381
RP11-655C2.4	5.64938	2.56511	0.568533	0.030397
RP11-996F15.2	272.251	336.75	1.3408	0.0304881
TSPYL1	663.836	543.355	0.803533	0.0304881
SLC26A8	217.329	350.853	1.66665	0.0304881
MICU1	473.015	620.065	1.28264	0.0304881
ALMS1	1706.77	1415.35	0.806766	0.0304881
VPS37C	69.8231	105.231	1.348	0.0304881
PIK3CB	992.156	1255.45	1.23201	0.0304881
ITM2A	494.158	374.395	0.695674	0.0305018
HDAC4	1368.99	1835.2	1.3317	0.0305018
UBXN7	1438.27	1716.86	1.1835	0.0305018
SIGLEC11	11.4991	19.7711	1.97164	0.0305209
DIAPH2	772.175	919.25	1.19654	0.0305209
TMEM237	33.1858	24.2378	0.724747	0.030642
CLTCL1	220.852	293.419	1.48451	0.030642
CTC-523E23.5	67.9635	41.0738	0.642422	0.030642
RP11-881L2.1	20.8316	37.7957	1.58733	0.0306442
PSAP	8758.18	11920.8	1.30158	0.0306579
MRTFA	637.436	820.015	1.23682	0.0306579
RPSAP75	25.4831	44.4032	1.63972	0.030801
TRAF5	802.82	583.67	0.732981	0.030801
ZFP82	109.193	80.6637	0.747706	0.030801
TRAJ3	21.4867	11.9925	0.639367	0.030801
JADE2	928.747	710.886	0.79631	0.0308134
RP11-1105G2.6	56.4002	81.6908	1.42205	0.0308266
TNFRSF13B	16.4027	8.07079	0.580079	0.0308572
RP11-16C1.2	283.996	392.657	1.35794	0.0309132
FAR1	2363.57	3020.56	1.28251	0.0309132
KLF7	1114.61	1600.08	1.3507	0.03092
AKAP1-DT	8.61298	5.21089	0.651349	0.03092
BBS9	360.9	297.425	0.822734	0.03092
ANKS1B	73.7263	35.8937	0.989213	0.0309314
ZNF790	103.872	81.2735	0.782735	0.0309314
FAM20A	726.975	935.525	1.33804	0.031
CAPS	80.7051	62.934	0.797278	0.0310764
SMYD4	265.774	212.855	0.806916	0.0312548
ZNF519	99.0844	72.3252	0.721036	0.0312548
C1orf220	39.5738	25.5194	0.648254	0.0312548
LRFN2	6.1074	2.35613	0.511291	0.0312548
CTD-2373H9.3	98.3711	151.93	1.4448	0.0314089
CARF	311.949	266.698	0.842894	0.0314089
FBXO15	7.82167	3.41786	0.542475	0.0314107
PKM	1362.63	1995.28	1.28567	0.031467
ARHGEF39	46.6876	33.6848	0.75971	0.0314808
AZU1	39.772	87.8959	2.16548	0.0314808
TRAV14DV4	26.9851	15.683	0.594055	0.0314912
RP11-367N14.2	22.0137	14.9795	0.712237	0.0314912
CRHBP	9.59765	15.3051	1.51493	0.0314912
CNTNAP3	396.348	809.958	1.64953	0.0314912
MACROD1	21.8237	16.2852	0.750166	0.0314912
MTND1P11	6.62955	14.0578	1.66644	0.0314912
SCARNA6	1640.64	1117	0.734309	0.0314912
KCNH7	523.36	789.07	1.66567	0.0314912
TRAJ48	11.2699	6.26265	0.63458	0.0314912
DUX4L50	134.06	224.763	1.47526	0.0314912
USP3	1757.53	2119.03	1.22353	0.0314912
FUT4	296.221	381.719	1.30737	0.0317559
ZNF550	237.636	176.035	0.75408	0.0317559
ZNF527	110.534	84.9197	0.781344	0.0317559
RP11-314C9.1	9.64562	18.0051	1.57812	0.0317559
LATS2	265.794	342.123	1.26472	0.0317559
ARID3A	470.478	660.233	1.33325	0.0317559
TMEM182	25.8357	18.3977	0.750047	0.0317647
AC011380.9	3.51834	8.24343	1.97769	0.0317654
DLG3	123.051	91.3677	0.718259	0.0317654
RDH5	30.3182	41.7582	1.32899	0.0317654
FUT8	537.766	411.72	0.749834	0.0317654
MTCYBP3	6.18462	11.3611	1.75416	0.0317654
RP11-286N22.8	89.8452	122.885	1.29026	0.0317654
ALDH1B1	56.5092	40.9966	0.739374	0.0318348
GPR150	23.0688	14.2644	0.647301	0.0318478
CTC-260E6.3	5.45384	2.03292	0.476633	0.0318478
S100A12	2618.41	4522.25	1.73037	0.0318484
E2F3	521.805	700.795	1.33704	0.0318484
MS4A4E	92.4416	142.363	1.4326	0.0318576
CTD-2117L12.3	14.4399	23.9388	1.50746	0.0318818
RP11-357L2.2	38.5077	57.1797	1.38096	0.0318818
TGFBR3	449.734	309.883	0.695366	0.0318818
MTND5P14	18.4878	30.3511	1.53199	0.0318818
TRAV8-6	25.3408	15.8956	0.647673	0.0318818
DNAJC5	1824.42	2325.39	1.246	0.0318844
ARF3	414.174	571.607	1.28326	0.03191
DENND11	1299.04	976.465	0.74815	0.0320058
MICAL1	841.383	1230.25	1.29831	0.0320541
TRAV1-2	17.9202	10.0151	0.581348	0.0320541
C1QTNF7-AS1	31.2718	39.1336	1.36333	0.0320981
ATOX1	209.428	242.165	1.16165	0.0320981
E2F3P1	184.677	125.349	0.723696	0.0321846
LINC01215	144.817	103.552	0.724074	0.0321846
RP11-588L15.2	47.4071	67.7824	1.51242	0.0321886
WNT10B	31.8461	20.631	0.679618	0.0321886
HPGD	89.7769	329.291	1.23256	0.0321886
YWHAH	196.417	326.808	1.42029	0.0322375
ZSCAN12	290.394	221.705	0.770825	0.032272
TMEM38B	111.583	88.8452	0.797905	0.032272
RASSF3	2004.76	2568.76	1.27869	0.032272
RNU6-1082P	25.5109	37.0612	1.55717	0.0323146
LGALS1	1135.12	1696.44	1.37802	0.0323935
SLC4A7	1075.33	832.558	0.768223	0.032435
HTR6	16.8466	9.555	0.637662	0.0324576
CHST13	16.6616	31.8447	1.55268	0.0325447
ZNF227	328.071	286.155	0.864198	0.0326159
PFDN5	129.474	150.861	1.1713	0.0326159
RNY1P10	16.0654	26.0993	1.63956	0.0326159
RP11-436H11.5	2.33342	7.25116	2.4802	0.0326746
MLF2	355.356	480.833	1.26359	0.0327307
SLC25A40	321.935	442.517	1.30572	0.0327732
ROCK1	3158.74	3928.98	1.25616	0.03283
TMEM9B-AS1	53.1253	37.6769	0.752547	0.0328505
CDKN2AIP	453.922	387.285	0.846104	0.0329238
MT-ATP8	18.3507	62.88	1.14908	0.0329238
BACH1-IT2	103.669	139.332	1.35419	0.0329764
ZNF319	193.814	271.037	1.31093	0.0329796
AK5	122.813	78.0232	0.65526	0.0329796
TRAV27	15.4114	9.31749	0.603411	0.0330389
FABP2	1.73428	9.09432	1.05463	0.0330668
RP1-168L15.7	21.5115	30.711	1.37493	0.0330668
MFSD13A	57.3095	84.0976	1.38456	0.0330668
CDS1	9.7215	16.9603	1.59148	0.0332243
FAM214BP1	37.3388	24.111	0.697141	0.0332515
TRAJ7	23.214	13.9319	0.650707	0.0332515
PARP4	1840.22	2296.52	1.2443	0.0332892
C14orf28	59.2593	47.6483	0.809199	0.0332892
IGFBP2	20.7932	42.9996	1.11517	0.0333164
RPL3P6	157.727	225.501	1.35882	0.0333164
HLTF	262.484	213.98	0.803967	0.0334133
TNIK	929.955	741.499	0.786288	0.0334958
FBXO44	102.861	78.4424	0.781067	0.0334958
RNF217	166.298	239.077	1.36278	0.0335213
LINC02207	362.053	552.878	1.76223	0.0335213
N4BP2L1	503.747	433.316	0.864779	0.0335213
RP11-925D8.3	67.4334	106.182	1.58653	0.0335266
BEST1	665.363	906.672	1.38259	0.0335266
BORCS8	145.487	197.512	1.28769	0.0335424
RP11-242C24.2	6.31861	3.37808	0.605757	0.0335424
NR1I3	19.4068	27.1664	1.41744	0.0335692
CATSPER1	38.8544	56.9096	1.41537	0.0335897
DPY19L4P1	64.9486	101.46	1.55915	0.0335998
RP11-5L12.1	20.5299	42.8281	1.60295	0.0336218
FMNL1	1027.76	1737.12	1.39231	0.0337312
VDR	132.92	193.127	1.36519	0.0337312
PAPLN	97.8376	129.545	1.33401	0.033738
RAB27A	1371.46	1839.48	1.31315	0.0337916
DDX10	275.959	223.195	0.810418	0.0337916
RP13-786C16.1	8.90261	14.2026	1.63729	0.0338468
MAU2	734.763	952.227	1.23094	0.0338994
SLC25A13	206.147	234.469	1.16082	0.0339124
RP11-142O6.1	9.63643	16.3681	1.60029	0.0339592
PRR29	55.4387	38.8222	0.736224	0.0339592
KIAA0513	1595.97	2172.76	1.32382	0.0339592
RP11-351A11.1	50.9907	76.1644	1.39821	0.0339721
ZNF101	961.252	809.307	0.842248	0.0340178
SACS	1173.23	934.086	0.768804	0.0340729
SPAG6	5.74736	14.7313	1.74281	0.0341068
RP11-375N9.2	11.9166	17.4406	1.56083	0.0341068
SPINK8	5.29079	9.67398	1.71732	0.0341782
RP11-25C13.1	2.8963	5.03059	2.01512	0.03418
LBX2-AS1	4.00011	7.59088	1.53706	0.0342151
NEK10	21.1517	14.2292	0.722846	0.0342151
ZBTB24	403.126	328.972	0.823651	0.0342746
RP11-254F19.5	22.9003	35.546	1.55238	0.0344829
ZNF502	57.5177	35.5752	0.702397	0.0344829
ABHD2	3521.28	4681.12	1.30731	0.0344872
RP3-525L6.2	15.6083	24.4631	1.52247	0.0345389
TRAJ6	23.0001	13.8089	0.629105	0.034539
TRBJ1-4	11.0182	5.48348	0.557611	0.034539
HAAO	28.7215	44.7214	1.34022	0.034539
MNAT1	147.278	120.083	0.804391	0.034539
ELOVL3	6.67071	12.2613	1.79163	0.034539
RNA5SP394	4.74596	8.43341	1.89943	0.034539
LINC00900	3.73184	8.15163	1.86596	0.0346151
SPATA13-AS1	37.3989	25.6373	0.702482	0.0346177
TBXAS1	3397.11	4203.49	1.27983	0.0346177
REEP4	52.3419	81.2517	1.43052	0.0346177
LINC02803	15.7611	23.0677	1.49505	0.0346508
CHST15	4464.75	5909.09	1.36322	0.0346536
SERPINI1	72.3385	46.1437	0.689914	0.0346536
OR52W1	13.0813	20.345	1.50413	0.0346536
ULK4	398.79	342.054	0.833322	0.0346536
ZZZ3	911.929	750.518	0.815384	0.0346536
TRAJ24	19.921	11.6957	0.631883	0.0346536
MIR628	6.24724	12.6034	1.7284	0.0346536
RPS19	5022.07	3939.48	0.792301	0.0346536
DAAM2	231.003	412.26	1.09094	0.0346536
PASK	370.953	268.758	0.728033	0.0346536
PLEKHM1P1	763.7	982.233	1.26691	0.0346536
OR7E94P	12.081	6.31509	0.587017	0.0346548
RP11-314L11.1	217.696	304.614	1.38391	0.0346548
IL10RB	49.0963	72.3924	1.39625	0.0347648
AKAP10	1279.39	1434.36	1.1478	0.0347648
ZNF197	379.034	310.329	0.832199	0.0347648
RPL26P9	23.4243	33.7723	1.47943	0.0349086
IARS1	1198.83	1001.01	0.803757	0.0349086
CITED4	12.7095	26.9717	1.63073	0.0349086
OXCT1	346.695	269.311	0.759291	0.0349411
LGR4	35.6995	23.8564	0.68963	0.0349866
CTC-338M12.13	3.89859	7.40422	1.81793	0.0350041
RGMA	4.00297	10.4105	1.12029	0.0350205
MMD	723.709	475.132	0.693157	0.03503
ACTR2	3488.55	4357.97	1.22882	0.035055
CD6	536.947	390.017	0.715106	0.035055
RP11-342K2.1	64.7001	97.3767	1.37027	0.0350967
RAB11FIP5	53.5592	39.9778	0.729959	0.0351198
ST6GAL1	1517.2	1191.48	0.786149	0.0351198
STAMBPL1	418.029	331.377	0.799552	0.0351474
MAML3	387.223	560.757	1.35443	0.0352959
SLC24A4	694.3	946.371	1.33688	0.0352959
TVP23CP1	19.2326	32.6531	1.51469	0.035299
NAPRT	275.874	357.143	1.29932	0.0353068
SLFN12L	617.646	460.632	0.770058	0.0353068
RP11-1029J19.4	2.78814	6.28604	1.813	0.0353068
RP11-400L8.2	26.4257	39.3127	1.38463	0.0353503
BTNL9	8.3029	4.50437	0.555492	0.0353525
RP11-120M18.2	33.8712	43.3676	1.33947	0.0353525
LYPD8	21.3184	36.5409	1.51559	0.0353525
MYO9B	2486.27	3213.51	1.23138	0.0353525
ANXA2R	224.498	163.141	0.779453	0.0353525
SMARCE1P1	31.481	23.116	0.744846	0.0353525
LRRC57	215.718	269.367	1.22098	0.0353525
TWIST2	3.31727	8.16375	1.08621	0.0353525
MTCO3P11	68.6468	91.4736	1.40056	0.0353525
CSGALNACT2	1359.69	1947.26	1.40458	0.0353525
OR2B11	68.6428	94.5681	1.33562	0.0354142
ZNF75CP	292.372	424.522	1.45959	0.0354142
C12orf75	254.809	188.229	0.716235	0.0354856
TLR3	24.1271	13.4152	0.632946	0.0354856
SYDE2	51.9552	33.425	0.683731	0.0354974
RP1-278C19.9	128.752	202.554	1.38413	0.0355247
IKZF3	1705.05	1251.07	0.754319	0.0355487
TRAV26-2	11.2664	5.23526	0.55364	0.0355598
PCED1B-AS1	417.225	316.563	0.780333	0.0357089
RP5-1041C10.3	75.2539	109.956	1.38366	0.0357152
GOLGA2P5	209.442	151.354	0.758567	0.0357153
LIMA1	141.157	105.063	0.719555	0.0357243
PHF21A	1360	1870.97	1.34536	0.0357243
NBPF15	134.347	89.9667	0.741966	0.0357243
NECTIN1	35.2831	56.8065	1.40605	0.0357243
GRAMD2B	48.2091	35.1859	0.758613	0.0357243
RNU4-38P	5.60292	9.0054	1.67274	0.0357243
KLF7-IT1	109.769	158.63	1.34862	0.0357243
ZNF211	463.23	381.849	0.836883	0.0358311
BMS1	404.946	329.06	0.806445	0.0358311
KLF16	68.8421	102.11	1.29453	0.0359011
MAP3K6	77.3011	112.759	1.30852	0.0359453
NSMCE3	249.399	191.888	0.778014	0.0359453
CD5	319.808	241.858	0.730959	0.0359453
SHE	18.7754	28.1898	1.41721	0.0359453
TGOLN2	3324.5	4026.32	1.17982	0.0359453
RP3-512E2.2	12.3096	5.93011	0.603694	0.0359453
PADI2	1098.86	2051.16	1.51726	0.0359593
XXbac-BPG170G13.34	10.324	5.71154	0.651886	0.0359832
ACYP1	61.0172	48.3037	0.777726	0.0359881
LINC02649	292.874	518.573	1.54634	0.0359881
PFKFB3	1028.7	1910.74	1.50089	0.0359881
ITPRIPL1	91.3518	68.5632	0.744473	0.0359881
TRIM2	39.1452	26.8188	0.712359	0.0361008
DDX31	161.457	119.079	0.758852	0.0361302
MAPK7	74.3475	108.528	1.28425	0.0362061
ENTPD1-AS1	713.386	923.658	1.33664	0.0362061
CAPNS1	235.406	340.811	1.29568	0.0362061
POLG	1395.79	1191.79	0.86166	0.0362061
NACC1	147.043	201.867	1.23393	0.0362061
RP11-328C17.2	144.027	106.784	0.782728	0.0362061
AC003991.3	207.118	315.597	1.46623	0.0362061
RP11-748C4.1	82.2408	116.399	1.40308	0.0362061
TRBV21-1	7.30756	4.29484	0.615805	0.0362859
FKBP1A	809.681	1027.19	1.22709	0.0363311
ACTB	9738.37	17028.5	1.3817	0.0364779
ANKS1A	432.303	569.033	1.28468	0.036482
AF131215.2	114.51	84.8802	0.749265	0.0365114
MTMR3	861.311	1131.77	1.29885	0.0365173
YBX2P1	7.20355	13.204	1.58303	0.0365294
PARP15	669.363	468.647	0.743813	0.0365294
C18orf32	92.9583	114.759	1.20998	0.0365294
CFAP45	63.7267	104.862	1.50396	0.0365294
KCNQ1	303.938	381.18	1.21551	0.0365294
OPA3	169.197	220.206	1.21083	0.0365294
NOP56	659.242	522.551	0.794032	0.0365294
FAM66B	6.69639	3.56212	0.602085	0.0365294
DANCR	218.391	168.048	0.765984	0.0365421
RP11-190A12.7	4.38972	8.3209	1.52622	0.0365451
PLEKHM1	371.11	521.047	1.289	0.0365798
PDE7A	2611.84	2197.77	0.823994	0.0365949
GMIP	1235.19	1761.07	1.33019	0.0365967
RP11-20I23.2	10.8301	19.2256	1.41468	0.0367037
PALM2AKAP2	387.352	282.404	0.76142	0.0367037
TMEM121B	155.055	210.246	1.39525	0.0367037
CTD-3104H21.1	29.0299	42.9063	1.46442	0.0367037
RP11-427L15.2	93.1202	126.606	1.37933	0.0367037
RBM43P1	4.42561	7.65001	1.58078	0.0367037
RP11-177C12.5	11.3726	18.3601	1.50057	0.0367037
SH2D1A	417.887	309.435	0.70216	0.0367037
LINC02298	8.80788	5.79331	0.658268	0.0367037
CYP19A1	5.55122	13.0974	1.10861	0.0367434
AC144831.1	14.1798	23.6686	1.42114	0.0367434
SCARNA3	51.0246	67.1452	1.30806	0.0367434
RP5-1024N4.4	10.9672	10.4005	1.77338	0.0367862
ZSCAN23	17.8273	10.2679	0.644983	0.0367884
NAIPP1	7.40805	10.7919	1.6174	0.0367884
RP4-575N6.4	21.846	14.3481	0.68244	0.0367884
RP11-530C5.2	43.7552	61.5254	1.33839	0.0367884
GLTP	399.897	510.72	1.24096	0.0367884
RP3-476K8.4	16.2398	21.4943	1.34001	0.0367884
BCORL1	84.6257	149.276	1.39886	0.0367884
RP11-141B14.2	20.1322	33.2985	1.44453	0.0368451
XXyac-YX65C7_A.2	8.79936	14.3798	1.53638	0.0369914
ELF3-AS1	39.1073	61.3828	1.39524	0.0370104
RP3-468O1.6	7.0605	10.9264	1.5225	0.0370104
CPS1	6.84336	2.91888	0.563659	0.0370606
CA4	249.183	388.453	1.5844	0.0370606
UNC5A	190.656	297.445	1.47502	0.0370606
ECHDC3	161.223	269.854	1.72117	0.0371969
PDE1B	71.6295	102.052	1.30417	0.0372452
RP11-135N5.3	82.6676	119.749	1.36291	0.0373033
TSEN54	183.232	137.372	0.761643	0.0373033
IL1R1	585.577	971.594	1.58753	0.0373571
TRAJ36	10.2108	6.43944	0.642288	0.037367
ICA1	60.3222	78.255	1.31315	0.037367
RP11-167P22.3	5.57769	9.15427	1.53894	0.0373769
RP11-142C4.6	36.3466	21.884	0.657644	0.0373876
NPAT	1355.44	1193.8	0.85607	0.0373876
CTA-113A6.1	36.5304	54.0239	1.41191	0.0373899
RP11-188P8.4	7.13009	10.7544	1.48527	0.0374141
ATL1	59.4102	47.173	0.780835	0.037449
CA5B	295.067	246.655	0.825786	0.0375873
LINC02595	14.5525	8.93638	0.625224	0.0376029
RP11-249O6.2	8.89641	15.1245	1.51116	0.0376084
RP11-546J1.1	29.6978	20.5735	0.72324	0.0376229
SRD5A1	192.586	255.257	1.24381	0.0376276
SLC27A1	68.6515	109.886	1.36223	0.0376276
RN7SL862P	23.3339	43.7286	1.50052	0.0376429
RP11-10K16.1	76.2194	94.0325	1.24554	0.0376429
LINC00921	290.393	353.393	1.2389	0.0377701
RP11-563D10.1	15.5333	7.83448	0.565004	0.0377906
CSNK1A1L	478.623	731.467	1.56087	0.0378982
KLHL32	23.4065	14.5245	0.684356	0.038011
TRAJ51	10.0598	6.67796	0.669255	0.0380243
MYH3	82.674	68.421	0.806154	0.0380252
TM6SF1	265.109	331.575	1.28919	0.0380455
PRR5L	736.32	560.603	0.767913	0.0380881
ZNF337	101.934	77.2358	0.763853	0.0381488
TRIM61	14.1126	9.3145	0.631443	0.0381667
APOL3	1362.4	979.399	0.746034	0.0381667
MAP2K3	1323	3546.67	1.48479	0.0381667
TRAJ16	21.1274	13.6649	0.66558	0.0381667
MIR4312	12.488	21.2617	1.50889	0.0381667
PARP1	1190.76	946.082	0.780931	0.0381667
RPS25	1536.78	1147.17	0.776464	0.0381667
NCBP3	831.318	940.032	1.12579	0.0382798
RP11-1110F20.1	5.21619	9.77507	1.67576	0.0382798
ATP6AP1	484.459	614.877	1.23767	0.0382798
AC009495.2	42.6709	58.1119	1.41934	0.0382798
VCPKMT	343.326	460.55	1.34038	0.0382944
DOP1B	632.84	774.207	1.20506	0.0382944
AF131215.4	73.9773	50.3605	0.723793	0.0382944
LINC02611	51.4642	36.2468	0.719257	0.0382944
CCDC170	107.475	143.898	1.31555	0.0383007
HSPA8P3	5.19619	10.9979	1.60315	0.0383648
TRGV1	65.5805	44.4067	0.69881	0.0383728
MPIG6B	65.1714	219.002	1.50401	0.0383728
HEMK1	545.058	426.097	0.796581	0.0383728
KIF13A	1450.25	1958.4	1.33102	0.0383728
RP11-135A24.2	53.3879	36.0528	0.735138	0.0383728
RNU4-62P	25.7917	35.6376	1.38856	0.0383728
SYK	4001.97	4970.27	1.24952	0.0384369
ANKS6	72.423	50.6039	0.721979	0.0384455
PGM2	1124.26	1427.44	1.2718	0.038585
ANKRD34B	34.6693	63.1674	1.71853	0.0386427
MOAP1	383.224	321.603	0.842408	0.0386539
WASF1	18.2677	27.9915	1.48361	0.0386675
SPEF2	154.727	109.302	0.725669	0.0386675
LILRA5	2170.51	3363.33	1.50256	0.0386675
IFNG	41.9388	28.7009	0.694269	0.0387298
NXT1	70.948	52.8516	0.763668	0.0389019
RHOQ	812.736	989.604	1.20489	0.0389019
ZNF549	255.673	195.587	0.786345	0.0389525
BOLL	6.03618	3.03237	0.564133	0.0389525
RP11-542H15.1	10.7225	17.6079	1.51811	0.0389525
SAPCD2	28.2127	49.8427	1.54182	0.038954
DNM1P47	37.4459	26.4915	0.71681	0.038954
CLEC4D	652.669	1012.68	1.56349	0.038954
TRIB2	839.024	571.678	0.712443	0.038955
TREM2	3.35256	7.99825	1.78318	0.0390126
MBNL2	455.697	384.507	0.828796	0.0390126
RPS15AP6	12.106	19.5861	1.55398	0.0390126
PTCH1	110.046	68.0385	0.68738	0.0390552
CKLF	135.491	176.696	1.32009	0.0392953
RP11-867G23.8	9.38931	5.30699	0.628462	0.0392953
INPPL1	639.647	839.316	1.22374	0.0393479
ZDHHC11B	20.1561	8.64274	0.5776	0.0393569
SLC1A7	18.9209	8.41906	0.566147	0.0393691
SLED1	184.952	297.193	1.53498	0.0393691
CTB-152G17.6	287.274	371.957	1.26283	0.0393691
USB1	403.956	607.885	1.36948	0.0393691
RENBP	128.398	161.389	1.25963	0.0393691
NAIPP3	4.84134	10.3607	1.66182	0.0393691
SATB2	10.4519	17.2967	1.52196	0.0393691
GLT1D1	1426.58	2101.55	1.41535	0.0393758
MAP7D3	122.145	103.132	0.825112	0.0393758
CFL1	1379.82	1993.7	1.30086	0.0393758
RP11-799M12.2	16.7305	34.423	1.54357	0.0393883
CC2D2A	1413.8	1987.29	1.40916	0.0393989
RP11-396O20.1	10.712	28.8327	1.7267	0.0393989
ZBTB47	126.659	174.858	1.34205	0.0393989
NAA60	163.038	211.19	1.22866	0.0394315
RP11-277J24.7	21.5574	38.9306	1.70794	0.0395007
ARHGAP31	256.237	348.462	1.28034	0.0395419
ADD3-AS1	22.0409	31.4085	1.36818	0.0395608
ATR	1869.83	1565.15	0.830182	0.0395608
CTD-2283N19.1	16.2802	23.6982	1.37143	0.0395608
PLEKHG6	147.495	190.38	1.3165	0.0397042
SEPTIN10	26.262	36.5245	1.38194	0.039706
ARHGAP5	807.18	661.268	0.806951	0.0397153
ZNF239	35.9527	21.1692	0.670303	0.0397428
CTD-2012K14.7	23.2867	17.1964	0.741999	0.0397428
MAGEH1	117.019	84.6334	0.740845	0.0397635
LIPK	3.69727	5.53654	1.83592	0.039879
ITGAX	3763.85	5804.74	1.39994	0.039879
ZDHHC23	122.569	86.7986	0.731341	0.039879
DAPK1	666.049	894.871	1.31799	0.039879
USP54	110.092	90.8994	0.824599	0.0399281
FBF1	47.1187	35.7499	0.78707	0.0399584
RP11-219B17.5	13.4613	6.77846	0.601905	0.0399584
SLITRK4	87.0307	131.6	1.37992	0.0399584
DENND6A	675.732	752.868	1.12403	0.0399584
CXCL16	221.224	313.776	1.38925	0.0399584
SDHA	249.969	209.394	0.841577	0.0399955
TPD52L2	1690.26	2151.6	1.27871	0.0400167
PPOX	238.115	177.916	0.754644	0.0400556
ATP8B4	1292.54	1717.37	1.40535	0.0400556
RP4-733B9.1	15.6966	9.82212	0.658769	0.0401946
RCN3	70.0685	140.076	1.48142	0.0402009
SPIDR	1246.73	1414.61	1.18623	0.0402087
LINC00174	180.909	254.456	1.37756	0.0402712
KCTD9P1	84.1656	118.238	1.32988	0.0402712
RP11-242C24.4	26.6922	16.5026	0.66223	0.0402712
RPL34P21	9.29067	14.7381	1.50045	0.0402713
GLRX	1395.01	1625.84	1.27058	0.0403283
NCSTN	613.409	776.406	1.22527	0.0403283
ABR	820.022	1029.18	1.22151	0.0403895
PRKCZ	140.474	105.889	0.800116	0.0403895
MBD2	1142.83	1363.88	1.21017	0.0403896
TMEM132A	82.2101	109.11	1.32437	0.0404176
CARD6	324.135	468.481	1.3581	0.0404223
RP4-537P9.1	16.4719	33.9577	1.6811	0.0404223
NPDC1	102.59	71.7654	0.688604	0.0404223
CTSF	61.9254	39.5415	0.688502	0.0404403
TMEM72	4.55042	8.36894	1.60582	0.0404403
CXCR5	14.4409	7.67441	0.610735	0.0404403
LTB	1879.46	1431.35	0.781643	0.0405484
RP11-837J7.4	27.6446	43.6919	1.45643	0.0405484
ZSCAN12P1	6.00446	3.30881	0.628605	0.0405484
LINC01988	51.8685	81.5672	1.52853	0.0405484
MLX	600.333	669.839	1.1592	0.0405484
RP11-615J4.4	17.5021	11.12	0.676853	0.0405936
ZNF665	33.8885	22.5964	0.744378	0.0405936
ELF4	440.699	612.674	1.2924	0.0406788
FAM240C	8.34452	4.30573	0.610326	0.0406988
PCID2	568.015	457.34	0.800412	0.0407439
RP11-210K20.2	9.11278	13.02	1.42402	0.0407439
MICAL3	399.318	298.55	0.744896	0.0407449
TMEM30BP1	47.102	66.5679	1.42626	0.0407449
PPIAP91	15.5285	24.3326	1.41691	0.0407988
DHDDS	309.27	336.93	1.11348	0.0407988
RP11-520B13.8	5.99162	2.52216	0.53729	0.040814
RP11-56B16.2	32.9852	47.6654	1.31864	0.0408989
CAMTA2	109.921	176.254	1.33258	0.0409296
EEF1A1P14	9.27633	4.75895	0.58808	0.0409296
GFRA2	12.5194	24.3818	1.56177	0.0409319
EOMES	242.497	167.985	0.713166	0.0409479
ZNF287	114.282	85.376	0.754864	0.0409508
SP4	670.952	555.135	0.809729	0.040972
OSBPL10	186.895	102.279	0.633357	0.0410274
MRC1	39.6394	99.9643	1.6985	0.0410274
RP11-493E3.1	13.9847	21.8601	1.47025	0.0410274
TSC22D1-AS1	22.1648	16.7994	0.767928	0.0411312
M1AP	44.1534	55.6717	1.27931	0.0412272
SUFU	94.9764	132.79	1.26608	0.0412272
BICC1	5.03026	7.96173	1.58406	0.0412272
PIAS2	815.132	1123.82	1.34001	0.0413224
PCYT1A	1258.98	1677.82	1.26113	0.0414278
GRAP2	1386.32	1008.77	0.75281	0.0414714
CD302	331.126	439.216	1.28439	0.0415376
ASCC3	1786.39	1501.59	0.829058	0.0415662
GARNL3	27.1363	18.6267	0.730836	0.0416717
RP11-109G23.3	14.1188	21.7871	1.41496	0.0416956
CD8B	283.313	202.02	0.669515	0.0416956
EPN1	323.522	476.029	1.29207	0.0416993
NT5C2	2227.77	2783.32	1.3193	0.0416993
CLN6	93.264	123.725	1.24282	0.0416993
ANG	13.4807	22.6532	1.52746	0.0416993
ZC3H8	182.217	146.992	0.815416	0.0417831
KIAA1958	154.138	170.635	1.33245	0.0418235
RAP1GAP2	982.109	1260.2	1.23647	0.0418473
ZEB2-AS1	90.9427	120.829	1.30934	0.0418473
BAG5	566.232	512.797	0.89489	0.04185
ANXA11	2338.07	2945.17	1.23438	0.04185
CREBZF	1536.96	1313.32	0.839873	0.04185
TACC3	936.24	1202.21	1.2476	0.0418938
RP3-453I5.3	154.483	95.6125	0.663188	0.0419098
AKIRIN2	474.435	575.669	1.24815	0.0420495
SCAI	228.517	178.677	0.790915	0.0421145
RP4-635A23.4	13.2971	17.5594	1.35645	0.0421296
PDK3	2345.03	2935.04	1.23761	0.0421573
TRAJ23	19.0348	13.0412	0.702904	0.0422392
MTCO1P11	92.6676	134.816	1.39931	0.0422392
MAK	263.715	401.683	1.43329	0.0422558
TRBJ1-6	16.0361	10.6054	0.681169	0.0423371
CORO2A	174.786	235.864	1.31338	0.0423371
MAP3K4	738.563	606.44	0.815607	0.0423371
RANBP3-DT	8.63041	18.207	1.64196	0.0424386
[truncated: 57,387 more rows]

## Sheet: S13
Supplemental Table 13: Elevated DEG Overlap in Top 10 Canonical Pathways Related to IDILI Severity
Gene Symbol	Gene Name	Fold Change	Most Significant Canonical Pathways
			1	2	3	4	5	6	7	8	9	10
IL10	interleukin 10	2.036	ü	ü			ü	ü		ü		ü
TGFB1	transforming growth factor beta 1	1.896	ü		ü		ü			ü
TNFSF13	TNF superfamily member 13	1.638	ü
IRAK3	interleukin 1 receptor associated kinase 3	1.677		ü
MYD88	MYD88 innate immune signal transduction adaptor	1.572		ü
ACVR1B	activin A receptor type 1B	1.563								ü

## Sheet: S14
Supplemental Table 14: Reduced DEG Overlap in Top 10 Canonical Pathways Related to IDILI Severity
Gene Symbol	Gene Name	Fold Change	Most Significant Pathyways
			1	2	3	4	5	6	7	8	9	10
RORA	RAR related orphan receptor A	-1.576		ü
IL23A	interleukin 23 subunit alpha	-1.533	ü	ü
LCK	LCK proto-oncogene, Src family tyrosine kinase	-1.502				ü			ü
PPP2R2B	protein phosphatase 2 regulatory subunit Bbeta	-1.553				ü				ü
PLCG1	phospholipase C gamma 1	-1.502				ü			ü	ü
TNFRSF13B	TNF receptor superfamily member 13B	-2.184	ü
CD28	CD28 molecule	-1.512			ü	ü	ü	ü		ü
CD3D	CD3d molecule	-1.542	ü	ü	ü	ü	ü	ü	ü	ü	ü	ü
TRAJ11	T cell receptor alpha joining 11	-1.717	ü	ü	ü	ü	ü	ü	ü	ü	ü	ü
TRAJ12	T cell receptor alpha joining 12	-1.649	ü	ü	ü	ü	ü	ü	ü	ü	ü	ü
TRAJ14	T cell receptor alpha joining 14	-1.789	ü	ü	ü	ü	ü	ü	ü	ü	ü	ü
TRAJ20	T cell receptor alpha joining 20	-1.596	ü	ü	ü	ü	ü	ü	ü	ü	ü	ü
TRAJ21	T cell receptor alpha joining 21	-1.788	ü	ü	ü	ü	ü	ü	ü	ü	ü	ü
TRAJ29	T cell receptor alpha joining 29	-1.602	ü	ü	ü	ü	ü	ü	ü	ü	ü	ü
TRAJ31	T cell receptor alpha joining 31	-1.564	ü	ü	ü	ü	ü	ü	ü	ü	ü	ü
TRAJ33	T cell receptor alpha joining 33	-1.853	ü	ü	ü	ü	ü	ü	ü	ü	ü	ü
TRAJ37	T cell receptor alpha joining 37	-1.555	ü	ü	ü	ü	ü	ü	ü	ü	ü	ü
TRAJ39	T cell receptor alpha joining 39	-1.751	ü	ü	ü	ü	ü	ü	ü	ü	ü	ü
TRAJ40	T cell receptor alpha joining 40	-1.732	ü	ü	ü	ü	ü	ü	ü	ü	ü	ü
TRAJ45	T cell receptor alpha joining 45	-1.971	ü	ü	ü	ü	ü	ü	ü	ü	ü	ü
TRAJ46	T cell receptor alpha joining 46	-1.819	ü	ü	ü	ü	ü	ü	ü	ü	ü	ü
TRAV10	T cell receptor alpha variable 10	-2.854	ü	ü	ü	ü	ü	ü	ü	ü	ü	ü
TRAV12-3	T cell receptor alpha variable 12-3	-1.588	ü	ü	ü	ü	ü	ü	ü	ü	ü	ü
TRAV13-1	T cell receptor alpha variable 13-1	-1.745	ü	ü	ü	ü	ü	ü	ü	ü	ü	ü
TRAV13-2	T cell receptor alpha variable 13-2	-1.965	ü	ü	ü	ü	ü	ü	ü	ü	ü	ü
TRAV17	T cell receptor alpha variable 17	-1.918	ü	ü	ü	ü	ü	ü	ü	ü	ü	ü
TRBC1	T cell receptor beta constant 1	-1.719	ü	ü	ü	ü	ü	ü	ü	ü	ü	ü
TRBJ1-1	T cell receptor beta joining 1-1	-1.573	ü	ü	ü	ü	ü	ü	ü	ü	ü	ü
TRBJ1-3	T cell receptor beta joining 1-3	-1.785	ü	ü	ü	ü	ü	ü	ü	ü	ü	ü
TRBJ1-4	T cell receptor beta joining 1-4	-1.926	ü	ü	ü	ü	ü	ü	ü	ü	ü	ü
TRBJ1-5	T cell receptor beta joining 1-5	-1.934	ü	ü	ü	ü	ü	ü	ü	ü	ü	ü
TRBV19	T cell receptor beta variable 19	-1.631	ü	ü	ü	ü	ü	ü	ü	ü	ü	ü
TRBV2	T cell receptor beta variable 2	-1.85	ü	ü	ü	ü	ü	ü	ü	ü	ü	ü
TRBV20-1	T cell receptor beta variable 20-1	-1.569	ü	ü	ü	ü	ü	ü	ü	ü	ü	ü
TRBV5-1	T cell receptor beta variable 5-1	-1.591	ü	ü	ü	ü	ü	ü	ü	ü	ü	ü
TRBV5-6	T cell receptor beta variable 5-6	-1.825	ü	ü	ü	ü	ü	ü	ü	ü	ü	ü
TRBV6-1	T cell receptor beta variable 6-1	-1.666	ü	ü	ü	ü	ü	ü	ü	ü	ü	ü
TRBV6-6	T cell receptor beta variable 6-6	-1.7	ü	ü	ü	ü	ü	ü	ü	ü	ü	ü
TRBV9	T cell receptor beta variable 9	-1.845	ü	ü	ü	ü	ü	ü	ü	ü	ü	ü
TRDV3	T cell receptor delta variable 3	-2.461	ü	ü	ü	ü	ü	ü	ü	ü	ü	ü
TRGC1	T cell receptor gamma constant 1	-1.545	ü	ü	ü	ü	ü	ü	ü	ü	ü	ü
TRGC2	T cell receptor gamma constant 2	-1.874	ü	ü	ü	ü	ü	ü	ü	ü	ü	ü
TRGV5	T cell receptor gamma variable 5	-1.999	ü	ü	ü	ü	ü	ü	ü	ü	ü	ü
TRGV9	T cell receptor gamma variable 9	-1.636	ü	ü	ü	ü	ü	ü	ü	ü	ü	ü

## Sheet: S15
Supplemental Table 15: Significiant Canonical Pathways Related to IDILI Severity
Significant Canonical Pathways for IDILI Severity	-log(FDR)
Altered T Cell and B Cell Signaling in Rheumatoid Arthritis	17.1
Th17 Activation Pathway	16.8
Antiproliferative Role of TOB in T Cell Signaling	16.5
CTLA4 Signaling in Cytotoxic T Lymphocytes	16.5
T Helper Cell Differentiation	16
Autoimmune Thyroid Disease Signaling	15.8
Calcium-induced T Lymphocyte Apoptosis	15.7
T Cell Exhaustion Signaling Pathway	15.7
Lipid Antigen Presentation by CD1	15.6
Hematopoiesis from Pluripotent Stem Cells	15.6
Graft-versus-Host Disease Signaling	15.5
Cytotoxic T Lymphocyte-mediated Apoptosis of Target Cells	15.4
ICOS-ICOSL Signaling in T Helper Cells	15.2
Dendritic Cell Maturation	15.2
Allograft Rejection Signaling	15.2
NF-κB Signaling	15.1
CD28 Signaling in T Helper Cells	15.1
TEC Kinase Signaling	14.9
CCR5 Signaling in Macrophages	14.9
PKCθ Signaling in T Lymphocytes	14.8
Type I Diabetes Mellitus Signaling	14.6
Regulation of IL-2 Expression in Activated and Anergic T Lymphocytes	14.5
Systemic Lupus Erythematosus In T Cell Signaling Pathway	14.2
SAPK/JNK Signaling	14.1
OX40 Signaling Pathway	14
Systemic Lupus Erythematosus Signaling	14
NUR77 Signaling in T Lymphocytes	13.9
Role of NFAT in Regulation of the Immune Response	13.4
CDC42 Signaling	13
T Cell Receptor Signaling	12.8
Phospholipase C Signaling	12
FAK Signaling	11.1
Communication between Innate and Adaptive Immune Cells	7.83
Airway Inflammation in Asthma	2.8
Inhibition of Matrix Metalloproteases	1.48

## Sheet: S16
Supplemental Table 16: Gene Expression Changes Associated With IDILI Severity When T Cell Percentage is a Factor in the Model
Gene	Severity_Low_mean	Severity_High_mean	DESeq2 Adjusted Fold Change	FDR
CHRNB3	0.33633	0	0.99967	1.73228e-09
LDHBP2	0.221623	0	0.999876	1.68869e-08
RP11-1022B3.1	0.464539	0	0.999863	3.47931e-07
RNVU1-2	12.8941	57.4893	5.38502	0.00209648
OR4K6P	0	0.244552	1.00011	0.00718316
RP11-706F1.2	0.879241	0	0.999867	0.0159963
ELOVL7	348.064	195.237	0.433365	0.0281997
RP11-126O22.10	0.318841	0	0.999931	0.0281997
JAM3	297.848	139.16	0.363893	0.0285356
HGD	57.968	30.0953	0.973859	0.0497921
MMD	723.691	475.677	0.5083	0.0497921
RP13-895J2.6	0.154352	0	0.999933	0.0497921
RNU6-519P	0	0.297703	1.00011	0.0497921
GPR82	80.8162	105.963	1.77613	0.0765708
SEMA6B	19.4118	68.0578	2.41067	0.102605
RYR2	16.8119	9.41514	0.98363	0.114594
CRLS1	79.2384	109.865	1.47371	0.122844
SNHG4	49.5216	60.5561	1.53746	0.122844
C2orf88	1118.47	762.644	0.52621	0.122844
PABPC1P1	13.1704	17.8321	1.65811	0.163482
TTC9	125.706	223.303	1.86653	0.178836
RNASE1	8.30048	56.1562	4.31596	0.18979
MERTK	100.265	249.259	1.91539	0.211049
RPS28	179.751	75.6139	0.987262	0.211049
RP11-325I22.4	26.7622	37.7176	1.58826	0.211049
NRIP3	31.4972	24.1414	0.983478	0.211049
HBP1	2297.3	2090.69	0.779364	0.211049
CFAP161	44.5371	20.7114	0.98399	0.211049
SELP	448.531	348.123	0.975262	0.211049
GUCY1A1	315.269	206.582	0.978562	0.211049
EGF	244.636	168.503	0.981093	0.211049
AF064858.8	27.7767	74.2263	3.30758	0.22896
AC006077.3	14.3629	22.9284	1.68256	0.243823
MEIS1	112.727	79.2618	0.97471	0.265592
RASGEF1C	2.5251	34.0736	4.33532	0.265592
HBG1	35.2616	3.19522	0.996917	0.265592
MTURN	1944.42	1631.93	0.615194	0.280016
F13A1	6158.94	4869.05	0.979344	0.280016
CCL24	0.613354	12.4418	7.61568	0.280016
RAB27B	931.367	653.248	0.973274	0.286109
CPXCR1	0	0.521784	1.0002	0.286109
CTB-118P15.3	0	0.521784	1.0002	0.286109
PAQR9	94.9216	62.5362	0.988531	0.28839
HLA-K	49.0757	35.9297	0.986977	0.28839
TJAP1P1	0	0.43482	1.00019	0.28839
RPL5P19	0	0.43482	1.00019	0.28839
AC123886.2	0	0.43482	1.00019	0.28839
LINC00388	0	0.43482	1.00019	0.28839
AP001189.4	103.344	59.0121	0.986722	0.28839
VDAC2P2	69.1082	25.859	0.530246	0.289082
RHBDL3	52.5959	0.67313	0.998048	0.289082
PKHD1L1	419.76	327.94	0.979277	0.289082
RGS6	237.828	172.304	0.986357	0.289082
CXCL5	126.244	61.1352	0.987352	0.289082
GYS1	145.282	190.297	1.27601	0.289082
GRB14	23.6355	11.7982	0.985098	0.289082
HTR2A	3.24822	0.626809	0.993555	0.289082
TMPO-AS1	29.943	42.3304	1.47966	0.309893
LGR4	35.6976	24.4801	0.974	0.309893
MRC1	39.6287	104.147	2.581	0.317841
ENKUR	84.8343	45.7636	0.560558	0.33021
OSER1-DT	276.166	210.673	0.642135	0.33021
IAH1	368.563	426.268	1.19232	0.330336
LIPH	31.2741	19.3483	0.983555	0.333385
RP11-381K20.5	20.5775	11.7225	0.980193	0.342184
PERP	18.9099	8.75864	0.584473	0.342184
ENDOD1	1172.26	926.608	0.974556	0.365982
TREX2	8.05913	10.9664	1.0242	0.365982
ANO6	2293.88	1980.57	0.728819	0.365982
SMIM4	58.3637	72.0796	1.29072	0.365982
KIFAP3	391.527	313.873	0.786203	0.367098
ZNF414	12.978	20.1878	1.75053	0.370507
LSM2	18.2434	29.5205	1.56282	0.370507
ELOVL6	140.061	79.6264	0.982918	0.370507
ACVRL1	14.9957	38.0399	1.82326	0.370507
PROS1	210.77	144.37	0.982457	0.370507
BTG1P1	75.4109	31.8437	0.579921	0.372275
PDE5A	1065.57	893.05	0.661923	0.377173
CA3	52.8581	14.5079	0.993763	0.377173
RP11-556I14.2	6.56884	2.94788	0.98726	0.377173
SLC35F6	172.009	245.859	1.31488	0.382575
TNFSF4	215.674	146.624	0.976198	0.389125
LTBP1	691.083	561.571	0.983838	0.389125
SH3TC2	149.491	118.202	0.980303	0.399443
DPEP2NB	14.1778	9.72963	0.981492	0.410607
FHL1	245.49	168.483	0.981023	0.410607
CLN6	93.2551	114.012	1.30678	0.410607
MYO7A	37.1216	71.0468	1.71951	0.410607
NTAQ1	57.6787	69.1229	1.30714	0.4161
DDIT3	212.887	196.699	0.771726	0.4161
BMP6	143.278	107.717	0.972828	0.4161
PIAS3	64.5016	85.2592	1.33799	0.4161
RNF20	795.65	726.928	0.849027	0.4161
LANCL3	91.2369	72.342	0.972468	0.4161
EDNRB-AS1	8.1402	16.9264	1.97636	0.4161
RP11-20D14.6	3395.68	1844.39	0.991929	0.4161
TFPI	90.2179	76.1906	0.981051	0.4161
GUCY1B1	239.225	196.455	0.978905	0.4161
PPBP	6950.91	4607.52	0.984938	0.4161
CFH	88.0819	31.1864	0.987337	0.4161
TNFAIP3	661.997	931.972	1.37305	0.4161
PROSER1	322.54	367.873	1.21548	0.4161
CALHM5	28.2648	21.2364	0.978491	0.4161
ITGB5	383.102	310.504	0.984758	0.4161
CAPRIN2	971.138	788.818	0.973104	0.4161
HLA-A	13303.6	11307.4	0.748564	0.4161
HCG25	36.5506	39.504	1.31519	0.4161
ADD2	182.845	147.298	0.983081	0.4161
ODAD4	71.2933	39.9824	0.989175	0.4161
CTTNBP2	3.20501	13.1681	2.78627	0.4161
TRIM7	35.2474	66.8682	1.70702	0.4161
VIL1	74.1055	53.8524	0.984351	0.4161
KDM5A	5129.02	4665.91	0.901226	0.4161
RP11-118B22.2	20.486	9.77296	0.98542	0.4161
MAP3K7CL	989.021	555.959	0.98269	0.4161
AHR	492.439	720.797	1.3203	0.4161
ZMAT2	2274.66	1572.78	0.982254	0.4161
LAPTM4B	77.6927	46.3958	0.981558	0.4161
TRGC2	218.298	124.382	0.615145	0.4161
ATP1B3-AS1	3.53576	5.61474	1.01373	0.4161
GSTM3	43.915	16.7649	0.985386	0.4161
RP11-1136L8.3	59.7539	19.405	0.98787	0.4161
HERC1	8196.94	7436.38	0.795095	0.4161
C8orf88	31.0569	21.2708	0.985051	0.432044
MFGE8	62.6191	87.359	1.01916	0.432044
CYB5R1	504.682	472.454	0.714042	0.441747
MYLK	470.066	375.547	0.974375	0.441747
CTD-2561B21.11	17.5951	9.35395	0.979333	0.448279
IRAK1	415.143	523.945	1.21006	0.455947
MIR181A1HG	128.937	173.04	1.60519	0.455947
SOCS2-AS1	17.705	10.5861	0.62485	0.459603
LCE1E	0.0465041	0.43482	1.00015	0.459603
SIRLNT	0.019495	0.43482	1.00017	0.459603
RP11-12O16.1	5.23566	16.203	2.75847	0.472516
PGRMC1	759.999	590.864	0.970131	0.479016
PARD3B	15.8431	7.02168	0.989699	0.479016
LINC00989	327.704	191.296	0.985928	0.484836
RP11-326F6.1	85.1141	64.9215	0.704748	0.484836
FMN1	323.321	662.303	1.92683	0.484836
RP11-195C7.2	1.25911	3.03776	1.0076	0.484836
RGL1	52.5049	98.854	1.45983	0.484836
MMRN1	594.142	427.299	0.985247	0.487395
RP11-546D6.3	24.6073	26.1584	1.33394	0.494976
GFRA2	12.5164	27.6738	1.69226	0.494976
LYPLAL1-DT	30.5886	20.2055	0.983143	0.494976
ACRBP	132.518	106.96	0.980408	0.494976
MID1	5.67578	2.63266	0.990285	0.494976
UTP11	162.526	185.891	1.22304	0.50372
NPBWR1	1.91893	6.03629	1.00563	0.50372
NBR1	2858.13	2705.77	0.814666	0.50372
IFIT6P	16.1655	10.841	0.991123	0.50372
TCN2	58.5609	144.47	1.81479	0.50372
SLC26A2	358.789	381.516	1.16066	0.50372
RPL37A-DT	10.4682	13.4877	1.43653	0.50372
CCDC6	334.521	403.853	1.2047	0.50372
RIN3	541.537	1005.9	1.29203	0.50372
NCKAP1	198.591	150.526	0.977054	0.503959
VEPH1	109.795	69.5735	0.982275	0.516957
NWD2	1.51152	3.39518	1.0062	0.521466
SCCPDH	210.514	320.178	1.31626	0.529591
STON2	541.767	469.785	0.9825	0.529591
HEPACAM2	123.264	81.5257	0.9899	0.529591
LGMN	29.505	22.3586	0.966476	0.529591
MAP3K2-DT	17.9964	26.3217	1.33928	0.530576
TATDN2	336.073	383.435	1.14993	0.54071
RDH11	522.266	449.899	0.794307	0.544445
ARHGAP5	807.033	672.823	0.786003	0.559204
MARVELD1	22.4111	45.6177	1.53023	0.559204
PBX1	261.336	246.386	0.987736	0.559204
CTD-2619J13.8	8.68524	12.2716	1.02015	0.559204
ETV5	5.97797	11.622	1.76248	0.559204
NT5DC2	21.5798	46.0142	1.6928	0.559204
CTDSPL	275.231	211.842	0.984978	0.559204
MFAP3L	639.439	436.282	0.984145	0.559204
SLC8A3	21.5752	12.3445	0.986507	0.559204
GNG11	721.885	547.497	0.984353	0.559204
DPP9	241.099	309.982	1.25488	0.559204
CFB	12.2402	15.957	1.02625	0.559204
TAF1	1546.25	1401.5	0.889502	0.559204
SNRPN	113.542	75.4337	0.763759	0.559204
LMOD1	10.169	2.88654	0.993454	0.559204
RP11-879F14.2	34.8605	22.111	0.98736	0.559204
BEX3	238.577	194.401	0.979653	0.559204
TRGV5P	25.8146	14.939	0.987189	0.559204
KIF19	20.2486	9.24747	0.98542	0.559204
LINC02453	3.57348	6.09064	1.80097	0.559204
LINC00482	26.1122	59.2848	1.67419	0.559204
PLEKHG2	120.808	148.05	1.28874	0.559204
PPID	80.2484	99.4837	1.18226	0.559204
RP11-510M2.2	5.39457	3.27841	0.986455	0.559204
UBXN7-AS1	10.2269	6.55586	0.974898	0.559204
RP11-797A18.5	25.8099	33.8618	1.02395	0.559204
RP11-363E6.4	2.20816	4.2308	1.00711	0.559204
CELA1	5.52577	8.19849	1.01494	0.559204
SMILR	12.4503	7.4862	0.987907	0.559204
DAB1	11.7136	4.61771	0.988474	0.559204
RP11-874J12.4	33.347	22.3118	0.987099	0.559204
BARHL2	0.03899	0.68896	1.00031	0.559204
PPARG	16.2494	63.1577	1.78764	0.559204
CCDC28A	378.625	341.992	0.830938	0.559204
TUFT1	55.2918	46.5203	0.968589	0.559204
SLCO2B1	1.33833	9.29196	1.00385	0.559204
SHMT1	123.144	148.677	1.26968	0.559204
ANAPC13	281.271	243.837	0.820209	0.559204
MYO3B	20.6563	8.01591	0.989986	0.559204
KIAA1328	196.417	149.306	0.758337	0.559204
HLA-F-AS1	88.8819	69.8124	0.835983	0.559204
ANKRD18CP	22.1757	5.07065	0.993104	0.559204
CCDC170	107.451	139.92	1.32357	0.559204
GDF15	68.2967	44.8461	0.990791	0.559204
MLLT3	473.312	346.768	0.777675	0.559204
TMEM39A	382.023	463.977	1.22741	0.559204
AIG1	205.536	188.255	0.753461	0.559204
RP11-712B9.2	276.164	220.374	0.976841	0.559204
HOMER1	31.64	18.7281	0.736549	0.56603
LGALSL	534.89	427.796	0.980427	0.569387
GOLGA8N	11.7096	6.77092	0.985453	0.571383
CD163	1034.69	2627.27	1.8358	0.571383
SDC3	15.4506	32.3947	1.01001	0.571383
CYP2A6	5.3261	2.92488	0.988345	0.571383
NBAS	1996.29	1642.05	0.80512	0.571383
XG	12.5261	5.13985	0.993018	0.571383
PGF	165.142	15.9081	0.995569	0.573688
MIR124-1HG	1.52726	22.1867	4.22786	0.577902
DHTKD1	777.757	719.781	0.829505	0.582423
GSTZ1	112.589	135.267	1.23287	0.582423
RP11-243E13.2	0.0270091	0.521784	1.00017	0.582423
ENDOV	71.6175	85.5581	1.23805	0.584689
FRMD3	189.868	151.494	0.977722	0.586399
ISCA1	867.766	796.212	0.983966	0.586539
RP13-131K19.8	12.024	13.1959	1.02147	0.586539
ISM1	14.1368	5.01893	0.988861	0.586539
CNNM3-DT	15.3284	9.81874	0.976961	0.589918
RNY3P8	10.9887	7.9088	0.991512	0.589918
TOX4	937.37	890.499	0.834701	0.592898
CHAMP1	67.6405	79.4388	1.23779	0.593775
RP11-542K23.7	14.3561	4.89803	0.992083	0.593775
HBG2	198.825	26.1762	0.996472	0.593775
CBX6	477.455	624.795	1.18276	0.593775
CTTN	451.724	401.355	0.987606	0.59554
CTD-2227I18.1	12.3929	16.8002	1.02002	0.604598
SERPINI1	72.3457	46.7842	0.982058	0.607665
SDE2	575.622	516.975	0.762886	0.609952
PPIAP91	15.5246	23.8116	1.01461	0.609952
KLHL24	1603.51	1451.59	0.881076	0.609952
SAPCD2	28.215	52.9986	1.64893	0.609952
ARHGAP25	4045.19	3578.08	0.848279	0.621408
CCDC38	4.6152	6.23323	1.01311	0.622948
CTPS1	260.655	260.393	1.19172	0.622948
U47924.32	1.84331	3.33917	1.00875	0.622948
MHENCR	70.9101	78.3803	1.20326	0.626575
TSTD3	132.747	136.969	1.17115	0.626996
OR7E94P	12.0802	6.65039	0.988373	0.626996
MAPK7	74.3408	113.655	1.25435	0.626996
TM9SF1	25.7682	33.0761	1.28981	0.628003
TWSG1	134.574	106.382	0.97641	0.628003
ZFAND2A-DT	30.5355	33.2015	1.02465	0.630175
ISCU	1726.33	1504.58	0.967783	0.630175
SLU7	1315.16	1217.15	0.813583	0.630763
PSD3	86.8126	67.9752	0.980245	0.630763
LINC00853	9.40896	5.84174	0.990701	0.630763
ABCC5-AS1	4.65366	2.36157	0.991429	0.630763
RP11-175E9.2	0.0140906	1.0185	1.00017	0.630763
SPX	74.6698	50.2885	0.98532	0.63082
AF064858.10	2.4697	5.99929	1.00136	0.634398
GLUL	15231.8	14946.8	0.689969	0.635576
MIR181B1	8.22052	12.2615	1.01094	0.635576
SOX4	70.4268	107.468	1.33695	0.635576
SGMS2	286.57	539.503	1.33129	0.635576
ADAMTS2	58.7164	234.465	1.00499	0.635576
GPR160P1	4.40951	1.74369	0.994457	0.636718
RNU7-10P	1.83871	3.6905	1.00703	0.636718
RP5-1103G7.11	1.29707	2.24097	1.00715	0.636718
TDGF1	0.0485408	0.836464	1.00034	0.636718
PPOX	238.106	181.095	0.970585	0.636718
STAB1	1277.96	2911.2	1.39731	0.637654
LINC00944	71.4427	35.5435	0.691898	0.637654
RP11-504G3.4	9.31422	13.3127	1.01866	0.637654
DUSP8P5	14.3881	22.842	1.01171	0.637654
ALDH4A1	41.5537	63.0868	1.3643	0.639715
AC015849.2	5.55123	2.64252	0.991619	0.639715
VIPR1-AS1	43.2784	50.219	1.02021	0.639715
RMC1	651.853	590.567	0.783517	0.639715
KCNT2	7.52317	2.73299	0.99451	0.639715
EMID1	37.6473	21.3057	0.990603	0.639715
RP11-157K17.6	5.84892	3.05272	0.988666	0.639715
RN7SL753P	4.64865	2.64756	0.989218	0.639715
RP11-363E7.4	42.4574	29.1719	0.975386	0.639715
BEND2	230.207	145.606	0.987859	0.639715
RP11-69M11.1	14.3615	9.89907	0.983851	0.639715
GNAZ	310.159	257.749	0.987395	0.639715
RPS3AP43	5.07003	10.9009	1.643	0.639715
SLC25A29	182.738	266.311	1.32895	0.64032
CAVIN2	2025.65	1680.64	0.986659	0.641057
AC015969.3	59.5723	57.532	0.818801	0.644391
ZFAT	350.774	317.3	0.88598	0.644391
IGFBP7	128.732	197.549	1.31373	0.644391
COL24A1	34.2403	25.6103	0.981316	0.644391
MIR6842	1.01573	3.48967	2.57777	0.644391
LY6G6F	25.8888	22.1754	0.989496	0.644391
CNN3	18.3776	9.59409	0.988564	0.645096
RNU6-1017P	0.988052	2.03611	1.00524	0.645096
CUEDC1	148.413	210.524	1.19116	0.645096
CPS1	6.84222	2.7683	0.991069	0.645096
SLC66A2	985.54	906.132	0.979561	0.645096
RP11-428F18.2	0	0.584665	1.00009	0.649246
MIR5685	5.198	4.29186	0.987839	0.649246
BTRC	290.893	256.173	0.801624	0.649246
CCDC171	54.942	41.8792	0.804284	0.649246
SH3BGRL2	1317.35	1015.29	0.986309	0.65759
ELOVL2	3.90944	8.94753	1.00357	0.659355
SCO1	368.637	395.911	1.12189	0.659355
VSIG4	423.417	987.065	1.58794	0.659355
AC102953.4	1.78542	0.527017	0.994583	0.661972
GET1	137.984	115.449	0.792212	0.661972
RP11-213G2.3	85.5325	71.5073	0.82013	0.661972
EPB41L4A	97.5094	72.3952	0.980184	0.662194
RP11-107E5.4	77.9558	124.113	1.22041	0.662194
RP11-452C13.1	2.64971	5.85526	1.00829	0.662194
RP11-462P6.1	1.17047	3.55712	1.00499	0.662194
CLCN3	1431.92	1288.75	0.970519	0.669418
KRT8P48	10.757	5.11634	0.990164	0.669418
KLRG1	432.561	224.241	0.71183	0.669418
CA2	695.951	629.884	0.990972	0.669894
ZBTB38	1206.33	955.935	0.881504	0.669894
RP11-265O12.1	13.5253	10.6498	0.98754	0.669894
CTC-260E6.3	5.45326	1.74678	0.991148	0.669894
OSER1	867.174	776.774	0.961413	0.669894
GPR34	113.212	159.124	1.02033	0.67244
CPQ	1673.93	1647.96	0.849651	0.67244
MORC4	81.7781	52.3163	0.834077	0.67244
STN1	715.822	556.585	0.859921	0.67244
PLCH1	26.0815	18.7226	0.989012	0.67244
OR2T32P	2.86183	2.95918	0.996787	0.67244
ATP5F1D	51.3672	72.9524	1.2458	0.67244
LAPTM5	2958.68	4459.19	1.15868	0.67244
TDRP	53.3241	41.2045	0.983801	0.675299
MLF1	11.8204	6.01364	0.988787	0.675299
ARMC3	36.6197	25.5619	0.988286	0.675299
PIK3R4	812.47	742.813	0.913667	0.676786
PRKAR2B	1935.21	1718.59	0.985484	0.677539
AVPR1A	48.6289	36.6011	0.988154	0.677948
PGLYRP2	5.79032	8.15522	1.01281	0.677948
AC024619.2	0.569421	0.794331	1.00186	0.677948
RP11-422P24.10	7.01276	10.23	1.01895	0.677948
MPP1	8882.7	7189.91	0.988235	0.677948
SLC40A1	2211.55	2027.32	0.97043	0.677948
SF3B4	68.9783	91.909	1.19725	0.677948
ZNF143	591.759	582.714	0.887303	0.677948
CCL3L1	35.4511	88.67	1.01107	0.677948
NOP16	73.353	78.753	1.18599	0.677948
TSGA10	165.875	110.07	0.810069	0.677948
RNASEL	1451.25	1262.03	0.840099	0.677948
RHOBTB1	211.618	186.764	0.983845	0.677948
SLC35C1	76.2076	92.1374	1.17633	0.677948
DNM3	412.058	359.628	0.981447	0.677948
NCOA4	40979.6	36480.4	0.987561	0.677948
C17orf58	14.6385	23.7542	1.26213	0.677948
RP11-172C16.4	1.30427	0.230192	0.995676	0.677948
WIZ	103.325	159.926	1.02507	0.677948
RP11-977B10.2	69.7582	60.9494	0.981013	0.677948
DGUOK-AS1	31.5688	41.7079	1.1984	0.680593
RNU6-1111P	0.55668	1.61185	1.00587	0.680593
SRM	37.8991	48.7146	1.02645	0.680593
KDELR1	62.25	89.164	1.19877	0.680593
BMP2K	1753.29	1721.44	0.751912	0.680593
ELK1	113.065	137.425	1.15476	0.680593
OR2C1	2.29569	0.393432	0.995687	0.680593
LEFTY1	6.88808	3.39897	0.991648	0.680593
HDAC6	615.038	510.732	0.829671	0.680593
TRDV3	5.85462	2.23255	0.991358	0.682634
TBPL1	390.127	351.652	0.975068	0.688796
CBWD5	39.3985	28.4636	0.985551	0.688796
EGLN3	54.8572	32.143	0.981766	0.688796
U8	5.0086	6.7619	1.01307	0.688796
FLT3	191.348	417.194	1.55521	0.688796
RGS18	3084.7	2838.26	0.778267	0.688796
BMS1P4	27.2017	31.3623	1.04202	0.689491
PLOD2	46.1099	38.7358	0.987991	0.690304
RBBP5	544.971	490.947	0.90849	0.690304
TC2N	2043.42	1371.24	0.83978	0.691623
COTL1	2187.66	3260.57	1.16687	0.692502
NR1H3	30.3391	45.6768	1.29329	0.693048
EMC8	124.25	140.817	1.1294	0.695259
ZNF222	55.2972	47.1261	0.958272	0.695259
ANKRD54	68.0857	81.3672	1.18136	0.695259
ZNF525	407.254	293.243	0.972378	0.695524
TREML1	197.827	178.428	0.987579	0.695524
IQUB	4.94501	2.33829	0.991133	0.699496
RP11-556H2.4	2.79782	0.69698	0.992487	0.699496
SLC25A53	151.702	116.596	0.860878	0.699496
EMC3	3046.49	2494.48	0.985102	0.699496
TMEM201	17.9747	20.4875	1.01947	0.700299
SMIM5	455.388	428.792	0.98648	0.700299
CCL4L2	38.1965	59.4932	1.01519	0.706615
RP11-565J7.1	2.19915	3.14788	1.00954	0.710002
CTD-2368P22.1	96.2822	106.359	1.16905	0.710293
RP11-816J6.3	11.3124	6.57692	0.991932	0.710293
PTPRM	132.819	79.5082	0.773243	0.713495
FBXO41	111.535	130.235	1.02473	0.713495
ITGB3	2401.71	2300.28	0.98864	0.713495
RP11-252A24.5	18.0723	22.7941	1.02748	0.713495
LINC01700	1.38035	3.24945	1.00195	0.713495
CAVIN2-AS1	3.93495	2.2044	0.992463	0.713495
MAL	196.216	150.767	0.983253	0.713703
TUBB1	2138.51	2262.46	0.988279	0.716997
LINC01269	1.7871	4.81482	1.00776	0.716997
FAM83F	27.0005	19.2488	0.990276	0.716997
KATNBL1P1	0.859577	3.19329	1.00386	0.716997
XXyac-YX65C7_A.2	8.80031	14.7064	1.01125	0.716997
RMND1	296.301	315.841	1.11611	0.716997
LINC02316	53.6232	31.237	0.979165	0.720346
KIAA0087	1.21337	0	0.996802	0.720346
PKD1L3	95.1017	85.1904	0.985889	0.720346
RNASEH1	118.38	122.461	1.14363	0.720346
ARHGAP31	256.225	362.233	1.02859	0.720346
CLVS1	8.14092	15.321	1.01053	0.720346
RTEL1	20.1918	24.2839	1.02242	0.720346
RNU4ATAC	14.1104	20.801	1.01992	0.720346
TLNRD1	135.19	176.825	1.15664	0.720346
GPR88	5.30318	4.1408	0.991228	0.72117
SLC43A3	122.256	177.287	1.21309	0.724608
MPLKIP	216.387	231.84	1.11506	0.725523
B3GLCT	101.367	77.4132	0.868495	0.725523
HLA-E	31443.3	28784.4	0.860776	0.73652
EDNRB	3.63763	16.7911	1.0064	0.73652
BSDC1	1292.41	1176.52	0.839239	0.73772
KCTD12	1305.99	2046.37	1.16077	0.73772
RP11-83B20.1	18.0597	25.1885	1.01783	0.73772
KCNK17	3.32881	1.11298	0.993587	0.73772
RNU1-42P	0.19507	4.47251	1.00127	0.73772
CTC-268N12.3	2.64656	4.53771	1.00845	0.73772
C16orf70	140.735	194.863	1.13243	0.73772
LINC00562	3.91465	6.60077	1.00934	0.73772
PIGCP1	22.0024	26.2545	1.01512	0.73772
ALAS2	52988.2	36200.4	0.993622	0.73772
RP11-632K20.7	200.437	148.492	0.982791	0.73772
CXCL1	48.8351	40.3459	0.98321	0.73772
MNT	173.576	267.943	1.12977	0.73772
MOB1B	844.282	834.518	0.82571	0.73772
NPRL2	373.177	289.322	0.87864	0.73772
CERS6	415.915	484.292	1.1334	0.73772
SENP2	538.264	507.864	0.893136	0.73772
RP11-471M2.4	0.116183	0	0.999956	0.73772
GRAMD4P7	0.116183	0	0.999956	0.73772
PLA2G12A	231.049	174.632	0.972812	0.73772
TRIM23	928.028	879.587	0.817531	0.73772
WDR48	962.816	870.579	0.898701	0.73772
YBX1	3420.9	2599.05	0.985447	0.73772
CCNDBP1	4815.33	4303.29	0.983449	0.73772
MVB12A	31.5341	47.4179	1.02363	0.73772
CRB1	11.0023	7.54345	0.991406	0.73772
EHBP1	263.818	216.712	0.876509	0.73772
KLC3	223.961	182.364	0.991832	0.73772
SCAF8	1327.71	1264.05	0.911514	0.737906
FRMD4A	231.704	210.131	0.984121	0.739408
NAPB	416.998	369.29	0.887841	0.739408
USP33	1990.35	1868.03	0.880212	0.739408
AMD1	2036.83	1865.02	0.878994	0.739408
MYZAP	25.8003	13.5786	0.99139	0.739408
GTPBP3	55.6166	59.4096	1.03125	0.739408
INTS6L	1097.07	962.008	0.903953	0.745123
RAB11FIP5	53.5551	37.8629	0.982248	0.745123
ATP7A	1603.45	1597.43	0.851135	0.745123
LBX2-AS1	3.99968	7.94756	1.01239	0.745123
KLF3P1	5.45644	8.42172	1.01491	0.745123
DHX8	1395.45	1312.93	0.907757	0.745123
CMTM5	143.376	121.534	0.987615	0.745123
MAPK12	27.928	36.3702	1.02215	0.745123
USP12-AS2	3.63952	1.93012	0.994029	0.745123
RP11-17P16.2	11.9741	15.5408	1.01658	0.745123
BRAP	725.37	664.568	0.855546	0.745123
GAPVD1	2433.33	2366.76	0.83594	0.745123
MIR4482	11.1214	7.27941	0.985185	0.745123
RNU5F-1	1.37201	3.22542	1.00753	0.745123
CHD2	5401.06	5187.62	0.894182	0.745123
RRNAD1	117.196	135.438	1.12849	0.745123
TRANK1	6210.49	4416.02	0.974351	0.745123
RNU6-879P	3.35141	7.38322	1.00882	0.7479
A2MP1	157.685	75.9166	0.987017	0.7479
GP9	286.605	307.972	0.989804	0.7479
AC022431.3	1.84233	6.14528	1.0052	0.748709
RP11-613M10.6	7.89707	4.52333	0.985383	0.748709
RP11-10K16.1	76.2085	93.3269	1.03379	0.748709
CYCSP10	2.64092	5.33437	1.00818	0.748709
PM20D2	175.805	181.72	1.11679	0.748709
SERINC1	3953.02	3876.64	0.856793	0.748709
RP11-124N14.3	1.06626	4.06464	1.00589	0.748709
PGAM5	159.916	174.531	1.06903	0.748709
LINC00578	2.24725	0.238179	0.996901	0.748709
ANKRD18B	6.79115	2.20889	0.995618	0.748709
MCM8-AS1	3.26885	4.91294	1.01008	0.748709
RP11-206F17.3	25.5066	21.9362	0.988975	0.748709
RP11-120E11.2	3.313	1.45246	0.992521	0.748709
FOXO4	2210.16	1973.52	0.988957	0.748709
ITGAE	141.48	170.66	1.14274	0.748709
C11orf68	54.6246	84.5904	1.02925	0.748709
INPP4B	1758.54	1005.57	0.966677	0.749802
RP11-335E14.1	1.38568	4.48753	1.00659	0.749802
SLFN14	515.146	445.595	0.988858	0.749802
CCS	702.833	539.064	0.98219	0.755263
CSTB	160.914	200.728	1.13959	0.755263
KAT2B	5204.51	5221.27	0.984612	0.755263
RORB	3.97436	6.49269	1.00705	0.755263
RP11-850A17.1	2.92138	4.89248	1.00986	0.755263
AC010746.3	4.88125	2.00176	0.98917	0.758669
RP11-285G1.9	8.63242	11.9645	1.01278	0.758669
RNASE2	275.483	490.879	1.01316	0.758669
CD226	2180.18	1500.79	0.972331	0.758669
RP11-162D16.2	40.3387	25.0814	0.988892	0.759431
RP11-43A14.1	16.9462	11.9507	0.980569	0.759431
HEATR3	333.877	437.041	1.05434	0.759909
PLVAP	73.0554	58.9709	0.992353	0.761195
MIB1	1616.56	1495.59	0.882259	0.762852
RP11-603J24.7	2.19265	5.49816	1.00769	0.762852
CEP192	3089.76	2689.59	0.957119	0.762852
PDGFA	80.9328	63.0855	0.987502	0.762852
ACAD9	440.198	451.5	1.12142	0.762852
CSDE1	8254.31	7694.75	0.973102	0.765335
MTRNR2L8	13.1394	32.0456	1.01408	0.766265
PDE3A	77.1779	66.4479	0.989705	0.766265
ASGR2	66.2872	155.003	1.0172	0.766265
RNPS1	277.229	307.97	1.11076	0.766265
GRIA3	6.47891	2.18801	0.993986	0.766265
LINC00900	3.73218	8.90493	1.00692	0.766265
ZNF79	384.646	325.442	0.974035	0.766265
BICC1	5.03032	7.94959	1.00946	0.766265
CTD-2647E9.1	0.587268	1.83874	1.00385	0.766265
AKR1E2	190.425	150.173	0.989673	0.766265
ENSG10010139303.1	2.13776	3.43273	1.0084	0.766265
SECISBP2	1988.37	1845.36	0.896528	0.766265
TEX21P	17.4976	17.9894	1.02114	0.766265
PF4	1333.31	1131.43	0.988581	0.766265
LINC00467	41.5748	49.0955	1.02998	0.766265
MYEOV	13.627	12.7599	0.992777	0.766265
LINC00630	103.888	76.6065	0.965391	0.766265
TBC1D24	43.7563	65.6356	1.02342	0.766265
PDCD4	1546.65	1264.63	0.907463	0.766265
MPP6	555.425	426.64	0.979339	0.766265
TSC22D1	688.543	579.653	0.978536	0.766265
CSNK2A2	235.993	267.91	1.08794	0.766265
PDE4B	1494.26	1182.14	0.964626	0.766265
CTD-2336O2.3	5.99722	3.59061	0.992222	0.766265
RP11-736N17.12	23.6065	17.4215	0.985649	0.766265
USP32	4338.74	4554.5	0.95386	0.76765
KHNYN	1823.61	1752.63	0.876883	0.768308
NME4	249.798	182.135	0.985311	0.773445
RPL23AP12	0.0485408	0.557198	1.00017	0.775002
ARRDC3	4065.65	3455.46	0.973784	0.775002
DCAF6	1478.72	1333.97	0.972493	0.775795
AQP1	88.548	65.2238	0.992392	0.775914
ZP1	7.45434	3.40604	0.987719	0.775914
EXOC6B	321.781	276.127	0.977139	0.775914
UPF2	1655.8	1556.38	0.873732	0.775914
GPNMB	7.52346	18.1801	1.00993	0.775914
TRAV17	35.4281	21.437	0.983155	0.775914
LINC00294	34.9139	45.1307	1.01598	0.775914
RP11-861E21.2	3.01031	5.19046	1.00719	0.775914
KCNE1B	3.56965	11.1118	1.00631	0.775914
TERF2IP	1911.8	1608.15	0.985901	0.775914
SMN1	6.13551	9.00917	1.01103	0.775914
FABP5	2.10278	4.32684	1.0078	0.775914
USP53	431.677	287.939	0.974953	0.775914
RXFP2	43.0724	77.1413	1.01593	0.775914
EGR1	4.78196	16.212	1.00715	0.775914
TP53BP1	642.321	522.249	0.908429	0.780582
ARHGAP29	39.9086	102.286	1.01151	0.783347
STK3	356.715	342.412	0.960281	0.787472
RP11-320N21.3	7.02705	11.3246	1.01507	0.787472
EPB42	1892.22	1569.87	0.992787	0.787898
GYPE	97.7947	72.2394	0.988243	0.787898
UGT2B17	7.62329	6.56373	1.00517	0.787898
PTPRK-AS1	7.58645	8.39861	1.00774	0.787898
RN7SL569P	4.48784	2.49217	0.988657	0.787898
RP11-1J11.1	3.90817	0.915066	0.994193	0.789797
ATF7IP2	511.97	385.599	0.977483	0.791819
KRT17P8	170.466	77.2706	0.988198	0.79777
RP11-379K17.4	25.1309	17.2828	0.990614	0.79777
SUGT1P1	6.87709	4.2356	0.991437	0.79777
BCAS3	900.328	854.638	0.904779	0.79777
LLNLR-260G6.1	3.94247	9.59116	1.00949	0.79777
NUP98	3825.03	3854.15	0.889698	0.79777
LINC02328	76.0365	55.2298	0.967535	0.79777
FANK1	21.2027	15.5294	0.991352	0.79777
CFAP251	26.256	20.9465	0.985842	0.79777
PTPRN2-AS1	64.7168	101.211	1.02889	0.79777
DNAJB2	1500.33	1188.03	0.986935	0.79777
PAICS	278.514	315.901	1.05785	0.79777
OAZ1	21939.3	19340.1	0.983248	0.79777
RNU6-510P	6.31553	9.66558	1.01015	0.79777
MIX23	43.5798	46.3348	1.12049	0.79777
AP003068.23	105.035	88.4903	0.986168	0.79777
ALS2CL	161.357	83.5483	0.98193	0.79777
TBC1D31	979.715	830.262	0.980356	0.79777
NUAK1	9.86334	4.02976	0.992849	0.79777
TRPC1	63.6473	43.4937	0.984994	0.79777
CREBRF	3458.58	3032.36	0.969562	0.79777
METTL25	251.502	226.586	0.886303	0.79777
GLDN	19.4341	16.3016	1.00562	0.79777
BTF3P8	0.113784	1.65801	1.00032	0.798072
PINK1	1168.83	1127	0.987073	0.798072
CDKL1	517.271	435.78	0.981062	0.798072
TRAPPC2	331.004	284.738	0.916241	0.79822
HARS2	511.991	469.534	0.92453	0.800366
NLRP4	2.71439	0.645407	0.997245	0.801191
ASCC1	184.64	200.644	1.10725	0.803427
RP5-1068H6.6	0.582937	1.98805	1.00126	0.803493
CLK3	1973.42	1887.81	0.955859	0.803493
SNN	1630.82	1494.51	0.975572	0.803889
URM1	76.0803	82.975	1.05042	0.804043
ADAM15	346.979	513.904	1.02675	0.804043
RP11-848P1.2	31.8705	52.9799	1.02174	0.804043
ZMIZ1	592.776	869.504	1.03374	0.804043
RP11-179A7.2	0.257208	1.60753	1.00085	0.804043
XXyac-YR14ID10.1	0.76919	2.07267	1.00484	0.804043
HLA-G	563.117	456.564	0.989739	0.804043
BPGM	8253.32	7018.69	0.992865	0.804043
INTS9-AS1	15.1704	18.7474	1.01283	0.804043
CACNG8	21.5629	35.8271	1.00747	0.805692
RP11-416B23.2	4.98157	2.40106	0.991911	0.806045
TRIM10	613.934	465.876	0.991151	0.807074
RP11-501J20.5	31.1235	22.5565	0.988699	0.811484
STAC	9.98696	25.4297	1.00559	0.811484
MAFF	58.6698	44.8969	0.977349	0.811484
PTK6	17.7036	28.7788	1.01315	0.811484
ZNF394	1057.97	970.5	0.88178	0.811484
SH3PXD2B	27.5994	59.6011	1.01007	0.811484
ATP5MFP6	2.69984	5.27457	1.0083	0.811484
WAPL	2312.16	2256.25	0.916538	0.811484
VIPR1	149.486	153.866	1.01946	0.811745
TMBIM1	1990.04	1976.38	0.968707	0.812644
SLC27A1	68.6539	112.347	1.01703	0.814861
TTYH1	22.2929	33.5031	1.01779	0.814861
PRELID2	132.864	104.873	0.982167	0.815046
PGBD4	109.083	116.895	1.04945	0.816256
PET100	57.9439	52.4301	0.971133	0.816256
RN7SL116P	9.44608	5.72487	0.986872	0.816737
PATL2	580.891	477.893	0.970556	0.816737
RP11-448A19.1	195.597	224.557	1.09915	0.816737
TRBC1	1097.74	695.379	0.97378	0.816737
PTPN4	2463.11	1937.08	0.960659	0.816737
FBP1	83.5461	161.242	1.01879	0.820545
RNASE3	48.2188	86.555	1.00857	0.820668
TPM1	465.051	455.335	0.984481	0.824752
TOPORS	1250.59	1083.11	0.971287	0.825963
P2RX4	314.126	429.111	1.03556	0.827731
CDO1	7.83728	5.07924	1.00448	0.827731
PZP	825.354	395.005	0.987342	0.827731
MOCOS	21.6972	4.698	0.995233	0.827731
PREP	338.556	349.572	1.05133	0.829026
BCAT1	300.718	623.124	1.01184	0.829026
C17orf99	21.6762	12.9303	0.993093	0.831897
RABL6	272.822	311.284	1.10554	0.831897
RIMS2	3.92082	6.38827	1.00316	0.831897
SGPP2	42.6635	41.7393	1.02399	0.831897
MKLN1	2908.84	2830.87	0.901691	0.831897
RP11-165D7.6	20.1837	17.9318	0.97567	0.83883
ARHGAP22-IT1	2.15649	2.97274	1.00604	0.840345
SOX12	24.4197	31.9762	1.01606	0.841923
RPGRIP1L	54.6221	34.3503	0.964443	0.841923
RIPK4	3.63989	5.82521	1.00704	0.841923
CTD-2336O2.1	440.793	404.865	0.988867	0.842521
TFCP2	368.971	416.313	1.09097	0.845385
PCYT1B	52.0064	50.49	0.989968	0.845385
RP13-786C16.1	8.90009	13.8164	1.01009	0.845385
RP11-27M15.2	15.7028	15.8535	1.02214	0.845385
SIGLEC16	41.0593	62.6625	1.02057	0.845385
NPRL3	1037.58	997.39	0.989475	0.845385
ZNF219	62.1583	133.01	1.01822	0.845385
FBXL8	41.5028	44.1534	1.01832	0.845385
C20orf27	83.9882	139.19	1.01832	0.845385
VAC14	298.269	343.495	1.04928	0.845385
ARHGAP6	114.965	117.22	0.987187	0.845385
KHDRBS1	783.75	881.172	1.08701	0.845385
HIPK2	782.164	1196.93	1.02679	0.845385
TRAV13-2	26.9828	13.946	0.981885	0.845385
RP13-726E6.5	1.28739	0.598187	0.995658	0.845385
ATL1	59.4075	50.7158	0.971382	0.845385
SPART	668.538	622.695	0.920308	0.845385
CAT	5766.18	5066.92	0.984626	0.845385
ARMCX6	74.5096	52.8245	0.968531	0.845385
AC016747.3	41.2187	49.9143	1.03147	0.845385
AC007405.4	10.4867	7.19859	0.992296	0.845385
TAL1	986.268	967.268	0.989132	0.8454
SPATA6	129.694	199.646	1.01677	0.8454
TTLL2	4.04234	0.972222	0.994529	0.8454
ZNF771	15.867	17.5804	1.02078	0.8454
RPL5P5	2.83515	0.881508	0.994554	0.8454
GLYATL1P2	4.95801	3.32375	0.994063	0.847882
NCLN	250.591	345.91	1.04073	0.847882
TMEM44	22.7455	28.3347	1.01648	0.847882
CCNG1	1020.76	804.047	0.979333	0.848693
RP11-485G7.6	6.93629	7.90776	1.00892	0.848693
ABCC5	1206.59	1181.27	0.970864	0.848693
RP11-714G18.1	6.18401	3.2098	0.989443	0.849169
MTATP6P5	60.6879	49.4719	0.990257	0.857023
MEPCE	339.597	299.173	0.918787	0.857023
HPCAL4	59.4267	33.9365	0.989856	0.857023
AC007078.4	1.43418	3.08378	1.0068	0.857023
MIR1289-1	0.0625358	0.521784	1.00014	0.860928
CISD2	417.997	449.957	0.988796	0.862767
NECTIN3	27.6059	15.0696	0.98454	0.862767
MYO1D	150.683	126.042	0.981652	0.862767
RP13-580F15.2	17.4496	21.9602	1.01299	0.862767
BNIP3P22	2.07952	2.78679	1.00864	0.862817
ST14	138.407	246.172	1.01661	0.862817
LAIR1	888.094	1090.49	1.03382	0.862817
MIR629	6.16175	5.48259	0.991394	0.862817
RP5-944F13.1	1.08594	2.4121	1.00422	0.862817
SPARC	793.633	873.321	0.988881	0.862817
ITGA6-AS1	47.8113	32.3672	0.979569	0.864821
MLH3	711.83	555.316	0.962672	0.867705
TRAPPC3L	19.203	14.9041	0.99042	0.867705
A2M	1500.14	734.593	0.987345	0.868921
ASCC2	3767.55	3377.44	0.99049	0.868921
SAV1	149.282	124.112	0.977384	0.868921
GYPA	252.437	217.959	0.990607	0.868921
GOLGA8VP	4.2997	4.57222	1.00924	0.868921
DERL1	670.195	603.167	0.907133	0.868921
RNF40	1000.96	1009.76	0.970762	0.868921
MIR210HG	5.706	9.79609	1.01108	0.868921
SETD1A	48.4602	55.0184	1.02285	0.871018
STAM	515.898	503.117	0.959934	0.871215
PTDSS2	81.5319	93.57	1.03271	0.872014
MTCO3P5	61.7358	59.4677	0.99187	0.874194
SSX2IP	402.713	353.873	0.978913	0.874194
NLN	135.02	179.648	1.03325	0.874194
KRBA2	124.474	142.719	1.05266	0.874194
CLCN4	186.702	159.02	0.986369	0.874194
JPH1	0.683227	1.99266	1.00379	0.874194
ZNF250	180.443	154.689	0.97289	0.874194
TBC1D10B	206.501	312.734	1.02985	0.874194
VPS13B	6551.15	6432.68	0.911815	0.8744
CSK	1080.13	1514.43	1.03706	0.8744
ZSWIM7	142.798	165.949	1.04614	0.8744
DDB1	3428.83	2728.98	0.984546	0.8744
HCG14	14.7591	9.87052	0.987624	0.8744
SGIP1	47.3259	40.8946	0.991847	0.8744
RP5-837J1.4	12.8512	41.2086	1.00798	0.8744
COPG2	157.364	197.209	1.03082	0.8744
TAS1R1	2.70339	1.15287	0.995126	0.8744
MED28P3	14.9498	9.28097	0.985215	0.8744
TMEM9	110.777	95.8629	0.97674	0.875752
ALDH2	346.963	610.874	1.02097	0.875752
RP11-341G23.4	5.746	3.69859	0.989973	0.875752
TSPYL1	663.837	568.141	0.963436	0.875752
ELF2	2337.03	2400.82	0.918171	0.875752
SIGLEC1	162.036	147.689	1.00601	0.875936
FCGR3A	6006.2	5458.73	0.981143	0.876398
APLF	375.68	313.753	0.982961	0.876398
SOD2	26554	25161.7	0.977263	0.876398
CDYL	2053.4	1745.43	0.986813	0.876398
MYL4	264.213	217.608	0.992895	0.876398
C17orf100	43.1901	44.7821	1.02021	0.876398
IFITM4P	4.23807	1.5759	0.993454	0.876398
PTK2	329.687	261.312	0.983671	0.876398
GYPC	16159.6	14134.7	0.990573	0.876398
UBR2	7598.29	7827.81	0.949342	0.876398
CDIPT	908.969	870.114	0.980415	0.876398
FTLP15	6.25898	2.66026	0.992384	0.876398
CTD-2587H24.16	14.0302	17.8096	1.017	0.876398
RP11-50D9.3	11.383	13.2511	1.01768	0.876398
DPCD	199.864	150.59	0.990055	0.876398
ZNF271P	622.371	560.836	0.96346	0.876398
DHX40	724.073	709.429	0.977739	0.876398
CLDN5	82.421	59.9422	0.989118	0.876398
SNRPA	65.788	70.9889	1.03334	0.876398
GLMP	39.8929	59.4704	1.02165	0.876398
PI16	49.6413	25.9348	0.98597	0.876398
NINJ2	342.046	262.853	0.984768	0.876398
TTLL4	176.79	254.793	1.03291	0.876398
INAFM2	616.28	609.88	0.96471	0.876398
MICD	26.3096	13.6108	0.992966	0.876398
GGTA1	127.759	101.554	0.9875	0.876398
EIF5	3030.91	2945.87	0.934727	0.876484
HOXA9	3.83823	10.376	1.01026	0.876484
TRGV9	68.9076	41.2424	0.985534	0.876592
STXBP5-AS1	91.7802	80.5224	0.972624	0.876592
RP11-467L13.7	238.064	194.625	0.983345	0.877057
ATG14	480.512	435.529	0.982356	0.877057
RP11-274J16.5	2.71058	3.93043	1.00726	0.877057
LRFN4	21.6091	29.4725	1.01685	0.877314
ANXA7	1171.58	1103.47	0.970258	0.878561
DENND2C	85.4595	73.5654	0.98694	0.879685
RP11-169K17.4	2.48587	3.72447	1.00851	0.88157
SLC2A1	2144.38	1648.18	0.990264	0.881606
ZNF385B	4.84308	9.01976	1.00587	0.881606
SLC16A9	3.41799	1.30467	0.994695	0.881606
CRLF3	1534.22	1469.24	0.914393	0.881606
SMAD1-AS2	5.31084	11.6259	1.01064	0.881606
MAFB	256.327	493.917	1.01668	0.881606
TSPAN3	663.061	771.913	1.03791	0.881606
KB-226F1.2	8.04738	16.9815	1.00727	0.881606
TRAV10	11.9378	4.42481	0.98905	0.881606
GYPB	814.117	552.287	0.990962	0.881606
DNAJA4	702.705	579.897	0.988404	0.881606
KCNH2	74.9952	60.7929	0.991036	0.881606
FAXDC2	1712.18	1531.27	0.98977	0.881606
RPL21P110	1.37202	2.56558	1.00531	0.881606
CCL5	2312.22	1534.15	0.984885	0.881606
MYBBP1A	139.439	149.29	1.02431	0.881606
LINC00265	43.8925	58.5958	1.01724	0.882377
IST1	1622.75	1567.97	0.929299	0.882377
LINC00612	361.486	179.697	0.986822	0.882377
ARHGEF37	141.46	111.16	0.992153	0.882377
LIMD1	370.073	419.328	1.02597	0.882377
ABCC1	587.028	663.135	1.03256	0.882377
RP3-455J7.4	137.029	149.044	1.04979	0.882377
CFAP97	447.132	327.904	0.960603	0.882377
ADORA3	49.8462	75.0963	1.01178	0.882377
ANKEF1	61.751	39.9377	0.973811	0.882377
PCLO	2.35998	4.24908	1.0024	0.882377
TRIM14	434.164	547.068	1.02222	0.882377
LINC02284	90.0382	93.4732	0.97344	0.882377
RP4-612C19.2	2.34936	3.43748	1.00694	0.882377
RP11-223C24.1	42.815	21.9133	0.986078	0.882377
IMPG2	76.0234	66.0247	0.973602	0.882377
HNRNPD	1168.78	1303.05	1.08108	0.882377
CENPBD1	106.268	131.724	1.07349	0.882377
MINDY3	590.568	541.911	0.929887	0.882377
CHROMR	210.758	226.361	1.0306	0.882377
PDF	17.6777	21.0023	1.01907	0.882377
CMTM7	421.448	498.31	1.08011	0.883834
RP11-142C4.6	36.3471	22.9243	0.989728	0.883834
ACOX1	2638.81	2691.74	0.966476	0.883834
MMP14	22.8173	42.8989	1.01519	0.883834
ZSCAN12P1	6.00382	3.26643	0.989921	0.883834
FIGN	7.76911	5.88711	1.00236	0.883834
HDLBP	2973.97	2786.02	0.972933	0.884538
DAG1	96.5792	111.266	1.03571	0.884538
BSND	37.5546	95.9806	1.00624	0.884538
HRAT92	65.6703	45.3529	0.988002	0.885422
RP11-881M11.2	8.84233	4.84633	0.992417	0.885484
NETO2	91.8009	125.396	1.01824	0.885484
SLC35B4	258.276	271.861	1.07731	0.885484
CTD-2313J17.6	22.6262	19.1973	0.986569	0.885484
TMEM140	2084.52	1673.82	0.974815	0.887259
SLC38A7	49.2537	64.365	1.02104	0.887399
LINC01151	21.3894	14.4306	0.990171	0.887399
AC016738.4	3.01862	1.09065	0.994406	0.889156
IRF5	344.058	501.413	1.02335	0.889156
DUBR	27.2143	17.307	0.984648	0.891358
SLC1A3	153.549	313.401	1.01193	0.892135
RP11-146N23.4	4.54674	5.82699	1.01068	0.892135
MRPL4	27.0289	32.7691	1.0193	0.89249
RPL12P21	3.80708	4.90399	1.01102	0.894746
TNFSF13	99.3809	159.613	1.01938	0.896399
HCN3	6.51903	7.81894	1.01245	0.896399
LMO7-AS1	23.3548	25.1529	1.01772	0.896399
GNB5	363.523	270.305	0.972665	0.8967
STK38L	1066.33	1034.95	0.958849	0.8967
BPNT2	609.462	671.996	1.08062	0.8967
MIR101-1	30.6606	24.9201	0.983383	0.8967
CLIC2	381.57	388.985	0.989639	0.902678
ACKR2	13.1374	11.1915	0.992729	0.902678
LINC01446	3.16199	3.47757	1.00181	0.902678
AC131056.3	173.243	361.598	1.00995	0.90387
PGP	228.745	245.717	1.07995	0.90387
FITM1	25.0569	20.0555	0.98286	0.90387
OMA1	580.749	509.425	0.915948	0.90387
NSG2	5.55081	3.44941	0.994188	0.904357
SUFU	94.9649	133.131	1.02159	0.904896
RP11-92K15.3	2.69566	0.78561	0.996087	0.904896
ADAMTS6	78.5521	58.7056	0.975444	0.904896
NACC1	147.034	206.759	1.03366	0.905198
SPIN1	256.672	280.33	1.07976	0.905198
TRGV10	74.4678	40.4836	0.990425	0.906023
ACTA2	57.8994	42.1143	0.978033	0.906023
MSANTD3	92.8339	70.2654	0.978404	0.906023
RN7SL334P	17.9048	10.5017	0.982453	0.906023
RTF2	1358.64	1300.26	0.950044	0.906023
BACH1	6672.9	7120.25	0.931022	0.906023
RP11-740N7.7	6.36563	4.40352	0.993399	0.906023
RP11-1275H24.3	5.91709	10.5571	1.01435	0.906023
SIK1B	2.42518	0.625049	0.99503	0.906023
KIF17	1.12416	0.319149	0.996794	0.906148
RP11-655C2.4	5.64746	2.23931	0.990809	0.906148
SYTL4	87.4277	86.2033	0.989795	0.906547
SMIM3	216.825	220.032	0.978579	0.906547
PARD3	118.231	98.0345	0.989305	0.906547
MRPL15	115.122	129.679	1.02937	0.906547
RP11-101O6.2	10.408	15.1507	1.01248	0.906547
LZTFL1	153.57	141.189	0.983245	0.906547
MAF1	2417.81	2257.24	0.988339	0.906547
RP11-472B18.1	3.47672	4.5501	1.01042	0.906547
EGILA	0.293668	1.87125	1.00424	0.906547
RP4-563E14.1	36.9708	40.5313	1.03458	0.906547
AC104389.16	30.0397	29.0427	0.993377	0.906547
ARHGEF26	34.5142	39.6095	1.01633	0.906547
AKAP8L	677.377	634.227	0.946106	0.906547
ZNF496	99.7493	114.838	1.0322	0.906547
CALCOCO1	1636.24	1635.36	0.936145	0.906547
RP11-672A2.4	4.47917	3.58062	0.995565	0.906547
PTCRA	95.4741	102.157	0.990169	0.906547
CBY1	47.2875	35.3584	0.963254	0.906547
CTIF	63.8929	105.324	1.01706	0.906547
BBX	1594.31	1411.33	0.93527	0.906547
FGGY	220.183	212.438	0.968284	0.906547
IK	820.26	744.902	0.924368	0.906547
TMTC4	162.323	177.738	1.02985	0.906547
CTD-2540L5.6	5.86303	8.17122	1.0081	0.906547
FRAT2	2798.32	2902.26	0.97298	0.906547
RNF5	139.458	112.525	0.984948	0.906547
RMND5A	3598.97	3719.87	0.982336	0.906547
CDC42BPA	652.53	664.018	0.987686	0.906547
RNU2-64P	0.59477	1.88208	1.00253	0.906547
GSTA7P	5.50512	27.1619	1.00199	0.906547
GIGYF2	1513.2	1457.89	0.942805	0.906547
RP11-507F16.5	16.5294	7.64666	0.990987	0.906547
LRRC37A15P	28.866	25.5399	0.983618	0.906547
LINC00534	26.631	19.7239	0.991508	0.906547
LINC01136	44.1618	40.1006	0.986289	0.906841
SUMO2P15	0.928016	0.0531514	0.996599	0.907261
PPP2R5B	383.792	358.977	0.986274	0.90979
GABARAPL1	1145.12	1092.66	0.976859	0.90979
BBC3	251.045	248.394	0.977081	0.911231
IGHV3-13	8.68628	4.2124	0.992878	0.915594
PDGFC	106.422	95.9498	0.982401	0.91617
PPP1R26P1	66.2509	84.4725	1.02205	0.91617
ZNF8	106.519	135.728	1.02954	0.91617
RP11-113C12.4	4.66857	10.764	1.00905	0.91617
WDR5	153.251	162.407	1.0465	0.91617
GPAT2	10.5605	10.7967	1.01174	0.91617
RP11-190A12.10	54.1744	70.601	1.01688	0.91617
CEP120	978.457	839.943	0.93062	0.91617
GATA1	467.876	404.677	0.990466	0.91617
GPAT3	658.218	725.5	0.97911	0.91617
P2RY12	181.567	149.731	0.985015	0.91617
TEX9	69.5342	55.3723	0.986548	0.91617
RPL23AP81	2.65729	4.24946	1.00718	0.91617
RNU6-723P	1.75977	3.18582	1.00545	0.91617
AF131216.7	17.4348	19.3653	1.01848	0.91617
ZNF236-DT	15.8862	21.6066	1.01554	0.91617
RP11-111E14.1	20.0637	33.83	1.0131	0.91617
RP5-1198O20.4	124.496	96.9368	0.991722	0.91617
LINC02615	97.7337	73.1046	0.987391	0.91617
TTLL7	43.5952	37.126	0.988751	0.91617
SLC22A17	18.8839	10.798	0.98899	0.91617
TRBV7-5	6.33224	3.16148	0.992716	0.91617
RP11-25C13.1	2.89574	4.41431	1.00652	0.91617
C6orf89	1315.07	1241.92	0.924609	0.91617
UAP1L1	92.6177	126.397	1.01745	0.91617
YPEL4	42.8042	39.8338	0.991155	0.91617
SLC9A7P1	113.242	211.686	1.0174	0.91617
SPRING1	407.143	424.825	1.06811	0.91617
AC026271.5	3.99869	2.53853	0.991563	0.91617
SYNJ2	260.938	264.413	1.02456	0.91617
SNORA65	13.5518	17.8983	1.01479	0.91617
TMEM107	68.7452	76.5739	1.04278	0.91617
PWWP2AP1	1.48267	2.50193	1.00451	0.91617
ACER2	40.5511	34.7344	0.985974	0.91718
LAMTOR3P2	6.8008	9.40628	1.01257	0.91718
TTC33	441.996	410.227	0.924856	0.91718
TRAK2	4587.25	4583.37	0.988396	0.91718
ARHGAP12	641.386	535.158	0.944134	0.917199
TRBV5-6	24.1909	13.1902	0.988716	0.917199
RGS2	9467.96	9566.27	0.980706	0.920115
GNPDA1	206.724	272.968	1.0303	0.921067
RP11-284N8.3	427.367	293.661	0.957915	0.922918
RPL3L	8.76817	1.30764	0.996593	0.922918
OSBPL2	1519.79	1525.56	0.960515	0.922918
UBL7	530.596	456.474	0.984354	0.922918
RAB11A	1094.5	1044.63	0.954319	0.922918
PKIA	128.568	87.1658	0.970792	0.924371
SLC36A1	591.894	1050.71	1.0218	0.924371
GLYATL1P1	7.00035	4.76783	0.991903	0.924371
RN7SL575P	5.40287	3.97368	0.990478	0.924371
EIF3LP2	1.19105	0	0.997402	0.924371
F2RL3	30.063	27.3458	0.988635	0.924371
BACE2	253.116	191.544	0.986805	0.924655
RP11-502N13.2	42.4159	75.5091	1.01585	0.925234
SMARCD1	257.961	268.475	1.07329	0.925234
ASL	152.587	191.609	1.0319	0.925234
AEN	438.553	327.067	0.982611	0.925234
SMOC1	2.3573	0.855646	0.995728	0.925234
TTYH3	218.207	469.793	1.0144	0.925234
SUSD5	6.86661	4.28079	0.99099	0.926114
HECTD1	3405.14	3270.26	0.928213	0.926114
RP11-70C1.3	2.6093	1.33573	0.99461	0.926114
TMEM214	117.712	142.013	1.03119	0.926114
RP11-489M13.4	0.607014	1.72749	1.00403	0.926114
USP54	110.082	91.3539	0.961363	0.92621
TBC1D15	797.034	733.639	0.942446	0.92621
CTC-340A15.2	2.12503	4.58128	1.00299	0.92621
AC005307.5	5.73169	3.49352	0.992581	0.929149
LINC00943	86.8994	47.1293	0.988943	0.929149
TRGV5	23.1101	11.753	0.989044	0.929149
C1orf159	77.3395	84.2442	1.02521	0.929149
RP11-214O1.3	32.5213	34.8399	1.01437	0.929149
OAZ2	1510.89	1606.41	0.974659	0.929149
SNAP23	1007.41	1044.08	0.929643	0.929149
CTC-513N18.6	1.9637	2.35842	1.00675	0.929149
ZEB1	874.722	733.719	0.966264	0.92929
ZFP36L2	789.11	990.933	1.03021	0.92929
MCRIP1	189.195	227.609	1.03354	0.92929
PCGF1	53.6606	64.3092	1.02704	0.92929
SLC2A1-AS1	24.1439	12.9351	0.99046	0.92929
LINC00663	13.0327	6.41887	0.987428	0.92929
GOLGA2	443.731	423.586	0.933958	0.92929
MCF2L	75.9152	44.5236	0.985908	0.92929
KLHDC8B	142.504	155.351	0.979576	0.92929
CYP2U1-AS1	75.1025	120.236	1.01857	0.92929
CTC-241N9.1	5.08797	6.17165	1.01115	0.92929
RP11-287D1.2	0.78898	2.17503	1.00475	0.92929
RP4-768P8.2	27.2406	15.7673	0.987783	0.92929
MTCO1P19	1.10763	2.26616	1.00616	0.929698
TAF1C	69.7282	80.673	1.02109	0.929698
HASPIN	10.5741	20.553	1.00983	0.929698
UBB	17243.5	11571.5	0.992483	0.929698
SLC17A1	1.45051	0.324718	0.997545	0.929698
ZRANB2-AS1	18.6527	22.148	1.01952	0.929907
ANKRA2	323.456	286.019	0.938716	0.929907
POLR2D	249.34	258.734	1.06258	0.929907
NUDCD2	194.511	193.086	1.0623	0.932081
POC1B	979.202	959.927	0.982095	0.93601
RPS4XP16	43.5163	33.6581	0.982979	0.93601
SPECC1	4062.21	4232.5	0.988985	0.93601
PPP2R2B	104.83	62.47	0.987023	0.93601
CCDC130	211.825	241.493	1.05892	0.93601
RP3-395C13.1	4.12974	1.51153	0.993236	0.93601
F2R	319.201	251.204	0.977857	0.93601
PICALM	11041.1	12147.3	0.961974	0.936474
RP11-343C2.10	5.18373	6.17196	1.01069	0.940352
MED4-AS1	5.63926	7.40505	1.01308	0.940352
DGKZ	571.38	663.278	1.03389	0.940352
WDR45	797.612	788.669	0.984552	0.941625
RN7SL8P	31.2059	27.8074	0.989079	0.941625
RHOT1	1195.99	1176.3	0.965021	0.941625
FRYL	3877.96	3552.76	0.934112	0.942809
SOCS1	28.9684	35.8723	1.00931	0.943224
LINC02185	10.7915	6.93806	0.994537	0.943224
ZNF23	43.1889	32.0989	0.986755	0.943224
COASY	149.694	193.522	1.03139	0.943224
CTD-2026K11.2	1.92275	0.717959	0.996135	0.943224
EBPL	48.6603	61.6547	1.02777	0.943224
MIR3176	1.78095	4.40308	1.00468	0.946561
GCC2	1361.59	1134.17	0.972894	0.946561
RP11-298O21.3	1.67313	0.212606	0.999756	0.94663
HSBP1P1	1.58813	2.20749	1.00548	0.947306
AHCY	91.627	106.184	1.02977	0.947306
CR1L	443.874	383.294	0.989966	0.948487
RP11-83N9.6	1.53517	0.367243	0.995904	0.948487
MAGI2-AS3	42.6862	34.8616	0.991357	0.948487
RRP7A	265.952	316.291	1.01801	0.950329
TERT	1.99639	3.78531	1.0043	0.951114
RIDA	83.2569	56.0762	0.98848	0.95183
TESC	1886.83	1468.22	0.989976	0.95183
TRABD	360.08	536.839	1.02552	0.952031
RP11-177C12.1	69.7729	112.016	1.01941	0.952574
RP11-323P17.2	7.35276	9.45065	1.00894	0.954068
TMEM129	187.509	217.161	1.0421	0.95642
HPGD	89.7647	372.712	1.00641	0.95642
LINC02085	2.85012	0.881383	0.995404	0.95642
C15orf54	68.0385	33.6478	0.991876	0.958458
RP11-539G18.1	10.0676	14.1811	1.01143	0.958606
STK19	124.471	111.396	0.943974	0.958684
MRC2	608.875	462.166	0.992606	0.958684
SEPTIN10	26.2605	36.6554	1.01565	0.958684
SVIL2P	22.4597	33.4224	1.01444	0.959671
IFIT1B	3504.49	2554.29	0.99436	0.959833
TTF2	246.527	272.578	1.02689	0.959833
AC145124.2	2.92504	1.33283	0.995213	0.960889
TRDV1	21.4948	10.1093	0.989163	0.961775
RHAG	217.942	188.935	0.991513	0.961775
UBQLN4	34.9971	42.4894	1.02341	0.961775
RP11-286N22.8	89.8341	118.361	1.02105	0.961775
OPA3	169.182	221.386	1.0439	0.961775
GPER1	25.6602	36.3811	1.014	0.961775
ITM2B	10320	10238.8	0.9704	0.961775
PARGP1	202.558	175.551	0.975861	0.961775
ARHGDIA	209.115	289.699	1.02174	0.965153
ZNF18	352.989	312.886	0.949435	0.965684
NOP56P3	4.43214	5.30868	1.00503	0.96646
RP11-370A5.1	1.09476	2.18066	1.00529	0.96646
IGFLR1	63.9683	49.8069	0.981152	0.96646
LRRC2	38.8018	26.298	0.993031	0.968703
RP11-439C8.2	12.4988	9.41393	0.992222	0.968703
RP1-149A16.3	4.93002	7.81556	1.00838	0.969771
HMGXB4	181.038	204.993	1.06376	0.970471
STRADB	6853.83	5654.73	0.991957	0.971598
NXPH3	5.39858	8.62008	1.01095	0.971598
ZKSCAN1	1525.96	1506.12	0.933673	0.97262
CTC-548K16.6	10.8836	16.9138	1.0112	0.97262
ADAMTS7P1	12.7067	16.0037	1.00755	0.97262
SEC16A	713.308	946.685	1.02458	0.972674
DEDD2	933.15	929.23	0.969114	0.972674
DBNDD2	6.55317	9.68162	1.01027	0.977122
SPAAR	1.04411	2.45394	1.00472	0.977122
LRP3	32.4832	56.4084	1.01356	0.977122
KSR1	403.985	543.315	1.01795	0.977122
SMOX	343.391	333.992	0.990885	0.977122
RP5-1148A21.4	3.85049	6.17449	1.00966	0.977122
AF064858.6	22.2961	36.0218	1.00849	0.977122
RP4-714D9.4	2.873	3.44314	1.00809	0.977122
ACP1	1284.31	1081.07	0.98689	0.977122
RORA	1922.38	1272.26	0.970827	0.977122
RBBP4	691.489	725.718	1.06381	0.977122
RUSC2	61.1746	110.502	1.01402	0.977122
RP11-452K12.4	14.7724	13.2499	0.986923	0.977122
YPEL5	2183.87	2204.49	0.970357	0.978802
NPM2	1.88867	0.764092	0.995782	0.978802
MAP2K4	1030.82	965.096	0.96215	0.979269
SEPSECS	493.479	433.714	0.958749	0.979269
NBR2	30.8033	39.3082	1.01654	0.979269
ZNF136	422.57	365.48	0.938396	0.979269
ACSBG1	19.7502	14.3039	0.989252	0.979269
RN7SL471P	22.3151	35.4001	1.01305	0.980245
PLK1	22.1432	32.5588	1.01305	0.982499
AUH	224.24	199.85	0.965186	0.984867
MIR4439	6.1699	2.76353	0.992868	0.985818
EIF2B4	176.208	188.464	1.04483	0.986533
FBXW8	128.887	150.335	1.02995	0.987017
DCP1B	99.0383	75.7724	0.974803	0.987017
ZNF785	43.4333	47.7239	1.02315	0.987614
C1orf162	674.465	995.98	1.02439	0.991114
LY6G6E	11.5326	15.4916	0.993222	0.991672
ZMYND12	9.3448	5.17305	0.989974	0.99188
RNU6ATAC	19.1588	24.0884	1.01484	0.992267
FSTL1	218.989	173.668	0.992326	0.992267
SPATC1L	4.29903	5.85562	1.01008	0.992267
MAT2B	1711.71	1654.13	0.967282	0.993859
STEAP3-AS1	7.72285	6.50042	0.991568	0.993859
PUDP	104.175	128.469	1.02873	0.995205
TESK1	67.2488	78.1904	1.02195	0.995205
CTC-756D1.4	35.4932	30.5469	0.992177	0.99754
RP11-274J7.3	1.33007	1.99827	1.00406	0.99754
RP11-190P13.2	16.5019	10.9003	0.986213	0.99754
RP11-720N19.2	5.74194	8.63286	1.00996	0.99754
SERPINB8	223.887	332.855	1.02477	0.99754
TMIGD3	31.2686	63.6177	1.00658	0.997575
UBXN11	562.135	765.896	1.02078	0.99871
SEC13P1	12.0842	17.2966	1.01097	0.99871
CDC14B	188.039	155.423	0.986241	0.99871
RHCE	88.4525	55.3672	0.992733	0.99871
SORCS3	24.41	9.8858	0.993906	0.998897
GMPPA	92.0197	108.041	1.03138	0.998897
GPR132	528.272	634.856	1.06071	0.999104
MRPL21	140.384	169.729	1.02386	0.999104
TRAJ45	24.0678	12.7771	0.985378	0.999104
HACD1	42.5563	38.3236	0.989892	0.999997
RP11-17A4.2	46.1533	79.1183	1.02046	0.999997
SLC4A4	58.7704	35.4681	0.9899	0.999997
TEX52	8.32983	10.4358	1.0062	0.999997
KB-1639H6.2	0.9016	1.48787	1.00376	0.999997
RP11-686O6.3	8.84188	7.9114	1.01367	0.999997
RP11-520B13.8	5.99195	2.57589	0.993464	0.999997
GLYR1	843.849	861.628	0.938826	0.999997
PAIP1P1	14.921	16.1474	1.01502	0.999997
AC009305.1	2.46369	2.29828	0.994467	0.999997
MFSD14C	481.414	548.941	1.05236	0.999997
RP11-466F5.6	3.13918	1.48013	0.993988	0.999997
HEMGN	4992.91	4833.44	0.991916	0.999997
TCF3P1	102.644	145.472	1.01615	0.999997
CENPP	90.4324	98.5011	1.04902	0.999997
RP11-13K12.1	5.48678	1.39525	0.99677	0.999997
SLC22A13	3.97689	7.38955	1.00728	0.999997
PFN4	23.862	34.6849	1.01758	0.999997
ZNF430	518.25	456.64	0.941185	0.999997
RANBP9	1311.37	1184.45	0.979811	0.999997
CTC-490E21.10	3.04457	5.94646	1.00538	0.999997
AMT	10.8649	15.9913	1.0109	0.999997
LINC02709	6.85167	9.00096	1.01004	0.999997
ERC2	3.22073	1.40289	0.995717	0.999997
CPLANE1	585.781	466.094	0.962909	0.999997
MFSD9	326.607	251.184	0.985616	0.999997
RNF13	1971.26	1983.63	0.963201	0.999997
COQ10B	463.173	432.288	0.954082	0.999997
RP11-423H2.3	45.7031	31.0457	0.987591	0.999997
RILP	788.128	779.247	0.989116	0.999997
OR2R1P	22.3559	14.6198	0.994112	0.999997
ZFP69B	52.8864	73.1274	1.0277	0.999997
KCNK13	15.8892	32.1584	1.01153	0.999997
ABCG2	328.148	221.738	0.991793	0.999997
WDR12	163.661	177.301	1.04351	0.999997
ZNF24	2414.5	2223.47	0.938433	0.999997
CHKA	153.451	209.108	1.03136	0.999997
TSPAN33	308.065	264.949	0.988387	0.999997
BCL7B	115.112	130.673	1.03594	0.999997
MAP3K13	171.063	147.383	0.969851	0.999997
RP11-718G2.5	8.23004	4.64975	0.99301	0.999997
MICOS13	115.967	130.667	1.02161	0.999997
AC019186.1	6.94159	8.48493	1.01105	0.999997
KRTCAP2	33.6204	45.2209	1.0195	0.999997
DKK4	5.75442	4.29172	0.992616	0.999997
MKLN1-AS	87.6771	88.2993	0.980406	0.999997
ING4	464.431	404.847	0.946685	0.999997
MRPL45	53.8145	61.1366	1.02612	0.999997
ISG20L2	228.808	254.703	1.06021	0.999997
GTF2H2C	42.4157	36.8164	0.983083	0.999997
RP4-647J21.1	57.2406	80.8837	1.01482	0.999997
C4orf48	34.7968	45.1696	1.01821	0.999997
MFSD2B	234.265	231.751	0.991338	0.999997
BCL2L13	968.768	959.126	0.981686	0.999997
CRPPA-AS1	5.9145	4.42339	0.991388	0.999997
DAB2	202.878	208.195	0.983573	0.999997
BNIP3L	44674.2	45064.3	0.990494	0.999997
HAAO	28.7198	45.5013	1.01609	0.999997
IFT52	281.671	254.924	0.985216	0.999997
ICAM3	1036.82	1056.13	0.968478	0.999997
LINC01033	2.95707	1.97186	0.993188	0.999997
WDR18	117.483	126.009	1.02376	0.999997
ACTR3B	52.9468	45.5555	0.976438	0.999997
SH3BGRL	1849	1883.5	0.97867	0.999997
CDH1	192.282	169.419	0.991212	0.999997
RP11-635N19.2	123.973	107.614	0.969115	0.999997
ZNF681	84.6096	57.5753	0.976075	0.999997
LEPR	351.186	452.765	0.986382	0.999997
SETP22	2.43274	1.78712	1.00214	0.999997
PLS1	27.4257	21.9726	0.982738	0.999997
TMEM14C	227.828	186.745	0.984013	0.999997
CXCR2P1	208.982	187.126	0.987799	0.999997
RAB3IP	606.828	588.049	0.981779	0.999997
UGGT1	2391.4	2425.68	0.938263	0.999997
RP11-326N17.2	2.15616	2.8819	1.00576	0.999997
REXO1	99.7048	138.47	1.01805	0.999997
TMEM59	2165.14	2140.76	0.962583	0.999997
RP11-158H5.7	81.4529	87.3069	1.02617	0.999997
CTD-2301A4.1	3.83874	6.14123	1.0092	0.999997
MIR6077	0.632129	2.06641	1.00456	0.999997
LDHAL6EP	1.57129	0.425125	0.995597	0.999997
MRPL52	165.905	180.113	1.04038	0.999997
RP11-486O13.2	1.26325	0.203002	0.996585	0.999997
HAGH	3279.86	2830.05	0.990835	0.999997
XPO5	324.753	331.272	1.05385	0.999997
MTCYBP32	1.83673	3.29307	1.00727	0.999997
RP11-264B17.2	75.8876	83.9881	1.02246	0.999997
ANKRD18EP	40.617	47.4117	1.01884	0.999997
PPRC1	104.717	105.38	1.02528	0.999997
OPA1	2698.49	2550.3	0.982044	0.999997
WDR90	48.7454	55.5581	1.01599	0.999997
RP11-465B22.9	3.50769	5.75422	1.00799	0.999997
PAIP2	787.687	760.877	0.973338	0.999997
ESAM	75.8698	88.3752	0.990482	0.999997
AL022345.10	2.13628	0.485262	0.994607	0.999997
XKR5	0.395763	1.17962	1.00324	0.999997
NDOR1	75.5366	98.0705	1.0196	0.999997
CRHR2	4.06924	5.49128	1.00789	0.999997
OR1L4	1.81571	0.752262	0.995375	0.999997
BECN1	1025.85	1011.09	0.968113	0.999997
WLS	724.135	669.669	0.98819	0.999997
MYBL1	606.916	355.043	0.988404	0.999997
TEX22	17.528	23.7372	1.02134	0.999997
RPS3AP26	1.4654	0.560114	0.995973	0.999997
KLHDC1	96.3377	75.7846	0.979187	0.999997
RP5-951N9.1	26.9566	31.8188	1.01738	0.999997
TNFRSF13B	16.4036	7.66452	0.991403	0.999997
FAM66C	20.1423	11.7186	0.987381	0.999997
RP11-2E11.9	2.9093	4.76216	1.00793	0.999997
OR7E7P	8.91518	10.5823	1.00906	0.999997
TMEM253	1.3436	2.78408	1.00417	0.999997
FBXO9	3303.79	3049.86	0.987834	0.999997
UBP1	696.861	727.724	1.05081	0.999997
RP1-283E3.4	34.797	44.9557	1.01186	0.999997
LEXM	26.1452	15.5846	0.988377	0.999997
POLR1D	1392.98	1227.68	0.986234	0.999997
ZNF311	8.00637	4.86878	0.991346	0.999997
CALD1	92.8832	85.7325	0.991285	0.999997
CTD-2378E12.1	3.07969	3.59764	1.00645	0.999997
CTA-363E6.6	445.248	429.242	0.991021	0.999997
NR3C1	3652.82	3575.23	0.943002	0.999997
PRKG1	37.6142	33.2076	0.991412	0.999997
OTUD7B	194.174	163.645	0.98022	0.999997
ATP7B	83.4681	71.3669	0.985842	0.999997
ANKRD44	8469.69	7769.38	0.947524	0.999997
HBQ1	127.274	113.772	0.991524	0.999997
KIF2C	43.5362	73.2173	1.00859	0.999997
TCP11L2	5291	6317.48	0.988561	0.999997
CLEC16A	900.594	836.085	0.976369	0.999997
DTYMK	82.0406	85.827	1.02301	0.999997
BET1L	158.754	190.938	1.03513	0.999997
CFAP20DC-AS1	0.653509	1.94679	1.00357	0.999997
SPATA6L	27.7887	16.3052	0.987741	0.999997
RP11-572M11.2	1.23275	1.79099	1.0048	0.999997
ABI1	1951.51	1818.7	0.946541	0.999997
MIR4453HG	161.888	134.067	0.931847	0.999997
RP11-240G22.5	20.1911	23.7522	1.01205	0.999997
CEACAM21	216.086	175.905	0.969818	0.999997
PCGF5	2385.59	2335.39	0.978108	0.999997
RP11-640N20.4	3.8269	8.27264	1.00868	0.999997
ARRDC1-AS1	149.646	165.46	1.04663	0.999997
CERNA1	19.5104	11.3378	0.985994	0.999997
TRBD1	12.3404	6.14288	0.988926	0.999997
VCPIP1	3150.61	3021.67	0.966338	0.999997
RP11-399L7.4	4.06037	1.86164	0.99563	0.999997
NLK	471.328	454.711	0.95747	0.999997
EPB41	30805.9	32870.1	0.991277	0.999997
SNRPF	90.2134	92.7127	1.02549	0.999997
C3orf49	15.9865	18.661	1.01339	0.999997
PHBP19	28.671	36.9986	1.01087	0.999997
ATP2A2	989.562	1105.54	1.05043	0.999997
CDK5RAP2	1145.36	1026.35	0.974106	0.999997
RPP14	104.805	121.995	1.03251	0.999997
LIMS1	1472.91	1281.48	0.981065	0.999997
OR2B6	9.12014	6.38162	0.991475	0.999997
ODC1	3018.51	2444.5	0.987465	0.999997
MTHFD1L	49.7744	66.4966	1.01882	0.999997
STAG3L2	36.8976	43.1187	1.0205	0.999997
AP000253.1	1.37777	2.43727	1.00517	0.999997
LRIG1	385.867	250.006	0.957325	0.999997
RP11-10O17.3	6.22695	4.37706	0.991917	0.999997
AVIL	363.675	317.547	0.983196	0.999997
CEP44	378.334	337.815	0.962998	0.999997
SRRD	590.055	557.739	0.989568	0.999997
ACCS	235.687	261.644	1.01533	0.999997
TRAP1	164.137	163.257	1.03926	0.999997
RP11-461O7.1	4.98855	1.76213	0.99467	0.999997
TMEM67	47.613	35.6656	0.979401	0.999997
UBE2Z	503.147	555.296	1.04262	0.999997
FNBP1L	164.128	185.414	0.989438	0.999997
RHBDD1	1539.03	1412.31	0.986058	0.999997
NANOGP2	2.45439	2.42043	1.00598	0.999997
AAR2	167.288	178.111	1.0317	0.999997
RN7SL126P	5.50439	4.66329	0.991249	0.999997
LIPC	45.9785	31.4378	0.990603	0.999997
CRACD	23.2851	22.193	0.991042	0.999997
YIPF6	1232.95	1271.46	0.98565	0.999997
NDUFAF4P4	8.72341	12.1148	1.01025	0.999997
AURKAP1	16.3339	11.126	0.985037	0.999997
CAP1P2	3.65589	2.17441	0.993237	0.999997
SCAMP4	33.1217	54.3463	1.01267	0.999997
MYPOP	21.7396	30.301	1.01482	0.999997
RN7SL767P	86.1858	75.3652	0.987617	0.999997
BLOC1S6	1187.86	1228.2	0.97492	0.999997
LCN8	2.03511	0.771447	0.997098	0.999997
SCG3	46.4222	34.3346	0.981614	0.999997
CTNNBIP1	59.3585	74.0636	1.0266	0.999997
RP11-245P10.9	13.3463	7.19547	0.990735	0.999997
C1orf115	32.0373	42.5626	1.01064	0.999997
KIF21A	210.282	143.34	0.979331	0.999997
OPTN	3388.76	3151.49	0.990887	0.999997
RN7SL285P	10.8838	35.5454	1.00819	0.999997
LINC02344	0.724144	2.55563	1.00393	0.999997
TBP	97.7654	104.22	1.04801	0.999997
UBA52	13908.6	12401	0.987909	0.999997
OR7E13P	8.48161	4.83246	0.993048	0.999997
LINC02696	10.7228	4.8177	0.989343	0.999997
RP11-324H6.8	4.55337	5.12959	1.00793	0.999997
RPLP2	2002.34	1574.8	0.983184	0.999997
RN7SL156P	0.0690419	1.16442	1.00011	0.999997
DYTN	13.6616	9.6713	0.992574	0.999997
GRAP2	1386.24	1064.24	0.982107	0.999997
SLC9B2	121.166	91.8179	0.975256	0.999997
RPL21P10	4.24159	5.77432	1.00793	0.999997
ZNF224	355.244	312.42	0.943911	0.999997
YBX1P1	10.329	8.67165	0.990112	0.999997
ZFYVE27	757.063	674.125	0.948716	0.999997
LPL	19.575	35.9152	1.00639	0.999997
CDS2	2513.25	2436.05	0.963541	0.999997
DCUN1D2	217.389	224.838	1.05725	0.999997
RBM3	1786.25	2180.87	1.02496	0.999997
CILK1	225.125	249.869	1.03832	0.999997
DHDDS	309.237	330.221	1.0574	0.999997
RPS10P7	24.409	28.9169	1.01753	0.999997
RP4-539M6.14	2.55266	1.4841	0.995925	0.999997
CABIN1	781.662	840.873	1.0297	0.999997
CTD-2537M22.2	0.0584849	0.405321	1.00006	0.999997
SIN3B	272.986	376.905	1.01629	0.999997
LINC02770	4.38891	2.13024	0.993549	0.999997
AC108463.2	8.12811	12.6322	1.00807	0.999997
ARHGAP1	231.765	341.678	1.02089	0.999997
GABARAPL2	2249.72	2382.47	0.990016	0.999997
REPS1	584.808	605.791	1.0567	0.999997
SLC33A1	152.693	160.521	1.05629	0.999997
AUTS2	182.729	111.921	0.984621	0.999997
RP11-115D19.1	2.17756	0.799703	0.997296	0.999997
ADAP2	114.785	222.047	1.01363	0.999997
RP5-968D22.3	5.17478	3.31699	0.993667	0.999997
AC093627.9	62.666	74.0547	1.02554	0.999997
NEK6	801.487	1123.72	1.04323	0.999997
SRP14P4	1.45283	0.931122	0.99533	0.999997
CNST	1414.03	1186.29	0.966821	0.999997
RP13-644M16.4	1.54927	3.51557	1.00432	0.999997
TBC1D23	836.627	813.546	0.95841	0.999997
RP1-111C20.3	44.1431	36.6692	0.987674	0.999997
PPP1R14B	60.4876	67.4342	1.0229	0.999997
CC2D1A	54.1369	83.2943	1.01708	0.999997
TSTD1	268.437	207.647	0.968387	0.999997
CTB-46B19.2	19.6427	23.0299	1.01591	0.999997
RP11-97O12.7	2.20971	0.974497	0.993561	0.999997
XK	2311.85	2530.41	0.993127	0.999997
FLNB-AS1	10.7621	14.1021	1.01003	0.999997
CDYL2	198.435	246.467	1.02936	0.999997
AC003682.16	1.78461	3.7912	1.00697	0.999997
RP11-287D1.3	2.14441	0.723092	0.994352	0.999997
XXbac-BPG170G13.34	10.3245	5.9125	0.990418	0.999997
ZFP92	28.8604	49.5378	1.01315	0.999997
DENND4A	4935.57	4826.17	0.981717	0.999997
RAB2B	3093.91	3034.91	0.990563	0.999997
RP11-83B20.4	1.93346	3.37969	1.00545	0.999997
SDSL	27.9429	24.8454	0.988891	0.999997
MORC1	19.0965	12.1898	0.991656	0.999997
CABP5	29.9225	19.5871	0.9934	0.999997
SNCA	11838.4	12023.3	0.992309	0.999997
SH3BP5L	939.307	997.255	0.974417	0.999997
UBBP4	8.44408	6.25604	0.994547	0.999997
SRGAP1	32.7481	40.9766	1.01278	0.999997
DIP2C	91.9429	50.5153	0.981796	0.999997
RALA	178.694	188.748	1.04792	0.999997
GHITM	2225.37	2126.75	0.982547	0.999997
CTC-510F12.2	7.39989	7.59475	0.994492	0.999997
TSPAN15	20.2189	12.6774	0.990684	0.999997
RP11-116K4.1	5.94159	8.20544	1.01031	0.999997
AP3M2	361.357	261.557	0.959991	0.999997
BRI3BP	298.915	357.149	1.03071	0.999997
FAM89A	36.8285	57.6009	1.0154	0.999997
BTN3A3	1196.66	855.562	0.977381	0.999997
RP11-562N2.2	0.326494	1.35117	1.00047	0.999997
SH3BP4	13.8384	22.7964	1.01044	0.999997
ASTN2	53.896	33.1946	0.985263	0.999997
GPBP1	2473.38	2276.1	0.957351	0.999997
CTA-38K21.2	1.36262	0.798947	0.994999	0.999997
NISCH	814.394	882.98	1.07163	0.999997
RAB44	173.566	242.529	1.00937	0.999997
HNRNPAB	396.548	451.998	1.03836	0.999997
ATOX1	209.405	237.918	1.05447	0.999997
MT-ND4	504.532	1062.55	1.0094	0.999997
SCFD2	372.103	271.565	0.974754	0.999997
ZNF598	99.9943	112.799	1.03395	0.999997
KCTD10	310.057	331.692	1.06859	0.999997
KIDINS220	3663.09	3769.94	0.959057	0.999997
TMEM160	80.4936	96.332	1.01817	0.999997
CAV2	26.4667	16.8877	0.992793	0.999997
ENSG10010138924.1	1.16185	1.97768	1.00492	0.999997
DCAF11	1839.69	1698.36	0.982571	0.999997
ABI3	285.724	352.02	1.03015	0.999997
TRAJ39	22.7952	13.774	0.987029	0.999997
TREML2	1084.65	945.756	0.982346	0.999997
LINC02062	48.2484	32.5149	0.987154	0.999997
PNKD	125.275	198.447	1.02141	0.999997
GINS4	20.5281	24.8824	1.01302	0.999997
KB-318B8.7	26.352	25.0729	1.01586	0.999997
HSBP1L1	76.0387	66.325	0.981034	0.999997
CTD-3148I10.15	1.47074	2.18461	1.00549	0.999997
SPDYE19P	2.23192	0.626873	0.99659	0.999997
ASNS	12.5634	7.84253	0.988658	0.999997
RP5-867C24.4	38.4479	47.715	1.01623	0.999997
RP11-269G24.2	3.48928	2.62771	0.992323	0.999997
TNFRSF10C	1538.53	1645.01	0.98405	0.999997
PALMD	9.41862	17.9759	1.00631	0.999997
EPG5	2137.22	2008.29	0.954398	0.999997
CTCFL	2.7001	1.24529	0.997086	0.999997
ANKZF1	910.216	765.445	0.959999	0.999997
CA1	11691	7237.83	0.995411	0.999997
LRP8	166.326	185.419	1.033	0.999997
LNCOC1	1.07534	2.66708	1.00412	0.999997
ABHD12	109.751	119.221	1.02732	0.999997
TOR4A	146.435	266.535	1.01795	0.999997
GRIK4	9.79325	13.7281	1.00496	0.999997
YBX3	8142.42	8661.84	0.991312	0.999997
RP11-686D22.9	6.54739	2.43448	0.991064	0.999997
RC3H1-IT1	35.3041	65.9959	1.01635	0.999997
MIR193BHG	2.14836	4.12168	1.00411	0.999997
RP11-855A2.1	8.66181	17.2634	1.00818	0.999997
RAB4A	372.293	328.355	0.971993	0.999997
SVIP	338.236	279.769	0.979342	0.999997
RP11-76G10.1	4.72758	1.96125	0.994313	0.999997
ALOX15P1	19.5651	19.256	1.0102	0.999997
KCNMB4	21.1878	26.4659	1.01242	0.999997
HELZ-AS1	14.3466	19.1663	1.01366	0.999997
NFE2	3277.64	3514.48	0.986658	0.999997
PPP1R8P1	14.4949	20.7691	1.00978	0.999997
TRBV7-3	9.08775	11.3494	1.00796	0.999997
LRRC58	594.264	639.283	1.0479	0.999997
ZFHX3	162.181	242.6	1.01815	0.999997
TMEM94	143.479	171.124	1.02348	0.999997
ST6GALNAC3	167.45	301.526	1.01195	0.999997
HDHD5	267.316	318.255	1.0206	0.999997
LINC02352	147.837	142.193	0.979297	0.999997
MT-ND6	55.9271	234.791	1.00312	0.999997
RP11-574K11.32	22.0572	16.1335	0.985561	0.999997
WRN	512.259	456.711	0.977566	0.999997
DAPP1	2849.85	2636.45	0.971178	0.999997
VENTX	47.752	70.5762	1.01223	0.999997
C9orf153	24.1394	21.3808	0.991071	0.999997
TFR2	94.392	83.2635	0.992001	0.999997
HBA2	636.544	885.391	0.993096	0.999997
FAM71D	3.83516	5.74304	1.00737	0.999997
FAM13A	859.834	801.97	0.965776	0.999997
FAM114A2	494.831	433.797	0.972894	0.999997
TMEM40	77.9139	77.2728	0.991665	0.999997
RP11-266N13.2	4.10021	6.71897	1.00819	0.999997
PPM1A	5948.65	6501.27	0.987388	0.999997
E2F8	20.8111	36.9938	1.00677	0.999997
MTA1	151.287	154.161	1.02186	0.999997
RP11-1055B8.1	5.50535	8.16239	1.00887	0.999997
SHROOM2	3.25718	19.6006	1.00299	0.999997
ENPEP	6.62049	2.78514	0.995735	0.999997
STAG3L1	1.39106	1.56967	1.0037	0.999997
RAPGEF5	19.8798	20.9174	1.00697	0.999997
RAB26	16.3526	20.1938	1.01489	0.999997
SPAG16-DT	2.00746	0.588973	0.995456	0.999997
ACER3	695.84	1058.44	1.02342	0.999997
AK7	10.3299	5.7251	0.993768	0.999997
DDX39B	474.686	587.365	1.02031	0.999997
HMGN3-AS1	23.3331	26.4468	1.01847	0.999997
PRDX6	4314.85	3764.59	0.989124	0.999997
PTGS1	975.391	1085.75	0.986574	0.999997
SETD3	1200.48	1076.17	0.974804	0.999997
RN7SL280P	48.6091	42.3709	0.988543	0.999997
CNIH3	90.2364	60.9012	0.98997	0.999997
RP11-474G23.1	0.533109	2.08407	1.004	0.999997
NOL3	21.905	35.5736	1.01676	0.999997
ANKRD26P1	2.40301	1.00078	0.996184	0.999997
DDI1	15.4191	8.97309	0.99293	0.999997
UBR3	1744.2	1651.2	0.94975	0.999997
PCSK6	151.061	181.973	0.990949	0.999997
CDK11A	37.9155	33.5117	0.974795	0.999997
IFT27	111.776	117.372	1.03182	0.999997
AC092614.2	0.339358	0.88867	1.00128	0.999997
CTSE	89.6171	78.1018	0.993038	0.999997
PHBP9	33.4824	39.0125	1.02686	0.999997
RP11-641J8.2	1.84742	0.724714	0.996202	0.999997
PSPC1	1187.23	1113.14	0.947641	0.999997
CTSK	122.397	175.239	1.01993	0.999997
RNF139-AS1	94.9228	93.9043	1.03511	0.999997
PPP6R3	2998.36	2850.15	0.945284	0.999997
SLCO4A1	17.3106	27.72	1.0067	0.999997
ALG14	40.326	45.2878	1.02036	0.999997
AC104653.1	20.8472	13.7938	0.984296	0.999997
AIF1L	3.23355	4.43929	1.00716	0.999997
RP11-325K4.3	28.6659	39.7153	1.01288	0.999997
HP1BP3	4190.29	3783.41	0.972132	0.999997
C7orf57	3.47685	5.15698	1.00879	0.999997
RP11-449P15.2	112.99	142.143	1.02199	0.999997
RP11-848G14.5	14.5129	51.1777	1.00826	0.999997
RP11-483M24.2	1.9159	0.761423	0.994637	0.999997
SCLT1	2797.66	2680.84	0.974835	0.999997
RP11-589M4.5	2.99208	6.07167	1.0048	0.999997
ADIPOR1	23529.5	26811.1	0.991875	0.999997
RP11-310J24.5	34.1754	60.0832	1.01374	0.999997
AF127936.9	23.7754	20.8429	0.986853	0.999997
ZNF616	155.19	127.905	0.971067	0.999997
MARCHF2	1858.92	1927.02	0.988925	0.999997
MPC2	337.993	304.965	0.98316	0.999997
YWHAG	729.338	955.096	1.0397	0.999997
ELOVL5	2240.09	2019.13	0.972444	0.999997
LINC00570	203.317	158.634	0.992156	0.999997
SDHDP2	10.6036	11.895	1.0103	0.999997
ARHGEF12	5742.01	6209.71	0.99103	0.999997
JTB	392.727	354.746	0.976293	0.999997
BTF3L4	196.964	228.949	1.03678	0.999997
DOCK6	13.9669	13.844	0.992351	0.999997
RP3-406P24.4	1.99867	3.79515	1.00591	0.999997
OLFML3	6.71722	11.8196	1.00898	0.999997
SRBD1	784.924	665.395	0.972515	0.999997
PRICKLE3	41.6483	66.5522	1.0187	0.999997
ST3GAL6-AS1	3.78893	3.00187	0.994189	0.999997
DYNLL1P4	1.31547	0.199988	0.99639	0.999997
RP11-392A14.9	4.4683	4.46044	0.995352	0.999997
RAB6A	998.369	1015.52	0.984337	0.999997
ZNF469	99.2087	122.272	1.01559	0.999997
TUBA3D	5.98065	7.00925	1.00999	0.999997
NDUFA3P1	8.48842	10.3149	1.01163	0.999997
WNT6	1.55001	4.71606	1.0061	0.999997
MT-CO2	455.683	659.157	1.01378	0.999997
VPS4B	1442.93	1367.26	0.957225	0.999997
NRBP2	38.6775	50.5613	1.01634	0.999997
SUDS3	1065.66	1102.01	0.972794	0.999997
REV1	842.205	763.859	0.953119	0.999997
DPAGT1	74.7659	84.8007	1.02318	0.999997
RP3-520B18.1	1.77868	3.37794	1.0047	0.999997
LRBA	3724.97	2897.73	0.964839	0.999997
PNP	1501.24	1331.26	0.990597	0.999997
RP11-338I21.1	118.47	100.652	0.968466	0.999997
MIR4505	10.6755	15.8455	1.01193	0.999997
RP11-139E19.3	1.11304	2.63752	1.00431	0.999997
ZNF747	81.8702	87.6425	1.03912	0.999997
RP11-310J24.3	31.5019	51.4774	1.01216	0.999997
CPEB3_ribozyme	1.14825	1.85535	1.0036	0.999997
PDXK	827.114	1060.84	1.03223	0.999997
U3	42.5953	41.0345	1.02372	0.999997
RP11-503E24.2	19.2801	20.3769	1.01249	0.999997
SMU1P1	0.926557	1.5087	1.00478	0.999997
MAN2A2	2402.65	2547.37	0.982339	0.999997
SLAIN1	274.853	206.037	0.969119	0.999997
RP11-1127D7.1	6.70788	9.65212	1.00722	0.999997
NPL	1622.91	2015.48	0.978383	0.999997
SNRK	2703.57	2506.01	0.968162	0.999997
RRAD	3.70795	1.7092	0.994314	0.999997
RAD50	54.1646	54.6467	1.02715	0.999997
RBMXP5	1.12482	1.97389	1.00407	0.999997
RP11-54G14.1	3.94625	5.38433	1.00962	0.999997
RP1-69D17.3	0.585603	1.47123	1.00452	0.999997
SULT1C4	2.69055	1.67013	0.995507	0.999997
GAPDHP44	2.8649	4.0112	1.00564	0.999997
MON1B	368.749	445.049	1.04281	0.999997
JUP	44.5202	58.9373	1.00663	0.999997
CITF22-92A6.1	3.62328	7.55338	1.00505	0.999997
AC006129.3	76.6639	45.292	0.979967	0.999997
SPAG1	139.843	113.472	0.983932	0.999997
CDKN2A	20.8426	23.2122	1.0133	0.999997
THAP2	83.7228	65.5765	0.970754	0.999997
TBC1D9B	577.75	698.868	1.02145	0.999997
TBX2-AS1	3.2061	2.49405	0.99432	0.999997
PRECSIT	7.35946	5.92986	0.993062	0.999997
CXXC4-AS1	2.83908	4.99644	1.0062	0.999997
REXO2	444.856	366.069	0.987288	0.999997
CNTROB	128.595	146.015	1.03529	0.999997
FBRSL1	133.847	180.601	1.01527	0.999997
CCDC157	21.8794	17.0666	0.985853	0.999997
HNRNPA1P68	19.1419	21.7259	1.01019	0.999997
RP11-216B13.1	4.07699	5.464	1.00796	0.999997
OPRD1	1.53038	2.45071	1.00439	0.999997
A2M-AS1	408.258	225.635	0.988281	0.999997
AC025171.1	509.125	528.19	1.03837	0.999997
MTND4P22	89.8018	88.3322	0.992792	0.999997
ARPC1BP1	4.37803	3.32603	0.993818	0.999997
TANGO2	1247.87	1228.87	0.988292	0.999997
HERC2P10	33.3067	35.0046	1.00665	0.999997
RP11-660M5.1	4.35236	6.03141	1.00704	0.999997
USP31	227.917	199.06	0.969185	0.999997
KLHL13	11.3405	9.19916	0.98975	0.999997
TPRG1	68.3239	46.7439	0.988846	0.999997
AFMID	39.3323	53.6272	1.01764	0.999997
RP11-697N18.4	50.0375	62.8865	1.01829	0.999997
AFTPH	1969.03	2025.62	0.952186	0.999997
RNU6-433P	8.06071	10.2724	1.0116	0.999997
TMPRSS9	97.1202	53.4558	0.991916	0.999997
CTD-2623H2.9	1.94407	2.72957	1.00621	0.999997
C1QC	3.79337	13.9276	1.00414	0.999997
ORMDL3	1504.76	1289.23	0.984914	0.999997
IKBKB-DT	1.01487	1.02937	1.00411	0.999997
CMB9-22P13.1	21.8644	21.3131	0.98909	0.999997
STPG2	8.98041	5.65448	0.991087	0.999997
RP11-473C18.7	0.788437	1.66175	1.00422	0.999997
ARHGAP18	680.642	652.148	0.982645	0.999997
PRKRIP1	359.156	311.621	0.95618	0.999997
WNT10A	17.5432	6.95497	0.994819	0.999997
QSOX1	391.533	660.671	1.02434	0.999997
SPNS3	82.3218	93.6187	1.01216	0.999997
GFI1B	200.319	189.92	0.989505	0.999997
RPL3P1	12.4532	23.5107	1.00878	0.999997
RNY5	8.02242	14.4026	1.00963	0.999997
GAS7	1499.7	2816.77	1.0139	0.999997
EFCAB13	273.967	229.028	0.984125	0.999997
TSPAN18-AS1	1.83919	0.317611	0.995626	0.999997
FAAH2	89.7611	56.6686	0.981703	0.999997
REEP4	52.3382	90.7293	1.01535	0.999997
RPL21P131	6.31159	2.60085	0.9937	0.999997
ZNF571	81.8452	56.6096	0.982376	0.999997
CACNB3	32.2343	39.7078	1.01674	0.999997
LINC01554	5.95787	4.66196	0.99361	0.999997
RP11-109L13.1	2.95715	2.98752	1.00234	0.999997
DLGAP4	85.4851	147.31	1.01318	0.999997
BANP	907.92	875.678	0.956052	0.999997
RP11-340L3.1	0.751206	1.00825	1.00061	0.999997
WDR25	73.1603	79.7829	1.0243	0.999997
TMC5	78.6651	68.2675	0.990739	0.999997
JAZF1-AS1	6.09734	3.57767	0.992069	0.999997
VAPB	790.706	735.901	0.947013	0.999997
PITHD1	4232.2	4470.41	0.993429	0.999997
AC009506.1	117.287	111.607	0.977863	0.999997
RP11-114N19.3	41.1808	34.211	0.983508	0.999997
KLHDC2	658.86	606.543	0.969005	0.999997
MGA	2430.77	2071.15	0.963128	0.999997
TMEM72-AS1	6.58839	9.90078	1.00626	0.999997
NDN	3.66116	5.92202	1.006	0.999997
KCMF1	841.343	841.659	0.954765	0.999997
RN7SKP268	1.97282	0.930334	0.99488	0.999997
IGHG3	35.1844	15.6475	0.994355	0.999997
NUDT3	69.1988	91.9075	1.01628	0.999997
INSIG1	717.281	611.305	0.970829	0.999997
C16orf71	11.5762	11.383	1.01188	0.999997
PARG	409.765	376.547	0.962954	0.999997
TMA16P2	0.327145	1.71394	1.00287	0.999997
IL2RB	228.245	262.394	1.01371	0.999997
UBQLN1	3074.35	2957.5	0.979655	0.999997
RENO1	19.6169	30.4058	1.01171	0.999997
C5orf66	28.4505	39.0834	1.01789	0.999997
ENSG10010139899.1	4.56274	4.11617	0.993669	0.999997
RP11-77A13.1	5.73231	16.3407	1.00687	0.999997
NAP1L2	38.6085	22.7761	0.986506	0.999997
PARN	782.15	745.311	0.958838	0.999997
TOM1L1	12.8722	9.85559	0.98905	0.999997
TMEM267	87.8407	85.682	1.02904	0.999997
RP11-578C11.2	1.48912	0.612335	0.995994	0.999997
SPATA18	2.21185	0.938189	0.996763	0.999997
C19orf48	129.911	145.714	1.02335	0.999997
KCND3	28.8013	19.8584	0.987962	0.999997
ASAP3	16.2773	13.6152	0.989481	0.999997
PPBPP2	0.836221	0.262387	0.996289	0.999997
SEC14L5	77.6078	99.4572	0.993813	0.999997
LA16c-321D4.2	2.07611	3.55677	1.00588	0.999997
SLC9A3R1-AS1	2.38466	1.45903	0.994834	0.999997
RP11-1029M24.4	3.33432	4.22236	1.00705	0.999997
CCDC152	14.0834	7.5864	0.988496	0.999997
C2orf66	1.96336	0.605545	0.995838	0.999997
FLVCR2	172.091	290.535	1.01502	0.999997
CTD-2561B21.10	1.87665	0.398089	0.996415	0.999997
HAR1A	15.7201	15.3185	1.01257	0.999997
HS6ST1	43.4401	52.3382	1.02004	0.999997
CHI3L1	847.705	540.519	0.99385	0.999997
CTD-2336O2.5	0.640751	2.23338	1.00322	0.999997
TRIM15	3.72729	1.28724	0.996698	0.999997
ARSL	1.60506	1.21415	0.997142	0.999997
RP11-73M18.8	109.288	146.078	1.01872	0.999997
FAT2	51.1615	83.8415	1.01462	0.999997
CTD-2117H17.2	12.619	17.5934	1.00903	0.999997
FAM240C	8.34416	3.67621	0.993288	0.999997
RP11-534L6.5	1.4371	3.08375	1.00543	0.999997
SLC2A14	37.3897	36.8995	0.994611	0.999997
SLC5A9	50.397	70.6024	1.00868	0.999997
IL10	11.4039	22.2492	1.011	0.999997
CBX5	695.35	708.743	1.02004	0.999997
TPI1	1043.32	1285.82	1.02449	0.999997
CICP27	11.4738	25.0672	1.00842	0.999997
RP11-488L18.3	17.6737	19.3112	1.01424	0.999997
LINC00607	8.82357	5.9759	0.994632	0.999997
IGFBP7-AS1	1.26441	3.36385	1.00314	0.999997
PDGFRA	6.23698	3.39074	0.993507	0.999997
SPTA1	917.382	895.328	0.993068	0.999997
RP11-96B2.1	6.34105	3.27362	0.994541	0.999997
NEU3	252.998	279.099	1.03022	0.999997
LINC02641	13.3936	6.99132	0.992251	0.999997
CTD-2012J19.1	2.39193	2.60348	1.00507	0.999997
RP11-171G2.1	14.4679	21.8082	1.01166	0.999997
DDX39A	802.738	917.685	1.03265	0.999997
NONO	830.549	862.61	1.04679	0.999997
ZNF157	11.5291	7.38043	0.989319	0.999997
STK4-AS1	5.16906	2.66873	0.992928	0.999997
OSBPL8	6026.38	5825.38	0.979263	0.999997
SGSM3-AS1	7.64903	10.6298	1.01046	0.999997
ARMC10	174.701	207.407	1.0384	0.999997
BNIP3P29	3.38401	3.94107	1.00759	0.999997
RP5-966M1.5	3.77348	6.21356	1.00731	0.999997
ZNF726P1	95.662	68.2653	0.987896	0.999997
AC144831.1	14.1769	23.2062	1.01293	0.999997
C3orf14	17.2454	27.3279	1.00753	0.999997
TTLL10	0.814543	1.44311	1.00416	0.999997
RP3-404F18.5	0.841357	1.95211	1.00411	0.999997
PTP4A2P2	21.4333	14.1459	0.990455	0.999997
ABCC4	1598.78	1660.22	0.989846	0.999997
TOP3B	24.4118	26.4288	1.01938	0.999997
BTNL10	18.608	11.5103	0.993747	0.999997
SLC43A1	179.208	145.403	0.986002	0.999997
C1orf87	1.35191	0.398961	0.99733	0.999997
BMS1P1	101.587	71.101	0.989554	0.999997
CYP2A13	0.287524	0.843073	1.00032	0.999997
PPP1R12C	510.698	667.227	1.0283	0.999997
RAC2	941.841	1546.68	1.01642	0.999997
CRTAC1	1.70609	0.429865	0.996819	0.999997
FIBP	222.823	267.094	1.02308	0.999997
RGS16	11.8626	10.017	0.992537	0.999997
CREB3L4	62.5751	64.5608	1.02244	0.999997
GLA	305.447	305.412	0.973489	0.999997
RP3-467K16.4	41.9398	36.4032	0.98221	0.999997
TFDP2	922.644	831.267	0.986022	0.999997
MANBA	2024.47	2053.28	0.96011	0.999997
AP001066.12	1.85621	5.9871	1.00472	0.999997
LSM6	292.235	333.533	1.02945	0.999997
GABPB1-IT1	517.939	546.414	1.04796	0.999997
SORBS1	40.3554	40.73	0.988949	0.999997
FAHD1	202.22	182.787	0.988885	0.999997
ATP13A1	268.701	296.904	1.01895	0.999997
GGT5	25.0641	38.2644	1.00494	0.999997
ANGPT1	143.649	119.358	0.988624	0.999997
NCKAP5L	106.354	177.036	1.0148	0.999997
CASP2	562.398	651.485	1.02377	0.999997
MICALL1	84.5472	90.9357	1.01927	0.999997
RP11-31F19.1	3.29206	1.6783	0.996898	0.999997
KRT1	1197.99	1046.5	0.995193	0.999997
RP11-460N20.8	79.6591	78.654	0.991612	0.999997
TXNDC16	736.463	703.878	0.983518	0.999997
ZBTB3	73.3322	81.0578	1.0251	0.999997
KCP	12.6903	9.95465	0.987776	0.999997
AOC1	12.5666	29.5386	1.00553	0.999997
LRRC77P	8.30207	0.473173	0.999294	0.999997
IL17RB	61.1242	77.4214	1.01551	0.999997
ZNF462	9.43681	5.89974	0.992528	0.999997
CDHR3	80.7015	42.2177	0.986107	0.999997
RP11-545E17.13	2.25902	0.712342	0.996892	0.999997
RP11-627K11.3	13.2934	13.1406	1.0104	0.999997
MTRF1	324.716	288.186	0.97587	0.999997
GDE1	1121.38	1269.04	0.986244	0.999997
HMGB3	27.0318	44.5941	1.00899	0.999997
RP11-425D10.10	9.68128	11.1143	1.01243	0.999997
SLC22A5	336.677	268.304	0.978297	0.999997
HYAL1	52.1864	68.8965	1.02081	0.999997
TEX54	2.55785	1.21939	0.994648	0.999997
STK17A	2405.17	2086.13	0.982103	0.999997
SAXO2	10.3096	14.7047	1.00597	0.999997
CTC-756D1.1	8.10032	4.31191	0.99534	0.999997
SELENON	61.1457	98.7093	1.01293	0.999997
RN7SL359P	60.1139	54.152	0.988629	0.999997
CD300A	1602.22	1586.14	0.969249	0.999997
SELENBP1	3226.28	3019.72	0.994241	0.999997
CYGB	5.04237	7.58745	1.00455	0.999997
RP11-375N9.2	11.9137	16.4729	1.00939	0.999997
CYP4F2	6.93327	4.57913	0.997306	0.999997
ZNF362	111.512	133.227	1.02768	0.999997
LINC02092	2.87271	0.975895	0.995202	0.999997
HSPE1P13	20.4646	24.5842	1.01157	0.999997
MTCO3P17	1.14172	0	0.997232	0.999997
GUSBP4	1.13682	2.81283	1.00362	0.999997
EIF4A2	3460.43	2811.17	0.965852	0.999997
CTD-2308G16.1	32.2991	41.5128	1.02253	0.999997
FAM214B	908.842	1055.19	0.985879	0.999997
RP13-554M15.2	18.6041	25.3401	1.00828	0.999997
AQP3	131.568	79.5329	0.980693	0.999997
TRIM26	237.496	255.534	1.02821	0.999997
NIPAL4	62.5065	77.9348	1.0146	0.999997
MAP1S	96.3815	149.553	1.01979	0.999997
GSK3A	180.721	252.415	1.02539	0.999997
MYADM	296.223	768.988	1.0112	0.999997
WHAMMP3	82.684	69.3864	0.989357	0.999997
TEC	174.723	207.264	1.01991	0.999997
ADAT1	651.394	562.368	0.972532	0.999997
PRTN3	5.61174	15.2864	1.00326	0.999997
RANBP2	2239.68	2090.69	0.95284	0.999997
LINC02754	9.21473	3.51946	0.990183	0.999997
FAM210B	6359.72	7168.96	0.993395	0.999997
TUSC3	3.9143	0.986063	0.998167	0.999997
MAX	1464.87	1420.7	0.968775	0.999997
CAPS2	75.7961	60.5515	0.982219	0.999997
HSPA8P3	5.19599	10.5358	1.00827	0.999997
RP11-383I23.2	3.40568	2.10242	0.995098	0.999997
USP12PY	4.19227	4.06755	0.994034	0.999997
NEDD4L	301.441	311.326	0.990016	0.999997
RP11-379C10.4	5.49319	6.12597	1.00794	0.999997
PPP1R1A	3.88573	5.70508	1.00832	0.999997
BSG	9520.83	9520.82	0.992648	0.999997
LINC00987	26.9398	13.2235	0.989316	0.999997
CDC34	3407.39	3630.71	0.992181	0.999997
JADE1	1119.26	1011.33	0.967316	0.999997
TRIM40	9.62992	5.95996	0.993904	0.999997
DDX5	16301.4	14451.8	0.956976	0.999997
RP13-20L14.11	51.8299	36.6015	0.989553	0.999997
HEATR6-DT	5.43728	10.7281	1.00561	0.999997
CADM4	33.2849	30.1117	0.986373	0.999997
PPP4R3B-DT	9.26501	6.17454	0.989336	0.999997
GCC1	705.452	645.648	0.954237	0.999997
RN7SL184P	4.05697	3.07167	0.993327	0.999997
AC006129.1	15.5355	9.1327	0.993802	0.999997
SAP18	734.936	675.947	0.976119	0.999997
MBNL1	9881.38	9154.83	0.95758	0.999997
C5orf67	7.02211	16.6926	1.00613	0.999997
PSORS1C3	2.89668	4.22551	1.00462	0.999997
CBX7	624.22	543.496	0.967802	0.999997
RP11-379K17.2	0.597244	1.25338	1.00291	0.999997
ELOVL3	6.67243	13.232	1.00829	0.999997
CCL3	11.0478	19.1836	1.00896	0.999997
KPNA4P1	15.8414	8.75818	0.988588	0.999997
RP11-356J5.4	3.54519	5.26934	1.00648	0.999997
CTC-204F22.7	1.03592	1.76491	1.00455	0.999997
MAP3K6	77.2968	117.927	1.01885	0.999997
LINC01754	1.6566	0.573904	0.995292	0.999997
RP11-338K17.6	4.83737	6.19391	1.00719	0.999997
RP1-8B1.4	19.8339	12.9582	0.99167	0.999997
SLC31A1P1	1.71464	1.91876	1.0038	0.999997
NCK2	756.642	652.3	0.975688	0.999997
CTD-2158P22.1	2.19124	2.96998	1.00534	0.999997
SRSF8	702.76	705.446	0.986714	0.999997
DDX3X	9076.61	9416.95	0.971471	0.999997
RNPEPL1	640.907	952.693	1.01943	0.999997
GORASP2	151.782	152.748	1.02723	0.999997
RNU6-534P	2.03225	0.964585	0.995898	0.999997
OAT	799.56	769.887	0.98706	0.999997
BBOF1	430.043	405.403	0.991498	0.999997
COL8A2	42.84	73.3862	1.01217	0.999997
RP11-404P21.6	0.549254	1.45573	1.0041	0.999997
PRUNE1	355.783	341.844	0.974054	0.999997
TMEM38B	111.58	90.943	0.975821	0.999997
RP13-635I23.3	15.0314	16.8412	1.01093	0.999997
TSR3	201.447	230.62	1.02542	0.999997
CTD-2528A14.1	0.648084	1.35123	1.00415	0.999997
NT5C3A	969.114	772.087	0.983348	0.999997
PRICKLE2	7.18962	3.52509	0.994865	0.999997
RP4-695O20.1	10.9875	14.4611	1.01155	0.999997
ARG2	61.389	59.774	0.984734	0.999997
MKRN3-AS1	3.23092	2.57291	1.00543	0.999997
UBE2D3	5387.53	5414.89	0.975911	0.999997
H2AZ2P1	11.6558	17.2383	1.00687	0.999997
STAT4	902.722	619.544	0.976577	0.999997
RN7SKP150	1.27294	0.198267	0.996111	0.999997
AP1M1	579.978	671.983	1.03907	0.999997
EXTL1	1.84493	0.946057	0.995971	0.999997
SLC14A1	1544.42	1325.57	0.992782	0.999997
TBC1D22B	385.12	364.704	0.988709	0.999997
GRM7	4.85054	7.06124	1.00791	0.999997
ECD	488.829	439.24	0.951929	0.999997
RP11-394J1.3	60.6011	60.3737	1.01755	0.999997
CTDNEP1	129.195	194.933	1.0173	0.999997
VRK1	2444.22	2099.28	0.985448	0.999997
RRAS2	162.271	142.613	1.0196	0.999997
ZNF718	205.037	207.345	1.01991	0.999997
RP1-112E20.1	0.700993	1.17869	1.00343	0.999997
AP001439.2	3.08756	3.92215	1.00636	0.999997
STX18	325.624	292.293	0.984979	0.999997
COQ10BP2	18.0267	26.793	1.01275	0.999997
FTH1P16	4.68962	7.75319	1.00734	0.999997
GFY	1.95353	0.228579	0.999795	0.999997
NOLC1	297.956	295.462	1.04524	0.999997
NPM1P49	1.81186	0.412017	0.996452	0.999997
EPHB4	124.636	162.519	0.988702	0.999997
OAF	39.649	58.4551	1.01257	0.999997
MOSPD1	267.222	284.003	0.988719	0.999997
LINC02772	187.652	184.196	0.992944	0.999997
RP5-1031J8.1	1.92189	0.6246	0.995863	0.999997
YWHAQP5	43.6423	47.5651	1.01458	0.999997
ACP2	103.467	133.233	1.01699	0.999997
ADAM19	1426.65	1989.24	1.01967	0.999997
RP11-1029J19.4	2.78721	5.92221	1.0047	0.999997
ANKRD40	205.864	218.485	1.03186	0.999997
KB-173C10.2	2.6559	1.34566	0.99546	0.999997
MARVELD2	8.1987	6.56123	0.991119	0.999997
SWT1	1664.32	1449.48	0.988037	0.999997
RP11-852E15.2	2.50997	1.43696	0.99593	0.999997
KB-1980E6.3	1.99627	3.14253	1.00445	0.999997
LINC01399	3.24047	1.90027	0.997862	0.999997
RP11-702F3.3	8.91103	8.7013	0.991604	0.999997
SIRT3	137.093	130.922	0.971987	0.999997
FAM229B	12.8201	7.81986	0.991677	0.999997
RP11-1099M24.9	2.52185	4.6462	1.00532	0.999997
RUBCNL	1211.11	1282.16	0.989349	0.999997
LPP	2440.69	2357.6	0.966612	0.999997
CEP295	1030.53	953.686	0.969388	0.999997
LNCAROD	8.22112	4.90929	0.993886	0.999997
FGFR1OP2	2131.01	2082.43	0.984426	0.999997
CTD-2301A4.6	18.0214	22.6317	1.01285	0.999997
HRK	23.5387	40.8441	1.00532	0.999997
GRK5	409.343	344.567	0.975109	0.999997
LINC00945	9.91518	12.9966	1.00868	0.999997
PRSS53	41.5918	46.1179	1.01903	0.999997
ABCC3	350.817	422.12	0.988764	0.999997
RN7SL330P	4.0383	5.00043	1.00847	0.999997
TLCD2	16.1656	17.1341	0.992645	0.999997
RP11-56B16.2	32.9807	45.201	1.01524	0.999997
SEMA4F	114.246	73.7127	0.97938	0.999997
ENSG10010135867.1	8.31944	11.7597	1.01101	0.999997
MROH2B	0.402218	1.43103	1.00024	0.999997
RMDN3	255.258	212.91	0.98293	0.999997
TIMM50	145.386	154.786	1.02542	0.999997
DDX6	7327.94	7259.1	0.97347	0.999997
FBXW7	2589.55	2476.91	0.976512	0.999997
ERFE	34.0145	45.2672	0.993031	0.999997
RP11-136O12.2	3.9565	4.33188	1.00458	0.999997
IP6K2	523.204	472.7	0.953129	0.999997
SFT2D2	1345.01	1574.19	1.02876	0.999997
RP11-715J22.2	6.17472	9.37608	1.00874	0.999997
LINC02168	1.55954	2.60636	1.0052	0.999997
RNF215	68.7568	75.0049	1.02739	0.999997
CTB-131B5.2	20.117	50.9055	1.00748	0.999997
C14orf28	59.2481	48.7578	0.977125	0.999997
ZFP64	61.0104	67.5429	1.02039	0.999997
NCDN	72.8519	80.2721	1.02114	0.999997
CCDC15	196.458	164.838	0.987178	0.999997
ZNF221	31.1571	34.9589	1.01737	0.999997
RP5-1165K10.2	7.87191	4.11964	0.992388	0.999997
COL15A1	2.9959	2.25629	0.995167	0.999997
ZNF692	231.482	197.215	0.968918	0.999997
AOAH	3573.95	3560.08	0.964034	0.999997
PTP4A3	248.153	203.013	0.984363	0.999997
UTP14A	131.618	144.2	1.02461	0.999997
ATP5F1E	3185.41	2935.62	0.986557	0.999997
TNFSF11	6.28428	8.30579	1.00528	0.999997
ST13P10	8.24188	5.28585	0.991589	0.999997
RP11-662I13.3	2.49393	5.10983	1.0029	0.999997
RP11-566K19.6	2.51067	1.90545	0.99565	0.999997
MIA3	1181.46	1056.58	0.958565	0.999997
PHC2-AS1	4.523	7.2232	1.00619	0.999997
GCNT2	330.84	294.06	0.983894	0.999997
CTBP1-DT	120.457	107.133	1.02501	0.999997
LINC02086	2.81729	1.1366	0.997185	0.999997
FKBP1B	57.1725	55.9265	0.99074	0.999997
PICK1	126.222	160.471	1.01647	0.999997
AC010878.3	22.6134	53.5562	1.00542	0.999997
CICP16	9.82016	11.7181	1.01035	0.999997
HERPUD2-AS1	47.4303	50.3243	1.02132	0.999997
RGS13	10.4392	6.22401	0.995803	0.999997
ZNF529-AS1	43.7538	50.0099	1.02475	0.999997
CTC-232P5.4	5.0338	12.1576	1.00391	0.999997
TMEM9B	633.939	635.864	0.981684	0.999997
FPGS	186.738	188.094	1.02588	0.999997
RP13-487P22.1	20.5163	20.7929	1.01743	0.999997
MAT2A	691.459	734.89	1.03867	0.999997
AC024084.1	39.4597	30.7976	0.988357	0.999997
SALL4	2.76409	7.51805	1.00367	0.999997
ZRANB1	1012.63	1116.17	0.98594	0.999997
RP11-643E14.2	3.81602	7.18065	1.00656	0.999997
RABGAP1L-DT	17.2952	11.6424	0.991958	0.999997
BIN2P1	4.34955	3.60158	0.99228	0.999997
RP11-331G2.7	4.68656	8.82856	1.00563	0.999997
TRGV8	26.3846	17.6943	0.99197	0.999997
STAG1	1458.77	1385.77	0.960103	0.999997
MGST2	81.3756	110.793	1.02509	0.999997
AOC4P	2.1003	1.54598	0.994659	0.999997
NF2	355.008	373.907	1.02442	0.999997
PRR12	71.0243	93.0304	1.00985	0.999997
RP5-1107A17.4	8.95769	14.6651	1.00817	0.999997
CHPT1	1219.71	1366.86	0.987475	0.999997
SPAG16	51.1375	40.9575	0.980013	0.999997
PSMB2	391.178	475.067	1.02318	0.999997
ZNF197	378.985	309.175	0.970539	0.999997
RP11-17A4.3	2.84234	5.80201	1.00536	0.999997
NDUFB8P2	19.2703	21.8696	1.0139	0.999997
DACT1	44.9956	31.7062	0.993386	0.999997
RP11-557C18.4	1.65016	0.778472	0.996722	0.999997
ATP8B3	24.9368	31.5576	1.01334	0.999997
[truncated: 57,387 more rows]

## Sheet: S17
Supplemental Table 17: Gene Expression Changes Associated with Chronic IDILI
Gene	Chronic_no_mean	Chronic_YES_mean	DESeq2 Adjusted Fold Change	FDR
RP11-13N12.1	4.56234	0	1	0.0175396
RP11-1037J10.1	0.113263	0.34238	1	0.0175396
RP11-97O12.5	0	0.34238	1	0.0275049
TBC1D3I	0	0.34238	1	0.0275049
RP11-77K12.10	0	0.34238	1	0.0275049
LL22NC03-75A1.9	0	0.551107	1	0.0275049
RP11-296E3.2	0.0601234	0.684761	1	0.156769
RP11-113C12.8	0.0300891	0.34238	1	0.181402
TBC1D3E	0.240713	0.570634	1	0.351945
LINC02446	184.135	56.0885	0.999996	0.700605
IGKV2-24	10.2463	53.3396	1	0.700605
DNAI3	11.2424	2.8597	0.999996	0.700605
SPATA3-AS1	15.9127	1.23095	0.999998	0.999948
SLC16A14	29.9728	12.6108	0.999995	0.999948
RP11-399E6.5	9.15695	22.1365	1.00001	0.999948
RP11-267M23.4	10.0888	15.7221	1.58002	0.999948
SLC26A5	2.12262	10.5525	4.07312	0.999948
RCN1	48.7393	33.918	0.72175	0.999948
RPS14P8	1.73815	0	0.999998	0.999948
RNU1-89P	3.49634	9.06948	2.1462	0.999948
RP3-431A14.7	5.67655	1.28229	0.999998	0.999948
TMPRSS9	80.6875	147.551	1.99136	0.999948
DGKH	571.328	344.086	0.999992	0.999948
RP11-392O17.2	11.0098	18.7107	1.00001	0.999948
IGHV3-64	3.31123	0.355066	0.999998	0.999948
HLA-V	149.578	8.81482	0.999999	0.999948
CTR9	751.277	646.139	0.898143	0.999948
RP11-96K19.4	22.5343	11.9185	0.999994	0.999948
CTD-2531D15.4	1.08597	4.57272	1	0.999948
MIR5009	2.11616	0.491047	0.999997	0.999948
OR10A2	2.27617	0.282199	0.999998	0.999948
XXyac-YR38GF2.1	95.185	19.1097	0.999998	0.999948
RP11-166O4.6	10.9194	5.91777	0.610478	0.999948
MIR181B2	5.15698	10.6106	1.00001	0.999948
CTHRC1P1	17.6052	8.82384	0.999994	0.999948
RP4-537P9.1	19.7244	6.92361	0.999997	0.999948
RP11-211N11.5	19.3838	11.5338	0.700633	0.999948
TNNT1	60.9819	80.221	1	0.999948
ART3	1.51273	0.17456	0.999998	0.999948
NFASC	11.3989	3.2397	0.999997	0.999948
ATG2B	1604.95	1381.12	0.883916	0.999948
PIGA	229.661	179.361	0.999984	0.999948
PIGW	60.5094	42.3003	0.779416	0.999948
MT-ND6	111.173	25.8773	0.999997	0.999948
RGPD8	29.2152	14.4996	0.678074	0.999948
LINC02234	2.05985	0.301373	0.999998	0.999948
DAB1-AS1	5.80483	2.34028	0.999997	0.999948
NAV3	34.8176	81.33	1.00001	0.999948
RP11-680G24.6	9.16156	4.32362	0.585684	0.999948
RP5-1061H20.4	9.00546	4.32806	0.59316	0.999948
IFIT1	2576.91	3013.9	1	0.999948
RP11-409I10.2	1.50032	0.131101	0.999998	0.999948
SNHG20	100.011	120.646	1.00002	0.999948
MINDY2	585.864	459.753	0.85985	0.999948
WASHC1	32.237	18.8729	0.999994	0.999948
FRG1DP	5.04545	1.94995	0.999997	0.999948
NANOS3	2.05989	0.546601	0.999997	0.999948
SEPTIN2	2474.97	2153.28	0.90922	0.999948
LINC01748	3.15755	0.305419	0.999998	0.999948
RANBP2	2312.09	1943.31	0.910763	0.999948
SSTR2	10.1227	4.49154	0.999996	0.999948
OLAH	66.8246	20.1887	0.999999	0.999948
ALDOA	48.5703	65.3121	1.00001	0.999948
RP11-314L11.2	1.12719	3.73807	1	0.999948
BTG3-AS1	11.3125	5.31613	0.999994	0.999948
UPP2	4.38536	1.04098	0.999996	0.999948
CTB-12A17.2	2.5789	0.11622	0.999999	0.999948
HMGA2-AS1	27.9792	13.7054	0.999995	0.999948
UBL5P2	2.68184	5.92869	1	0.999948
LINC02795	13.5226	5.86784	0.999996	0.999948
MTCYBP40	2.06846	0.126812	0.999998	0.999948
CTD-2278I10.4	2.77009	7.10845	1	0.999948
C5orf17	3.22421	17.9954	2.86567	0.999948
ARGFXP2	20.5647	37.1631	1.00001	0.999948
RRH	16.0021	9.98562	0.999993	0.999948
SECISBP2L	1097.87	949.998	0.999976	0.999948
RP11-676J12.8	0.498744	3.18538	1	0.999948
ANKRD7	1.59577	0.0945993	0.999998	0.999948
REST	1159.74	993.66	0.999976	0.999948
SDR42E1P5	10.6506	2.80898	0.999998	0.999948
C19orf25	348.328	399.252	1.09872	0.999948
TRAPPC11	1104.27	985.786	0.999973	0.999948
IFI6	771.957	851.931	1	0.999948
PROC	10.6461	19.0757	1.00001	0.999948
ECPAS	1701.51	1451.55	0.999974	0.999948
SLC9A6	378.229	325.086	0.999971	0.999948
RP11-173A6.2	9.22793	5.78452	0.999994	0.999948
LGALS9C	4.44509	7.15015	1	0.999948
CCDC110	1.88363	0.11622	0.999998	0.999948
RP11-151M7.1	1.59593	0.17456	0.999998	0.999948
AC105760.2	16.946	10.2075	0.999994	0.999948
CTC-260E6.6	25.6081	13.9148	0.999993	0.999948
TXNP6	4.41357	1.54053	0.999997	0.999948
RP11-687E1.3	8.3412	4.05869	0.999995	0.999948
LIFR	3.30087	0.870762	0.999998	0.999948
PER3	72.4776	47.2323	0.999992	0.999948
AC007040.8	1.02735	5.26958	1	0.999948
CNBD2	2.00021	0.107639	0.999999	0.999948
NADK2	152.302	115.404	0.999985	0.999948
LINC00239	9.76312	3.89869	0.999996	0.999948
LGALS9B	1.64679	3.71829	2.07606	0.999948
LINC01876	14.3887	4.65188	0.999997	0.999948
KIF19	20.8867	9.41429	0.999995	0.999948
IGKV1-17	4.52279	7.29935	1	0.999948
TDRD1	5.09329	1.26676	0.999998	0.999948
OSTCP8	13.8436	9.20833	0.999992	0.999948
SETP17	9.37208	3.9717	0.999996	0.999948
RP11-594N15.3	9.00297	4.78428	0.999995	0.999948
CTA-215D11.6	12.8202	23.5411	1.00001	0.999948
RP11-407H3.1	17.6552	10.3064	0.999992	0.999948
AC063976.7	1.62522	0	0.999999	0.999948
RP11-736N17.12	20.7661	30.3802	1.00001	0.999948
LINC02812	10.5416	16.2812	1.00001	0.999948
CHSY3	2.05416	5.4018	1	0.999948
HCAR1	1.6946	0.228254	0.999998	0.999948
G3BP1P1	16.5685	8.65704	0.999994	0.999948
LUC7L2	394.071	306.001	0.999989	0.999948
RP11-360L9.4	4.21966	1.67674	0.999996	0.999948
ZNF670	39.97	28.8731	0.99999	0.999948
RAB5CP2	2.90756	0.888608	0.999997	0.999948
SLC19A2	94.2478	75.0257	0.999986	0.999948
HERC5	1267.31	1534.91	1	0.999948
CTD-2384B9.1	2.40134	0.21082	0.999998	0.999948
RP11-190P13.2	17.084	9.99431	0.999994	0.999948
HNRNPU	7683.27	6817.34	0.999974	0.999948
NOTCH2NLC	68.761	48.3257	0.999992	0.999948
JARID2-DT	6.49824	9.99458	1.00001	0.999948
AC017104.6	14.3933	20.0853	1.00001	0.999948
TP63	11.0723	4.46317	0.999997	0.999948
RP1-206D15.6	23.7783	14.5416	0.999994	0.999948
RNF168	488.957	424.797	0.999981	0.999948
TNKS2	2217.06	2001.87	0.999974	0.999948
KLF14	4.6865	0.751392	0.999999	0.999948
SNORA80E	13.8456	20.4268	1.00001	0.999948
VN2R17P	1.62574	3.44009	1	0.999948
LINC00032	2.70919	0.806889	0.999997	0.999948
XXbac-BPGBPG34I8.4	12.3212	7.21742	0.999994	0.999948
PDZK1P1	22.5807	14.4285	0.999993	0.999948
SLC35G2	47.7999	34.5272	0.999992	0.999948
CD8B	319.309	172.727	0.999996	0.999948
HADHBP1	2.60346	5.12461	1	0.999948
RP11-680L20.1	7.87468	4.14934	0.999995	0.999948
DANT2	1.79004	0.316486	0.999998	0.999948
GABRR2	96.6491	57.347	0.999995	0.999948
CES1P1	1.25085	0	0.999999	0.999948
RPL39P16	1.76666	0.23874	0.999998	0.999948
RP11-20O13.1	48.2697	32.2354	0.999994	0.999948
EMP2P1	10.6371	17.704	1.00001	0.999948
RP5-1119A7.14	17.2451	30.4059	1.00001	0.999948
MIR4295	2.7885	1.13631	0.999997	0.999948
GS1-304P7.1	1.3666	0.223859	0.999998	0.999948
RPL21P31	3.41468	1.09772	0.999997	0.999948
E2F7	33.4346	11.9189	0.999997	0.999948
RP11-471B22.2	27.3147	18.5422	0.999991	0.999948
GEN1	322.284	204.33	0.999993	0.999948
CTB-107G13.1	0.468121	4.28388	1	0.999948
IGHD3-9	2.01798	3.26754	1	0.999948
OLFML3	7.43239	4.50807	0.999995	0.999948
DAAM2	258.125	67.3232	0.999998	0.999948
RP3-467L1.4	5.61617	2.77671	0.999996	0.999948
AC092580.1	10.0828	4.3172	0.999997	0.999948
MTMR7	64.2141	51.4118	0.999989	0.999948
RP3-428L16.1	1.50323	0.200266	0.999999	0.999948
GALR2	2.29158	0.419788	0.999998	0.999948
ST6GALNAC4P1	5.78961	10.1931	1.00001	0.999948
RN7SL496P	0.649471	1.65026	1	0.999948
ITLN1	227.558	148.023	1	0.999948
NAP1L1P3	2.18229	0.596592	0.999998	0.999948
LA16c-358B7.4	5.84328	1.34398	0.999999	0.999948
IFT22	13.7053	7.39406	0.999995	0.999948
MCF2	25.8928	16.087	0.999993	0.999948
BIRC6	9059.48	8050.75	0.999978	0.999948
MIR103A2	1.8202	4.44541	1	0.999948
NCR3	94.9759	120.914	1.00001	0.999948
GRASLND	30.5202	38.3971	1	0.999948
SMG1P1	29.8812	15.5227	0.999997	0.999948
SPOUT1	11.2358	16.1988	1.00001	0.999948
TRAV27	16.4872	8.29513	0.999996	0.999948
PSIP1P1	0.547445	2.11683	1	0.999948
RP11-124O10.1	29.2215	23.2954	0.999991	0.999948
SEPTIN7P14	327.985	259.443	0.999992	0.999948
IMPDH1P9	2.78456	0.107639	0.999999	0.999948
AC012513.4	17.5874	24.5188	1.00001	0.999948
SNORA75	1.77501	0.223859	0.999998	0.999948
TPR	4961.55	4119.47	0.999986	0.999948
ZNF724	19.8572	13.2378	0.999993	0.999948
CTD-2081C10.7	8.75261	5.60164	0.999994	0.999948
CAST	2503.4	2116.44	0.999985	0.999948
BIVM	73.3293	50.4215	0.999993	0.999948
CNGB3	12.0353	6.68391	0.999996	0.999948
CLBA1	20.1769	14.5737	0.999992	0.999948
CLCA4-AS1	26.1795	15.442	0.999995	0.999948
GPR89A	40.5931	27.561	0.999993	0.999948
RP11-203M5.10	7.4546	3.48897	0.999996	0.999948
CLSTN2	2.25397	0.294865	0.999999	0.999948
THEMIS	840.963	521.117	0.999995	0.999948
CPP	4.89917	1.55545	0.999997	0.999948
PTOV1	365.769	428.897	1.00001	0.999948
GRHL3-AS1	1.65136	0.29078	0.999999	0.999948
RP1-151F17.2	50.9091	33.9984	0.999994	0.999948
NCR1	83.9614	126.407	1.00001	0.999948
LINC01150	0.874032	3.44461	1	0.999948
RP11-599B13.7	1.7085	0.523681	0.999998	0.999948
RP11-673D15.7	3.90265	1.5848	0.999998	0.999948
IGHV3-66	3.82176	9.8556	1	0.999948
CCNP	1.67955	0.374826	0.999999	0.999948
TSNAX-DISC1	7.77123	13.436	1.00001	0.999948
SP4	704.525	542.319	0.999989	0.999948
AC106053.1	0.92639	2.47761	1	0.999948
AC104532.4	10.1001	14.0021	1.00001	0.999948
RP11-666O2.4	1.36542	0.131101	0.999998	0.999948
LINC00243	105.997	163.956	1.00001	0.999948
RP11-313F23.4	2.04474	0.465341	0.999999	0.999948
GALNT9	3.05732	1.02478	0.999998	0.999948
KANSL1-AS1	64.2518	104.724	1	0.999948
WFDC1	12.8239	2.59576	0.999999	0.999948
CPSF6	897.389	722.137	0.999987	0.999948
SETMAR	146.301	124.055	0.999988	0.999948
AC011515.2	2.43516	0.439007	0.999999	0.999948
SCOC-AS1	13.6788	7.18637	0.999996	0.999948
RP4-657E11.11	2.15585	4.47207	1	0.999948
RHBDL2	3.42669	1.3498	0.999997	0.999948
RP11-134G8.7	15.4927	23.554	1.00001	0.999948
DPY19L2P3	8.53557	4.527	0.999996	0.999948
EMX2OS	4.87228	1.54219	0.999998	0.999948
PITX1	2.18602	0.314393	0.999999	0.999948
RP11-715J22.2	5.52939	11.17	1	0.999948
CD2BP2-DT	13.02	8.23784	0.999994	0.999948
RP11-1415G13.1	6.05177	2.7826	0.999996	0.999948
RP5-981L23.7	1.48467	0.221412	0.999998	0.999948
CTC-527H23.2	1.23594	3.27554	1	0.999948
OR10AH1P	7.23931	19.2191	1	0.999948
CD8A	1129.83	605.76	0.999996	0.999948
GSTA7P	5.54516	16.8107	1	0.999948
KCNJ1	18.605	12.3261	0.999994	0.999948
NECTIN1-AS1	1.07228	2.99192	1	0.999948
RP11-157L14.5	29.6932	21.9481	0.999992	0.999948
RP11-433J20.1	1.32905	4.36741	1	0.999948
RP11-69L16.4	3.22988	1.33261	0.999997	0.999948
GPR31	2.39409	0.52094	0.999998	0.999948
LRRC7	62.7486	42.7763	0.999994	0.999948
AC092755.4	6.58943	11.8094	1.00001	0.999948
CSGALNACT1	760.55	499.997	0.999994	0.999948
HES4	60.1393	60.8162	1	0.999948
SLC30A7	968.089	859.757	0.999983	0.999948
RPL21P75	1.47756	2.47565	1	0.999948
CTD-2521M24.4	4.86256	10.2211	1	0.999948
GRB10	434.601	227.614	0.999997	0.999948
IL18R1	1610.18	741.482	0.999997	0.999948
RP11-96K19.2	12.88	8.44761	0.999993	0.999948
ACBD7	4.03945	0.953601	0.999998	0.999948
ENSG10010136217.1	26.1737	17.3176	0.999994	0.999948
ATP2C1	1046.55	862.877	0.999985	0.999948
OR2AG1	1.52433	0.307905	0.999999	0.999948
RP11-314N13.9	8.05726	5.52599	0.999996	0.999948
HNRNPA1P59	28.4924	21.4132	0.999992	0.999948
RPL7AP14	1.31896	0.114127	0.999999	0.999948
DDX3P3	10.2087	4.27208	0.999996	0.999948
PGK1P1	1.42895	4.83748	1	0.999948
NBPF12	201.905	137.153	0.999993	0.999948
RP11-252I14.1	5.64205	2.50247	0.999996	0.999948
ATP10B	11.5012	5.68747	0.999997	0.999948
ZC3H7A	887.223	805.418	0.999978	0.999948
GLDN	20.822	5.12888	0.999998	0.999948
RP11-810D13.1	13.0007	7.72877	0.999994	0.999948
CEP350	4157.83	3696.35	0.99998	0.999948
ADNP	1832.85	1656.25	0.999975	0.999948
MIR181A1HG	141.728	93.5695	0.999995	0.999948
CH17-353B19.1	1.50577	0.475933	0.999998	0.999948
ENSG10010137533.1	1.03823	0	0.999999	0.999948
RN7SL113P	4.17186	7.56967	1.00001	0.999948
SLC4A8	189.576	145.233	0.999992	0.999948
CPSF4L	4.03446	1.99325	0.999997	0.999948
RP11-705C15.5	10.5239	16.3098	1	0.999948
IFI44	1368.35	1765.93	1	0.999948
DUOX2	2.71402	0.765814	0.999999	0.999948
DAAM2-AS1	35.2272	9.10511	0.999999	0.999948
LINC00487	6.25967	8.05199	1	0.999948
ZNF800	906.818	775.197	0.999981	0.999948
NBPF17P	24.4817	16.7577	0.999993	0.999948
RP13-585F24.1	0.575774	2.16396	1	0.999948
ADAMTS1	53.0118	86.3652	1.00001	0.999948
RP11-542H15.1	12.2042	7.36971	0.999996	0.999948
CD109	63.4314	38.936	0.999995	0.999948
RN7SKP58	2.81451	0.916621	0.999997	0.999948
RP11-45M22.5	20.7566	27.8937	1.00001	0.999948
ANAPC1P1	8.64557	3.95629	0.999997	0.999948
IL1RL1	314.255	225.222	0.999996	0.999948
ALG9-IT1	2.26871	0.893861	0.999998	0.999948
HEPH	27.5054	6.31571	0.999998	0.999948
CHD8	2256.21	2071.37	0.999975	0.999948
CTD-2010B19.1	5.84405	2.89705	0.999996	0.999948
DDX25	1.65864	0.0945993	0.999999	0.999948
RP11-881M11.8	4.25116	1.60158	0.999997	0.999948
RP11-347C12.11	1.34035	2.73673	1	0.999948
SYN3	16.2032	4.62847	0.999998	0.999948
ITIH4	11.5518	5.59029	0.999996	0.999948
TXNDC12-AS1	9.07249	14.9574	1.00001	0.999948
HPN	3.43361	1.02597	0.999998	0.999948
RP11-1078H9.5	5.67474	2.83509	0.999997	0.999948
SREK1	1534.56	1265.73	0.999986	0.999948
RP11-4C20.4	3.83598	9.49717	1	0.999948
RP11-15M15.1	12.5513	22.7259	1.00001	0.999948
FER1L6	1.95347	0.189199	0.999999	0.999948
FRG1EP	5.51287	1.18968	0.999999	0.999948
A2ML1	4.97628	1.59753	0.999998	0.999948
GVINP2	2.58511	0.253625	0.999999	0.999948
RNU6-396P	2.03269	0.335893	0.999999	0.999948
RN7SL714P	15.4254	21.1179	1	0.999948
SETP10	4.78318	10.1624	1	0.999948
RP11-20G13.2	1.59025	0.223859	0.999999	0.999948
IL5	5.40865	3.43897	0.999996	0.999948
VKORC1	67.97	78.7666	1.00001	0.999948
PHF2P2	4.18023	9.00203	1	0.999948
OR6C2	0.493925	3.28192	1	0.999948
RDH12	3.83226	1.65687	0.999998	0.999948
KCNQ3	6.3075	2.26287	0.999998	0.999948
GDA	1.45687	0.282199	0.999999	0.999948
MIR1285-1	2.01638	0.585056	0.999998	0.999948
RP11-454F8.3	2.76115	0.668999	0.999998	0.999948
CLASRP	156.084	198.937	1.00001	0.999948
EIF4A1P10	0.847853	4.74552	1	0.999948
RAF1P1	5.19231	1.51094	0.999998	0.999948
COPS7A	217.415	248.605	1.00002	0.999948
SLF2	1130.59	1019.8	0.999977	0.999948
PPP1R9A	41.8346	56.3077	1.00001	0.999948
RP3-477O4.5	3.84935	6.67582	1	0.999948
CNOT1	4001.2	3764.01	0.999975	0.999948
RP3-466I7.2	10.8088	6.67333	0.999996	0.999948
TBCAP3	4.55636	2.45728	0.999997	0.999948
RN7SL704P	0.835657	2.74738	1	0.999948
AP001610.5	36.1696	39.8454	1	0.999948
RP11-288L9.4	31.3151	39.991	1	0.999948
USP18	40.0882	34.6702	1	0.999948
RP11-598F7.5	1.03996	0.0945993	0.999999	0.999948
TOLLIP-AS1	16.5593	9.71314	0.999996	0.999948
RNU6-407P	5.79008	2.20072	0.999997	0.999948
VIM2P	7.02795	2.49123	0.999998	0.999948
RP5-1024G6.7	4.40782	1.82342	0.999997	0.999948
PAX6	4.49797	1.79319	0.999998	0.999948
CTC-265F19.1	3.34763	6.81832	1	0.999948
SNORA74B	286.571	366.371	1.00001	0.999948
CTC-378H22.1	31.2881	45.1886	1.00001	0.999948
PACSIN1	9.23141	4.59425	0.999997	0.999948
RNU6-766P	1.21673	0.29078	0.999998	0.999948
ALMS1-IT1	34.4588	24.5694	0.999992	0.999948
TRAV30	12.3588	6.15587	0.999996	0.999948
ZNF887P	1.48599	3.30081	1	0.999948
NDUFAF6	152.723	129.048	0.999985	0.999948
MIR6793	1.31967	2.4278	1	0.999948
AC006946.16	3.72484	9.00163	1	0.999948
RN7SL45P	8.77025	13.8445	1.00001	0.999948
RP11-261C10.5	2.43254	0.561846	0.999998	0.999948
WASHC5-AS1	18.4595	14.0708	0.999993	0.999948
CCL20	1.69157	3.09125	1	0.999948
ZNF264	1032.06	885.392	0.999983	0.999948
BNC2	32.8122	57.0283	1.00001	0.999948
AVPI1	13.1483	19.1234	1.00001	0.999948
PIKFYVE	2381.04	2139.95	0.999981	0.999948
MACIR	181.436	110.038	0.999997	0.999948
SH2D1B	92.0079	154.342	1	0.999948
GLCCI1	412.306	334.744	0.99999	0.999948
HS3ST3B1	286.679	197.546	0.999994	0.999948
TOR1B	528.707	701.056	1.00001	0.999948
MROH7	3.43338	1.27592	0.999998	0.999948
LIN28AP1	1.43656	0.17456	0.999999	0.999948
SMC3P1	2.2047	0.984066	0.999998	0.999948
UTS2	47.2396	7.38104	0.999998	0.999948
RN7SKP287	13.4625	9.15708	0.999995	0.999948
AC079779.5	1.66481	0.443299	0.999998	0.999948
RPL7P60	0.796949	2.2783	1	0.999948
RP11-297C4.1	3.69286	7.28647	1	0.999948
AC068831.18	38.4005	29.1453	0.999993	0.999948
INO80-AS1	4.19988	2.35745	0.999997	0.999948
MIR194-1	1.9104	0.521128	0.999998	0.999948
REV3L	1400.37	1211.99	0.999986	0.999948
RAB3GAP2	1298.38	1188.15	0.999976	0.999948
NEDD1	485.672	388.393	0.999988	0.999948
CBLL1	360.265	306.991	0.999988	0.999948
HIBCH	242.865	209.842	0.999987	0.999948
COL9A2	180.607	113.019	0.999997	0.999948
LINC01364	15.3497	11.5392	0.999995	0.999948
TRAJ13	28.8762	18.012	0.999995	0.999948
CEP57L1P1	0.75742	2.23316	1	0.999948
ERCC6L	90.8573	64.8843	0.999993	0.999948
CTD-2095E4.4	5.34949	1.38002	0.999998	0.999948
ZDHHC13	380.877	307.128	0.999988	0.999948
TPM3P1	3.80088	2.40252	0.999996	0.999948
RP11-152N13.10	34.7705	26.0988	0.999992	0.999948
RP11-396M20.3	5.87039	3.00916	0.999996	0.999948
ST13P5	1.38676	2.90674	1	0.999948
MUC20-OT1	343.034	487.645	1.00001	0.999948
TERF1P7	3.12409	1.59046	0.999997	0.999948
SYNE1	13124.4	9861.59	0.999993	0.999948
DLD	609.878	521.571	0.999988	0.999948
RP11-517H2.6	24.344	16.5722	0.999995	0.999948
RP11-381K20.4	2.1612	0.570427	0.999998	0.999948
RP3-466P17.3	63.5144	46.8699	0.999993	0.999948
ZNF215	14.4512	6.82871	0.999997	0.999948
MIOX	1.74305	0.305419	0.999998	0.999948
RP11-98C1.2	19.208	13.5063	0.999993	0.999948
MIR2052HG	3.68373	0.712756	0.999999	0.999948
PDZPH1P	1.77276	0	0.999999	0.999948
PIAS2	876.359	646.379	0.999994	0.999948
SOCS5	294.933	235.375	0.999991	0.999948
THORLNC	3.94492	1.8187	0.999997	0.999948
TMEM251	71.5927	88.2446	1.00001	0.999948
OR7C1	15.1539	10.5319	0.999996	0.999948
RNA5SP108	2.31714	0.951179	0.999997	0.999948
ANAPC4	703.613	582.751	0.999985	0.999948
PI4KAP2	13.4638	18.8327	1.00001	0.999948
STAC3	52.9723	75.6885	1.00001	0.999948
UBTD2	123.348	98.4858	0.999988	0.999948
RP11-369E15.3	2.6666	0.652379	0.999999	0.999948
FLJ20021	14.4425	20.6882	1.00001	0.999948
SNORD46	11.5291	6.77693	0.999995	0.999948
TUBB6	107.529	64.4436	0.999994	0.999948
RP11-707O23.1	12.0559	38.0709	1	0.999948
CCDC174	436.915	399.959	0.999977	0.999948
RDH10-AS1	14.6834	9.88729	0.999996	0.999948
ASGR1	122.485	184.719	1	0.999948
TDRD12	9.13296	3.98152	0.999998	0.999948
CIBAR1	67.8641	55.0841	0.999991	0.999948
ZNF90	58.0025	37.0043	0.999995	0.999948
MT-TI	4.09374	0.766095	0.999999	0.999948
RP11-728K20.2	7.02254	3.62939	0.999997	0.999948
FCGR3A	5481.24	8102.62	1.00001	0.999948
ADAMTS2	72.6873	18.4334	0.999999	0.999948
RNU6ATAC24P	30.4705	22.3841	0.999993	0.999948
MIS18A	16.8929	10.1463	0.999995	0.999948
DYNLT2	59.3108	41.3333	0.999991	0.999948
ROPN1B	4.83456	1.68058	0.999997	0.999948
RPS19P6	1.75293	3.537	1	0.999948
ATP6V1G1P4	8.46872	3.98506	0.999996	0.999948
OR13C1P	3.33212	1.22905	0.999997	0.999948
RP5-1021I20.5	30.9883	43.4258	1.00001	0.999948
CTB-174O21.2	14.9002	11.4181	0.999993	0.999948
TRAV13-1	43.4865	25.5674	0.999996	0.999948
DDR2	10.838	6.37124	0.999996	0.999948
TAS2R30	159.701	113.79	0.999992	0.999948
RP11-307L3.4	25.0461	18.3036	0.999994	0.999948
CTC-506B8.1	7.18881	4.00336	0.999997	0.999948
DSC3	2.46718	0.243032	0.999999	0.999948
HTR2A	3.20738	0.987984	0.999998	0.999948
S100B	24.9213	48.7836	1	0.999948
LINC00470	6.62082	1.816	0.999999	0.999948
FGF13	35.1108	15.8242	0.999998	0.999948
AF064858.8	28.7372	17.5219	0.999997	0.999948
IL1R2	3570.51	1799.67	0.999998	0.999948
AC005614.3	1.40604	0.126812	0.999999	0.999948
RP11-7M8.2	0.552932	1.53639	1	0.999948
RN7SL130P	5.26753	8.58948	1	0.999948
RP3-425P12.4	2.4239	5.48968	1	0.999948
SERPINB2	19.8465	34.0762	1	0.999948
NBPF13P	4.68681	2.08653	0.999997	0.999948
SELE	3.2583	1.11195	0.999998	0.999948
PEBP4	0.628566	1.70182	1	0.999948
KCNK15-AS1	1.07312	0.17456	0.999999	0.999948
ADGRB2	5.83798	10.3253	1	0.999948
C2orf66	2.03453	0.522784	0.999998	0.999948
RPS27AP10	27.9628	21.2408	0.999994	0.999948
LUM	0.630961	2.19033	1	0.999948
RP1-234M6.2	1.44951	3.27631	1	0.999948
FAM215A	0.686133	2.47759	1	0.999948
AC005189.6	2.83233	0.818049	0.999998	0.999948
RPL32P2	5.30845	8.41487	1	0.999948
RP11-9J18.1	1.28445	3.05635	1	0.999948
RP11-305O6.4	38.6619	27.2394	0.999994	0.999948
RPL23AP35	5.18368	2.76286	0.999997	0.999948
CBX2	10.065	4.0294	0.999997	0.999948
MGC16275	55.0865	77.0139	1.00001	0.999948
MED14	557.928	488.75	0.999985	0.999948
RP11-111F16.2	5.201	10.6564	1	0.999948
SNORD79	4.19078	7.621	1	0.999948
AC012360.6	4.00816	1.66759	0.999997	0.999948
RN7SL581P	1.62064	2.78042	1	0.999948
MIR3713	1.31262	0.126812	0.999999	0.999948
RP11-455J20.3	6.96336	4.29955	0.999996	0.999948
RP11-112E16.2	1.75612	0.432231	0.999998	0.999948
RP11-78O7.3	0.404616	1.42	1	0.999948
LINC02055	4.70607	1.47896	0.999999	0.999948
TAS2R64P	76.5655	47.0293	0.999996	0.999948
CTC-435M10.10	3.17916	1.30845	0.999998	0.999948
RP6-109B7.4	119.264	102.977	0.999988	0.999948
Vault	4.77559	2.68006	0.999997	0.999948
MACF1	16886.5	13461.8	0.99999	0.999948
MX1	3102.38	2918.7	1	0.999948
RP11-259P15.4	0.675628	2.32824	1	0.999948
NBEAL1	535.935	461.556	0.999985	0.999948
UHRF2P1	13.1363	8.22037	0.999996	0.999948
TIE1	4.90476	9.00067	1	0.999948
AC023271.1	5.62406	3.14882	0.999997	0.999948
ZBTB8OSP2	4.98087	0.906527	0.999999	0.999948
MAGEA8	1.00481	0.17456	0.999999	0.999948
RP11-57B24.1	1.34825	0	0.999999	0.999948
KB-1208A12.3	20.6071	15.4101	0.999994	0.999948
TAS2R39	15.3601	8.0256	0.999998	0.999948
CCDC196	22.912	15.1986	0.999995	0.999948
KRT13	3.0681	0.972615	0.999998	0.999948
RPS3AP37	4.98576	1.97143	0.999998	0.999948
ELOVL2	5.02527	1.7358	0.999999	0.999948
RP4-799P18.5	2.63722	0.877687	0.999998	0.999948
LIPK	3.56809	4.98704	1	0.999948
NAA80	18.2129	11.2399	0.999995	0.999948
CTD-2525P14.6	2.84621	1.46146	0.999998	0.999948
CLOCK	717.682	651.228	0.999986	0.999948
CTD-3193O13.12	4.13539	1.81915	0.999997	0.999948
EIF4BP3	7.1847	3.618	0.999997	0.999948
LONRF3	117.573	154.816	1.00001	0.999948
CTB-147N14.6	2.2035	4.1213	1	0.999948
ENKD1	69.0417	84.7059	1.00001	0.999948
RNU6-658P	1.77528	0.666906	0.999998	0.999948
DDX3P1	6.55459	3.9898	0.999997	0.999948
RN7SL57P	11.8643	19.82	1	0.999948
YWHAZP10	7.31559	3.5768	0.999997	0.999948
DMTF1	2385.26	2102.72	0.999982	0.999948
KCTD21-AS1	15.132	9.29316	0.999996	0.999948
RP11-173P15.10	2.12866	0.518604	0.999998	0.999948
CADPS2	1.7799	0.126812	0.999999	0.999948
RPL23AP7	48.9961	29.5954	0.999996	0.999948
KLHL15	266.389	230.118	0.999984	0.999948
RN7SL743P	4.22416	7.12935	1	0.999948
MCOLN2	228.945	131.521	0.999996	0.999948
ASB9P1	14.4012	21.4268	1.00001	0.999948
CTD-2027I19.3	3.6216	1.55402	0.999997	0.999948
RP11-510J16.5	1.87302	0.5016	0.999998	0.999948
RSAD2	2451.91	2319.66	1	0.999948
RPL23AP23	26.5028	48.6911	1	0.999948
RP5-1022I14.2	9.98256	14.9832	1.00001	0.999948
CTD-2349P21.10	23.8383	33.5072	1.00001	0.999948
RNU7-107P	2.25009	0.830893	0.999998	0.999948
YTHDC2	1138.72	946.912	0.999986	0.999948
THOC2	1449.61	1247.89	0.999982	0.999948
SKP2	620.276	495.916	0.99999	0.999948
RN7SKP56	6.79185	3.92296	0.999996	0.999948
RP11-499F3.2	21.4806	5.1109	0.999999	0.999948
ARID2	1323.48	1212.81	0.999982	0.999948
CTD-2576D5.1	9.24842	5.15644	0.999997	0.999948
LIM2	7.0191	11.4326	1	0.999948
ISG15	1389.91	958.375	1	0.999948
THAP3	129.972	149.67	1.00001	0.999948
ODF2L	668.818	504.807	0.999993	0.999948
ERMARD	313.438	260.101	0.999988	0.999948
MAP3K7	1082.8	946.171	0.999982	0.999948
IFI44L	2622.52	2542.33	1	0.999948
SCN2A	5.83632	1.98557	0.999998	0.999948
TMEM138	372.876	468.747	1.00001	0.999948
RP11-613D13.5	37.0318	27.857	0.999993	0.999948
LINC02889	3.66774	1.49363	0.999998	0.999948
ARFGEF1	3111.57	2721.58	0.999987	0.999948
RBM12	1288.28	1121.65	0.999987	0.999948
LIPG	1.52974	0	0.999999	0.999948
RP1-257A7.5	14.8322	24.2391	1.00001	0.999948
NKTR	4858.38	4166.24	0.999987	0.999948
RP11-327F22.6	113.858	164.531	1.00001	0.999948
ENSG10010137450.1	12.4044	20.0891	1	0.999948
NREP	17.8957	13.299	0.999994	0.999948
RFX3-AS1	71.1409	45.0508	0.999994	0.999948
VPS39-DT	19.9216	14.3368	0.999993	0.999948
RP11-509J21.4	5.68545	2.63153	0.999997	0.999948
RP1-274L7.4	2.38246	0.82033	0.999998	0.999948
RP11-53I6.1	3.47322	1.98075	0.999997	0.999948
RP11-212F11.1	10.8018	18.1598	1.00001	0.999948
RNU6-57P	4.61671	2.25012	0.999997	0.999948
ARHGEF35	1.65664	0.434679	0.999998	0.999948
CTC-499B15.6	2.08402	0.942282	0.999998	0.999948
RP1-128O3.7	2.94347	1.09104	0.999997	0.999948
PLA2G4B	14.8094	23.3115	1.00001	0.999948
CTC-422A18.2	1.19725	0.262203	0.999999	0.999948
LINC02416	3.31611	1.21139	0.999998	0.999948
CEBPZOS	155.764	132.942	0.999989	0.999948
SFSWAP	1017.33	913.279	0.999979	0.999948
ZP3P2	1.03348	0	0.999999	0.999948
PROSER1	342.431	280.962	0.999989	0.999948
RP11-368I7.6	2.76622	5.7894	1	0.999948
KRT8P38	1.07646	2.53649	1	0.999948
RP11-356B19.11	2.62948	4.00916	1	0.999948
RP11-209D20.2	26.1672	18.2756	0.999995	0.999948
LINC01136	39.5173	60.0536	1.00001	0.999948
RP11-104O19.4	10.472	7.24652	0.999996	0.999948
RN7SL217P	19.2329	28.6242	1	0.999948
SRD5A3	18.6642	13.0257	0.999996	0.999948
RP11-338L22.3	1.94317	0.253625	0.999999	0.999948
ST8SIA5	4.4422	1.18636	0.999999	0.999948
TAPBPL	458.915	532.348	1.00001	0.999948
PLAA	340.744	305.313	0.999985	0.999948
ZNF608	198.497	82.4792	0.999998	0.999948
HNRNPA1P48	1.29313	3.45291	1	0.999948
SCD	79.7765	40.2749	0.999996	0.999948
ZNF451-AS1	76.1802	61.1781	0.99999	0.999948
ABO	23.4161	14.593	0.999997	0.999948
G3BP2	1475.96	1295.35	0.999983	0.999948
GGH	51.1544	29.5955	0.999996	0.999948
RP11-111K18.2	22.586	17.7745	0.999995	0.999948
SLC2A8	36.8935	25.4816	0.999993	0.999948
RP11-545M17.4	17.1136	12.7931	0.999995	0.999948
PXYLP1	298.508	206.065	0.999996	0.999948
RP11-413N10.3	1.31995	0.17456	0.999999	0.999948
APOF	6.11335	9.49579	1	0.999948
CHD1L	36.8722	25.9123	0.999994	0.999948
RP11-887P2.6	5.43969	3.69084	0.999996	0.999948
PCGF3	967.256	861.916	0.999984	0.999948
SLC22A16	92.056	125.055	1	0.999948
RP1-228P16.8	9.36292	6.91681	0.999995	0.999948
RP11-282K24.3	15.1906	9.55913	0.999996	0.999948
RP11-139I14.2	1.50565	0.245228	0.999999	0.999948
LONP2	1693.14	1546.26	0.999983	0.999948
HHIP	3.44784	1.44985	0.999998	0.999948
ZC3H13	1001.48	859.028	0.999985	0.999948
TDGF1P6	13.6618	23.9156	1.00001	0.999948
MINDY4B	4.71548	1.16625	0.999999	0.999948
ANKRD18B	7.37096	0.497478	0.999999	0.999948
AC011288.2	3.23545	1.19522	0.999999	0.999948
GS1-18A18.4	1.50979	0.400532	0.999999	0.999948
MYSM1	1404.97	1270.44	0.999987	0.999948
RP5-1120P11.4	0.8582	0	0.999999	0.999948
GAL3ST4	13.9813	22.7983	1.00001	0.999948
CMB9-55A18.1	27.6324	20.9042	0.999994	0.999948
CTD-2215E18.2	3.47493	0.932092	0.999999	0.999948
MTMR2	334.193	263.149	0.999991	0.999948
HSFX3	0.890925	0	0.999999	0.999948
RP11-120D5.1	73.7966	97.3871	1	0.999948
C1QTNF4	1.78337	0.731628	0.999998	0.999948
TEX54	2.03283	4.19596	1	0.999948
AADAC	1.22024	0.114127	0.999999	0.999948
RP11-572F4.1	4.05566	9.00975	1	0.999948
MAPK6P3	44.8905	30.7862	0.999997	0.999948
PPP3R2	4.7101	2.04404	0.999997	0.999948
CCND2-AS1	5.67405	3.08012	0.999997	0.999948
ANKRD18DP	8.63461	3.69858	0.999998	0.999948
GPR89B	74.0126	53.3669	0.999992	0.999948
CTD-2215E18.4	18.5743	9.64587	0.999998	0.999948
RP11-594N15.4	1.35601	0.234451	0.999999	0.999948
HELLS	337.116	186.461	0.999996	0.999948
CDAN1	120.769	145.093	1.00001	0.999948
AC005387.2	8.11106	12.8742	1	0.999948
ATRNL1	3.5473	1.38586	0.999998	0.999948
CTC-492K19.7	0.510175	1.78752	1	0.999948
RN7SL610P	10.3804	14.1556	1	0.999948
PSRC1	74.8667	94.9247	1.00001	0.999948
RP11-22E12.1	65.6152	104.056	1.00001	0.999948
RPS6KA3	3465.61	3106.54	0.99999	0.999948
MCF2L2	100.588	69.4014	0.999994	0.999948
ENTPD7	386.591	333.488	0.999988	0.999948
CNKSR3	9.46482	4.40864	0.999998	0.999948
PRPF39	447.25	363.833	0.999988	0.999948
WHSC1L2P	4.93944	7.95764	1	0.999948
RN7SL164P	2.8797	5.17775	1	0.999948
RNU6-198P	7.31606	4.98175	0.999996	0.999948
ANKRD35	4.21132	9.36895	1	0.999948
PTCD1	52.5485	60.1084	1.00001	0.999948
STRN	1414.14	1269.16	0.999987	0.999948
SLC37A2	341.067	500.364	1.00001	0.999948
VPS26BP1	5.39054	3.05981	0.999997	0.999948
RNU6-548P	1.92082	0.678526	0.999998	0.999948
PUS10	291.785	247.813	0.999991	0.999948
STK33	24.4244	14.1263	0.999996	0.999948
ADAM20P1	15.3715	11.149	0.999994	0.999948
CDRT1	5.53396	3.05076	0.999997	0.999948
CDH8	2.05542	0.200266	0.999999	0.999948
RPUSD3	168.585	197.741	1.00001	0.999948
VPS13A	2144.5	1634.33	0.999991	0.999948
OR10H5	1.74529	0.282199	0.999999	0.999948
RNF165	30.6059	49.7199	1.00001	0.999948
RP11-556I14.1	11.7408	7.56915	0.999997	0.999948
C12orf60	48.3258	40.2166	0.999991	0.999948
C1DP5	7.21274	10.7933	1	0.999948
RP11-567M16.3	0.75447	2.53273	1	0.999948
TOPBP1	1098.86	927.261	0.999989	0.999948
KCTD10P1	0.895565	3.06384	1	0.999948
CTD-3092A11.1	44.7484	65.4537	1.00001	0.999948
CCDC152	14.2711	8.60731	0.999996	0.999948
TMEM53	33.7086	26.6699	0.999992	0.999948
KPTN	31.578	40.4698	1.00001	0.999948
IGLV7-46	12.4816	25.1862	1	0.999948
AC015849.19	38.9708	54.9788	1.00001	0.999948
OGN	34.4238	21.7756	0.999995	0.999948
GPD1L	337.715	280.036	0.999989	0.999948
ZC2HC1B	1.51859	0.488953	0.999999	0.999948
VWA8	785.684	630.71	0.999992	0.999948
RBKS	33.4386	27.6324	0.999991	0.999948
NENFP2	1.28154	0.21082	0.999999	0.999948
KRT8P48	10.8622	5.50085	0.999997	0.999948
CMTM4	202.88	277.963	1.00001	0.999948
MMS22L	393.227	307.755	0.999992	0.999948
AC005808.3	1.29188	0.223859	0.999999	0.999948
FANCM	273.946	219.177	0.99999	0.999948
CHKB-DT	53.4141	62.7739	1.00001	0.999948
PITPNM3	10.3081	6.24026	0.999997	0.999948
MIR6826	1.14158	0.208726	0.999998	0.999948
RP11-775D22.3	1.36308	0.361264	0.999999	0.999948
MS4A4A	129.441	233.114	1	0.999948
MARCKSL1P1	113.355	156.669	1.00001	0.999948
GINS2	72.3424	37.3164	0.999997	0.999948
GAB3	1065.42	956.066	0.999986	0.999948
AGBL4	2.83032	0.781827	0.999999	0.999948
RP4-613B23.1	483.696	375.276	0.999993	0.999948
LAMB2	35.3605	20.6905	0.999997	0.999948
SNORA38	36.1127	47.8582	1.00001	0.999948
MIR4453HG	163.703	140.791	0.999986	0.999948
LINC01841	5.92836	9.75812	1	0.999948
ACTG1P24	1.87445	0.662221	0.999998	0.999948
RP11-255P5.2	4.84264	2.39548	0.999998	0.999948
FAM217B	487.086	430.97	0.99999	0.999948
ATP11C	800.506	680.613	0.999986	0.999948
METTL14-DT	7.55707	4.61695	0.999996	0.999948
OAS3	1900.16	1642.42	1	0.999948
ELOA-AS1	16.9716	21.4236	1.00001	0.999948
DHX36	1049.12	892.042	0.999989	0.999948
RP11-426C22.4	88.4995	73.2219	0.999992	0.999948
HNMT	266.607	394.468	1.00001	0.999948
RP4-673M15.1	7.33789	10.8817	1	0.999948
SNORA68B	0.907913	0	0.999999	0.999948
CYP2B7P	2.13957	0.606791	0.999999	0.999948
AC107983.4	0.806799	2.4392	1	0.999948
RP11-114N1.1	5.13783	2.06255	0.999999	0.999948
RP11-852E15.4	3.21416	1.62973	0.999998	0.999948
OXT	4.92195	7.55298	1	0.999948
RP11-535M15.1	17.7663	11.9171	0.999995	0.999948
RN7SL368P	16.4466	26.9743	1.00001	0.999948
RN7SL698P	2.73202	5.5879	1	0.999948
IGLV1-41	1.82122	0.262203	0.999999	0.999948
RP11-759F5.1	4.2291	9.67228	1	0.999948
PCSK9	11.441	2.81775	0.999999	0.999948
ALOX15	135.56	57.4402	0.999998	0.999948
ZNF57	5.58647	2.98099	0.999997	0.999948
GOLGB1	2936.7	2448.41	0.999988	0.999948
RP11-66D17.5	5.4151	3.09094	0.999997	0.999948
SMARCA2	2750.58	2540.96	0.999981	0.999948
IGHD1-7	1.76171	0.208726	0.999999	0.999948
RP11-70D24.3	0.821418	0	0.999999	0.999948
RGS5-AS1	3.16903	1.4147	0.999998	0.999948
CCDC15-DT	4.9144	2.09944	0.999998	0.999948
B3GAT1-DT	9.57933	4.29293	0.999997	0.999948
OR10H1	1.73095	0.17456	0.999999	0.999948
RP11-934B9.9	14.3095	21.7482	1.00001	0.999948
U2SURP	1726.24	1461.54	0.999987	0.999948
RP4-585I14.3	1.0625	0.0945993	0.999999	0.999948
DHPS	53.2074	62.9822	1.00001	0.999948
CYCSP38	24.2032	14.5259	0.999996	0.999948
XKR4	2.04686	0.17456	0.999999	0.999948
RP3-412A9.17	2.97753	1.09764	0.999999	0.999948
CLEC12A	2379.37	4144.73	1	0.999948
STIMATE-MUSTN1	14.862	10.3288	0.999996	0.999948
RPL30P13	3.77	1.87703	0.999997	0.999948
CHRNE	13.782	19.6452	1	0.999948
RP4-671G15.2	0.929096	1.59062	1	0.999948
TLX2	1.47504	0.439007	0.999999	0.999948
RN7SL146P	2.32629	4.38898	1	0.999948
ANKRD36B	292.722	199.93	0.999993	0.999948
CTB-186G2.4	5.28017	9.52721	1	0.999948
RP11-552M6.1	47.1267	29.9138	0.999996	0.999948
TOP2B	2902.98	2502.63	0.999985	0.999948
RAD51AP1	37.493	18.0768	0.999997	0.999948
AF131215.1	46.5611	34.8637	0.999995	0.999948
ATP13A3	1539.78	1312.48	0.99999	0.999948
CCR2	2639.68	3651.35	1.00001	0.999948
CADM2-AS1	0.31854	0.542647	1	0.999948
MYO3B	20.7709	10.8181	0.999997	0.999948
CAMTA2-AS1	1.97837	0.692947	0.999998	0.999948
LINC01617	2.17853	0.819759	0.999998	0.999948
ECM2	25.9192	14.3704	0.999997	0.999948
MIR505	4.81499	2.49029	0.999997	0.999948
RP11-646I6.5	9.43036	5.57491	0.999996	0.999948
DDX46	883.311	814.528	0.99998	0.999948
RP11-687F6.5	20.1439	12.956	0.999997	0.999948
EFNA4	45.5634	56.8741	1.00001	0.999948
ANKRD20A7P	4.03049	0.750106	0.999999	0.999948
RP11-329A14.1	75.5135	125.764	1	0.999948
LINC00582	2.48581	0.862612	0.999998	0.999948
DIAPH1-AS1	248.781	218.689	0.999992	0.999948
TRAV12-3	35.8943	22.7822	0.999996	0.999948
CHD7	1409.51	1181.2	0.999993	0.999948
RP11-21A20.1	2.39923	5.5583	1	0.999948
PAQR3	189.804	161.511	0.999989	0.999948
INO80D	1507.67	1373.2	0.999984	0.999948
TNKS	875.408	803.453	0.999984	0.999948
RP11-361F15.5	1.68318	0.413058	0.999999	0.999948
SPCS2	82.2917	67.9768	0.999993	0.999948
RUSC1-AS1	66.9544	83.6101	1.00001	0.999948
PACRG-AS1	1.58587	0.114127	0.999999	0.999948
CTC-273B12.13	3.89122	1.69433	0.999999	0.999948
PRKAB2	416.177	353.77	0.999986	0.999948
CCDC173	18.1064	10.9105	0.999995	0.999948
RP11-115C21.4	3.93756	2.3984	1	0.999948
ALX3	0.814337	0.17456	0.999999	0.999948
FBN1	71.2654	41.5033	0.999997	0.999948
RP11-10J21.2	138.609	199.849	1.00001	0.999948
QRICH2	78.5501	93.285	1.00001	0.999948
AGBL2	24.7137	16.9873	0.999995	0.999948
PAFAH1B1	1417.04	1313.6	0.999988	0.999948
ACRV1	4.80176	1.08872	0.999999	0.999948
BDP1	1983.21	1631.54	0.999985	0.999948
APPL1	741.28	613.99	0.999988	0.999948
LLNLR-271C9.1	5.00716	9.49542	1	0.999948
GPATCH8	973.29	877.046	0.999984	0.999948
GNA14	5.35193	3.55396	0.999997	0.999948
SPTBN1	2585.68	1904.66	0.999993	0.999948
MIR4285	1.77725	3.07927	1	0.999948
RP11-214O14.1	4.66958	2.64362	0.999997	0.999948
CTA-445C9.17	1.81556	0.565885	0.999998	0.999948
B3GALT1	1.30266	0	0.999999	0.999948
RP1-267D11.6	28.4139	20.8228	0.999994	0.999948
AC107218.3	1.6801	0.430138	0.999998	0.999948
STARD6	1.0005	0	0.999999	0.999948
RHOC	247.182	321.547	1.00001	0.999948
RP11-30B1.1	14.7659	6.02735	0.999999	0.999948
FKTN	317.907	248.196	0.999993	0.999948
ANKDD1B	27.9536	22.0537	0.999994	0.999948
THAP6	301.014	270.806	0.999987	0.999948
FUT8	565.818	408.892	0.999994	0.999948
DPY19L1	286.827	235.208	0.99999	0.999948
CTD-2574D22.3	47.8878	70.5758	1.00001	0.999948
RPS2P16	20.3599	14.9043	0.999995	0.999948
ARHGEF38	10.2614	7.22262	0.999995	0.999948
CCDC39	165.278	128.978	0.999993	0.999948
MTUS1	62.6346	27.3303	0.999998	0.999948
RP5-831D17.4	1.88035	0.671664	0.999998	0.999948
CD36	3094.33	4335.51	1.00001	0.999948
AC013460.1	10.2201	6.49082	0.999997	0.999948
ENOX1	0.589871	2.09717	1	0.999948
RP3-395M20.7	13.6473	20.7822	1.00001	0.999948
MTM1	539.212	506.146	0.999983	0.999948
AK8	3.21999	1.2999	0.999998	0.999948
RP11-609L3.2	0.829119	2.81267	1	0.999948
RP11-363P13.2	2.38701	1.11475	0.999998	0.999948
RP11-666O2.5	3.31847	5.30644	1	0.999948
FRYL	3929.28	3532.46	0.999982	0.999948
SOS1	1270.99	1125.14	0.999988	0.999948
RP11-337N6.3	16.8245	11.3312	0.999996	0.999948
CTC-429P9.4	0.805364	1.73684	1	0.999948
BTN1A1	13.8865	21.1716	1.00001	0.999948
NME7	67.846	53.9493	0.99999	0.999948
LINC01644	2.59144	6.30839	1	0.999948
FAT4	37.4911	49.2783	1	0.999948
RP11-132G19.3	1.50292	3.61643	1	0.999948
RP11-686D22.9	6.48525	3.66307	0.999996	0.999948
MIR873	0.765598	1.738	1	0.999948
OR1L6	1.71393	0.594106	0.999998	0.999948
LINC01580	2.73892	0.8363	0.999999	0.999948
UBE2V1P1	3.45683	1.70688	0.999998	0.999948
AC025918.2	16.7569	11.5902	0.999995	0.999948
MIR548XHG	0.993872	0.107639	0.999999	0.999948
SON	8372.56	7857.11	0.999978	0.999948
FHAD1	14.7446	10.1099	0.999996	0.999948
GPR19	26.7731	16.6768	0.999996	0.999948
DBT	287.341	262.242	0.999985	0.999948
ZNF699	310.918	264.256	0.999987	0.999948
SFRP1	7.63394	1.3183	0.999999	0.999948
FLT3	205.629	134.323	0.999997	0.999948
TMED8	1091.21	893.181	0.999994	0.999948
RP11-46J23.1	1.49309	0.359253	0.999998	0.999948
CTD-2643I7.5	20.3956	26.9588	1.00001	0.999948
CRISPLD1	1.79726	0.614716	0.999998	0.999948
LINC02609	1.92088	0.413058	0.999999	0.999948
RP1-102E24.10	45.3391	54.6407	1.00001	0.999948
RAD50	56.3818	44.9133	0.999992	0.999948
RP11-596A13.1	3.13109	0.230347	0.999999	0.999948
RN7SL239P	36.9759	47.1164	1.00001	0.999948
RP11-274B21.5	4.15963	7.47704	1	0.999948
RP11-39E3.3	11.875	7.82704	0.999996	0.999948
ABHD17AP6	1.76199	3.5283	1	0.999948
RP11-770J1.8	2.25906	4.05249	1	0.999948
NMRAL2P	8.3124	3.05226	0.999998	0.999948
RP11-555K12.4	298.667	253.325	0.999994	0.999948
AHI1	249.071	181.363	0.999994	0.999948
CPT2	173.737	158.22	0.999985	0.999948
AGL	479.269	394.302	0.99999	0.999948
RN7SL273P	1.1621	0.131101	0.999999	0.999948
ZSCAN5A	53.8955	39.6792	0.999993	0.999948
AC009299.2	36.4512	26.4458	0.999995	0.999948
RN7SL752P	13.0562	18.0422	1	0.999948
RP11-89H19.1	17.943	28.8813	1.00001	0.999948
TRAJ21	22.3346	14.8916	0.999996	0.999948
KCNE5	4.66949	7.59326	1	0.999948
PMFBP1	26.5055	17.7404	0.999995	0.999948
FAM120B	954.039	899.101	0.999982	0.999948
CMPK2	806.942	787.36	1	0.999948
RP11-715I4.1	3.06686	1.01369	0.999998	0.999948
RP11-142L1.1	1.22398	0.380437	0.999998	0.999948
TRGJ2	2.70681	0.651667	0.999998	0.999948
RGS17	85.8443	66.9795	0.999993	0.999948
MBNL1	10097.9	8891.01	0.999986	0.999948
LINC00632	1.67513	0.488953	0.999999	0.999948
TMED2-DT	53.7803	71.4007	1.00001	0.999948
RP11-304C12.5	1.50824	0	0.999999	0.999948
CPEB3_ribozyme	0.940849	3.05301	1	0.999948
PTBP2	581.654	484.312	0.999991	0.999948
LINC01500	2.89958	1.39427	0.999998	0.999948
CFAP69	2.52584	0.981915	0.999999	0.999948
MNAT1	151.783	115.465	0.999991	0.999948
GPT	14.0783	22.0715	1	0.999948
LARP4P	11.4523	7.09912	0.999996	0.999948
RP11-185O17.4	3.68177	1.01161	0.999999	0.999948
RP11-80H5.7	4.57664	2.26738	0.999997	0.999948
LINC01700	1.53014	0.126812	0.999999	0.999948
RFX4	4.18438	1.75436	0.999998	0.999948
FOLR1	0.977032	0.17456	0.999999	0.999948
ATL2	532.234	442.308	0.999989	0.999948
PRKCQ	796.454	609.362	0.999992	0.999948
IGHD1-20	1.47944	2.82024	1	0.999948
CCDC187	3.35701	1.05894	0.999998	0.999948
AP000662.4	2.81007	0.596592	0.999999	0.999948
KY	1097.23	1423.34	1.00001	0.999948
MRC1	51.1264	22.601	0.999997	0.999948
MINAR1	32.6707	23.9186	0.999996	0.999948
PANK1	23.2472	15.0117	0.999996	0.999948
RP11-562I5.4	12.1847	22.0653	1	0.999948
IGKV2-30	6.85529	18.9789	1	0.999948
PFKFB2	1191.93	763.002	0.999997	0.999948
RP11-169K17.4	2.25272	4.61796	1	0.999948
CTC-312O10.3	46.6806	30.8842	0.999997	0.999948
DDX18P3	2.7338	0.72345	0.999999	0.999948
CTA-204B4.2	30.8295	41.2927	1.00001	0.999948
TPRG1-AS1	6.43002	11.1193	1	0.999948
GTF2A1	678.28	591.834	0.999989	0.999948
RNU6-652P	5.469	3.25753	0.999997	0.999948
EDNRB-AS1	11.3554	5.4069	0.999997	0.999948
RPS29P19	2.42005	1.1063	0.999998	0.999948
LINC02086	2.81195	1.10185	0.999999	0.999948
RP11-29B11.5	2.12317	0.693594	0.999998	0.999948
ZNHIT1P1	3.11913	0.862788	0.999999	0.999948
C3	20.0643	13.8761	0.999997	0.999948
RP11-68I3.10	1.74776	0.525091	0.999998	0.999948
RNU1-134P	4.6437	9.02869	1	0.999948
RN7SL634P	1.88222	3.79828	1	0.999948
HNRNPDL	1417.87	1185.63	0.999988	0.999948
RPL23AP33	1.83767	3.52206	1	0.999948
ACSM4	1.02584	0.26916	0.999999	0.999948
SMG1	4949.51	4583.33	0.999984	0.999948
RP11-1036E20.7	3.331	6.14298	1	0.999948
FNDC11	26.0032	34.687	1	0.999948
OR2T2	0.48091	1.86211	1	0.999948
RP3-368A4.6	768.336	664.032	0.999992	0.999948
DCUN1D5	191.088	145.839	0.999991	0.999948
TYW5	308.372	263.571	0.99999	0.999948
CHGB	1.40473	0.262203	0.999999	0.999948
MEIG1	1.69791	0.384726	0.999999	0.999948
RN7SL833P	5.67305	8.04023	1	0.999948
SRRM1P3	6.17667	3.70854	0.999997	0.999948
CCR8	44.5352	21.8783	0.999998	0.999948
TNPO1P1	72.9684	55.4965	0.999994	0.999948
RP11-420K14.1	7.51246	3.11984	0.999998	0.999948
IER3-AS1	2.20935	4.08982	1	0.999948
CREG2	9.85551	5.27429	0.999998	0.999948
ZNF443	97.8241	71.6144	0.999996	0.999948
NDUFB4P2	5.00453	2.33423	0.999997	0.999948
RP4-738P11.4	1.41948	3.27901	1	0.999948
RP11-960L18.1	22.9521	36.4952	1.00001	0.999948
CDCA3	23.0156	8.8323	0.999998	0.999948
RP11-74C1.4	2.99082	5.43123	1	0.999948
TRBV13	15.2772	10.2463	0.999996	0.999948
UBR5	3452.01	3208.29	0.999982	0.999948
HMGXB4	191.348	171.595	0.999988	0.999948
EED	394.413	326.969	0.99999	0.999948
GRIK1-AS1	4.85534	2.40919	0.999998	0.999948
LINC01992	1.94374	0.45002	0.999999	0.999948
PLN	62.8085	52.9858	0.999993	0.999948
GAL3ST2	1.8542	0.654473	0.999998	0.999948
C1QA	114.91	246.289	1	0.999948
RP5-1120P11.3	8.65645	4.91865	0.999997	0.999948
SORCS3	20.1357	34.9376	1	0.999948
RP11-286H15.1	0.640569	1.97131	1	0.999948
HMGB1	791.321	661.284	0.999991	0.999948
ZNF469	97.2618	131.631	1.00001	0.999948
PRKRIP1	351.522	382.715	1.00002	0.999948
RP11-421L21.2	14.9782	11.248	0.999996	0.999948
TRPA1	19.1065	11.8467	0.999996	0.999948
IGKV5-2	4.55057	6.67311	1	0.999948
MTATP6P29	2.12181	4.1307	1	0.999948
STARD10	71.3768	97.2249	1.00001	0.999948
CLIC6	2.41666	1.17952	0.999998	0.999948
WHAMMP3	76.2968	103.361	1	0.999948
RP11-153M7.3	47.916	29.8442	0.999998	0.999948
ARHGEF17	19.173	11.5899	0.999997	0.999948
RP11-731C17.2	14.1623	9.94369	0.999997	0.999948
CLEC9A	35.0185	47.2687	1	0.999948
VN1R20P	1.40057	0.243032	0.999999	0.999948
ANTKMT	127.721	148.364	1.00001	0.999948
PABIR2	410.334	323.964	0.999992	0.999948
LL0XNC01-116E7.5	6.50861	3.27455	0.999998	0.999948
SRSF11	2131.09	1797.76	0.999988	0.999948
SMPDL3A	98.1871	158.809	1	0.999948
ABCA6	23.2526	33.2277	1.00001	0.999948
AC006372.5	1.20833	0.11622	0.999999	0.999948
IKZF5	226.261	199.332	0.99999	0.999948
PRR14L	2315.55	2162.53	0.999982	0.999948
FMR1-AS1	2.24249	0.76356	0.999998	0.999948
DNAJB14	1235.6	1040.79	0.999991	0.999948
RP11-863K10.4	14.0291	9.01061	0.999996	0.999948
RP11-272L14.3	2.24575	4.59546	1	0.999948
INSL6	49.3475	40.1218	0.999995	0.999948
UPF3A	186.321	157.123	0.999989	0.999948
RP11-325O24.1	1.55653	0.410965	0.999999	0.999948
PTPN11	956.872	826.821	0.999988	0.999948
RNF103	330.709	295.552	0.99999	0.999948
PPP1R17	4.87948	10.35	1	0.999948
SYNC	1.93923	4.40364	1	0.999948
OBI1-AS1	2.92731	1.34439	0.999998	0.999948
MED20	103.372	89.9906	0.999989	0.999948
LILRA4	13.1829	21.9593	1	0.999948
MYLPF	4.84003	7.38047	1	0.999948
KCNMB3	50.0881	39.0392	0.999992	0.999948
RP11-165D7.6	18.691	23.6385	1.00001	0.999948
CD3G	587.073	423.306	0.999995	0.999948
MAST4-AS1	8.43827	3.9931	0.999998	0.999948
MIR15B	2.1683	0.976876	0.999998	0.999948
LHFPL4	4.87831	2.76546	0.999998	0.999948
RNF17	9.47066	1.21852	1	0.999948
CTD-2509G16.5	7.49241	3.02807	0.999998	0.999948
ABCA8	2.45618	0.645741	0.999999	0.999948
MIR4748	0.773294	1.97108	1	0.999948
ZNF345	124.942	102.389	0.999991	0.999948
TAF2	860.672	767.023	0.999986	0.999948
RP11-567M16.1	2.76136	1.10025	0.999998	0.999948
SMTNL1	56.7561	80.3061	1	0.999948
AMDHD2	206.026	234.703	1.00001	0.999948
RP11-109E24.1	6.48962	2.26242	0.999999	0.999948
CTA-292E10.7	0.345936	2.07249	1	0.999948
TMOD4	28.2005	37.4432	1.00001	0.999948
RP3-406P24.5	30.0334	22.06	0.999995	0.999948
SCG5	7.22375	3.30132	0.999998	0.999948
MIR3194	1.4339	0.5079	0.999998	0.999948
SMAD9	38.8641	30.125	0.999994	0.999948
MIR6731	5.51297	3.69334	0.999997	0.999948
ZRANB2-AS2	11.8332	7.68292	0.999996	0.999948
FCRLB	27.58	35.2425	1.00001	0.999948
LINC01537	0.910259	2.20567	1	0.999948
CDC42-IT1	28.3581	38.3409	1.00001	0.999948
GPRC5D	5.547	2.60603	0.999998	0.999948
SNRPE	80.9127	63.6553	0.999993	0.999948
METTL15	138.089	111.838	0.999992	0.999948
RBM45	265.3	211.615	0.999992	0.999948
IL12A	8.21266	4.28136	0.999997	0.999948
RP11-22A3.1	1.12884	0.228254	0.999999	0.999948
ZNF154	231.939	160.729	0.999996	0.999948
EDARADD	15.9429	8.50329	0.999997	0.999948
DNAJC9	100.524	70.938	0.999994	0.999948
ZBTB21	228.144	202.363	0.999988	0.999948
ZNF449	178.094	146.147	0.99999	0.999948
LINC01121	2.69051	0.389838	0.999999	0.999948
AC091177.1	2.17172	4.89198	1	0.999948
CCNK	249.198	231.027	0.999984	0.999948
MICD	25.3942	16.8969	0.999997	0.999948
RPS29P14	17.9075	25.4137	1	0.999948
RP11-18H21.5	3.64971	1.39728	0.999998	0.999948
SEC14L3	34.96	47.3277	1	0.999948
LINC02265	1.63532	0.223859	0.999999	0.999948
RPL32P11	49.9511	39.8854	0.999993	0.999948
AC005387.3	5.40275	8.75706	1	0.999948
CCND1	10.6676	6.90859	0.999996	0.999948
NRN1	31.011	11.0891	0.999998	0.999948
NECAB1	47.2362	26.4583	0.999998	0.999948
CTB-120L21.1	2.1116	0.692816	0.999999	0.999948
CTC-342M10.2	9.16412	16.4613	1	0.999948
RFX7	461.465	386.689	0.999992	0.999948
RP11-33B1.3	6.69654	2.98139	0.999998	0.999948
CACYBPP1	7.8263	5.51438	0.999996	0.999948
CRTAC1	1.75073	0.670972	0.999999	0.999948
ASPN	17.6572	11.3568	0.999997	0.999948
RP11-503N18.5	20.217	27.7859	1.00001	0.999948
TRIM37	413.79	348.377	0.999989	0.999948
DCLRE1A	228.871	174.696	0.999994	0.999948
FCF1P7	9.97266	17.4541	1	0.999948
CAV3	1.65535	0.307905	0.999999	0.999948
RP11-121C2.2	160.364	120.303	0.999996	0.999948
RP11-164H5.1	4.79094	9.44586	1	0.999948
SGO1-AS1	22.8757	30.3498	1	0.999948
MIR3136	4.36681	2.08001	0.999997	0.999948
RIC3-DT	1.95655	0.490354	0.999999	0.999948
SH2D4A	26.372	18.8713	0.999995	0.999948
LINC02316	54.0105	38.6292	0.999995	0.999948
ZNF620	41.5311	33.3458	0.999992	0.999948
MIR3684	1.67643	0.482465	0.999999	0.999948
COLQ	73.8495	101.31	1.00001	0.999948
MTMR1	709.173	628.082	0.999987	0.999948
RP11-444E17.6	1.39281	0.456048	0.999998	0.999948
RPL39P36	3.44964	6.03505	1	0.999948
CTD-2306A12.1	10.2249	17.598	1	0.999948
RP11-332L8.1	7.18406	4.07972	0.999996	0.999948
SLC4A7	1117.44	825.933	0.999994	0.999948
RP11-597K23.4	6.24984	3.62334	0.999997	0.999948
CTD-2623N2.3	11.1967	7.76298	0.999996	0.999948
SOCAR	1.03637	0.257914	0.999999	0.999948
ATXN1	2525.92	2198.3	0.999993	0.999948
CXCL9	7.25644	3.91227	0.999998	0.999948
UBE2V2P4	4.04307	7.49672	1	0.999948
TRAV29DV5	16.0697	9.78224	0.999997	0.999948
NUP93	439.354	374.186	0.999989	0.999948
TNIK	965.59	785.02	0.999992	0.999948
RP11-399J13.2	6.7652	10.274	1	0.999948
ANGPTL2	31.3914	41.4919	1.00001	0.999948
RPS12P26	33.9379	46.0218	1.00001	0.999948
RN7SL366P	10.3726	14.1843	1	0.999948
ALS2	573.2	503.425	0.999991	0.999948
FAF2	546.878	508.719	0.999984	0.999948
RP11-513M16.7	6.70124	4.44532	0.999996	0.999948
CD177	544.495	174.051	0.999999	0.999948
RP4-739H11.3	0.820017	2.1348	1	0.999948
NFKBIE	245.498	300.093	1.00001	0.999948
POLR2F	171.1	192.821	1.00001	0.999948
CYP4F11	1.69338	0.282199	0.999999	0.999948
ZNF547	49.4507	35.6677	0.999995	0.999948
GCNAP1	1.32591	2.30467	1	0.999948
RGS22	1.68004	0.305419	0.999999	0.999948
CTD-2506P8.6	8.43965	5.02426	0.999996	0.999948
AC006372.4	2.54933	1.11973	0.999998	0.999948
CTD-3064M3.4	14.6613	25.078	1	0.999948
RPL7	54.4286	41.3987	0.999992	0.999948
RP11-461O7.1	5.02443	2.49073	0.999998	0.999948
RP11-357N13.3	6.10304	12.3913	1	0.999948
MTUS2	8.57393	4.92384	0.999997	0.999948
RP11-9E17.1	23.1743	15.9653	0.999995	0.999948
ARL17B	34.7499	99.8745	1	0.999948
MAGI1	3.44092	1.40407	0.999999	0.999948
EPGN	9.85265	5.94189	0.999997	0.999948
KLHL33	7.64791	4.53126	0.999998	0.999948
ZBED3	49.7075	40.9064	0.999993	0.999948
NAA16	473.152	409.46	0.999989	0.999948
RP11-1252I4.2	1.19435	2.52683	1	0.999948
ZNF124	418.8	475.02	1.00001	0.999948
NCK1	410.811	366.688	0.999988	0.999948
CH17-262A2.1	2.83832	1.07566	0.999998	0.999948
YWHAEP7	2.20576	4.78095	1	0.999948
RAB19	32.8989	19.0572	0.999997	0.999948
AP1G1	1658.09	1572.64	0.999986	0.999948
CERKL	73.1907	53.8449	0.999996	0.999948
SEMA4C	177.541	218.692	1.00001	0.999948
PABPC1P7	4.81655	3.14139	0.999997	0.999948
CTC-343N3.1	178.964	150.178	0.999991	0.999948
ZNRF3-IT1	1.38161	0.29078	0.999999	0.999948
HMGB1P24	6.72615	3.91788	0.999997	0.999948
RP11-165D7.5	47.3185	62.6892	1.00001	0.999948
CLDN23	12.751	16.051	1	0.999948
CALM1	3664.41	3146.93	0.999986	0.999948
RNU6-1025P	1.08779	0.189199	0.999999	0.999948
ITGB1	4113.65	2997.48	0.999994	0.999948
DDX43	23.8604	18.4948	0.999996	0.999948
MERTK	96.1857	158.279	1	0.999948
RP11-34P13.13	32.1283	54.8428	1	0.999948
POLR3G	43.0669	30.3589	0.999995	0.999948
RP11-231P20.5	1.24606	2.38768	1	0.999948
RNU6ATAC23P	0.987343	0.29078	0.999999	0.999948
PDK4	522.006	798.865	1	0.999948
RP11-351M8.1	1.25864	0.529317	0.999999	0.999948
NFATC4	1.81808	0.605173	0.999999	0.999948
RP11-346E8.1	32.684	23.2181	0.999995	0.999948
EIF5B	377.46	319.769	0.999989	0.999948
WDR87BP	1.03573	0	0.999999	0.999948
EXOC5	786.418	681.119	0.999987	0.999948
THBS1-IT1	6.94474	18.1234	1	0.999948
MANBAL	106.633	101.257	0.999987	0.999948
PIGC	985.475	1524.49	1	0.999948
RP11-167P22.3	5.40104	7.96867	1	0.999948
RP11-50D16.4	17.3769	11.5439	0.999995	0.999948
RP11-182J23.1	4.49613	2.30466	0.999998	0.999948
CDCA5	23.0285	7.20999	0.999998	0.999948
SYT6	1.38493	0.374826	0.999999	0.999948
NMRAL1	197.293	229.926	1.00001	0.999948
RP11-817O13.9	0.469479	1.30182	1	0.999948
OSBPL1A	200.222	157.25	0.999995	0.999948
RN7SL20P	4.68648	7.74155	1	0.999948
COG8	113.816	127.972	1.00001	0.999948
LRIF1	259.953	216.257	0.999993	0.999948
PCM1	3856.27	3252.57	0.999988	0.999948
RP11-129M16.4	26.7948	19.4718	0.999995	0.999948
MEIS1-AS2	2.71651	5.04063	1	0.999948
EEF1A1P10	53.7866	43.4351	0.999995	0.999948
PUSL1	43.624	53.1871	1.00001	0.999948
CTB-96E2.6	2.20394	3.83926	1	0.999948
RP11-256E16.3	5.70548	3.70458	0.999996	0.999948
NPM1P20	28.764	22.6851	0.999995	0.999948
AC092316.1	1.43844	3.12399	1	0.999948
RPL39P14	1.97046	0.908023	0.999998	0.999948
C12orf73	62.4068	51.9491	0.999992	0.999948
THUMPD2	147.983	119.507	0.999992	0.999948
GNAT2	153.84	135.015	0.999993	0.999948
TIMM9P2	12.0528	8.89961	0.999996	0.999948
NCOA4P2	13.6428	14.3807	1	0.999948
PRSS30P	16.6534	27.0891	1	0.999948
PLEKHB1	39.3246	53.5956	1.00001	0.999948
EDNRA	1.48557	0.294865	0.999999	0.999948
TNFRSF8	136.754	210.041	1	0.999948
RNASE7	1.0178	0	0.999999	0.999948
CIP2A	157.549	98.2653	0.999996	0.999948
DDX52	421.532	364.712	0.999988	0.999948
RP11-697H9.2	6.63638	4.23839	0.999997	0.999948
EDRF1	574.407	520.593	0.999986	0.999948
PHBP7	2.17854	3.64345	1	0.999948
RP11-116O18.1	1.85338	0.611323	0.999999	0.999948
RP11-181L23.11	9.54577	15.0893	1	0.999948
RP11-507J18.5	9.80396	13.8106	1	0.999948
TRAPPC5	110.083	133.817	1.00001	0.999948
CDC42P6	1.37013	2.46602	1	0.999948
BANP	888.244	1034.1	1.00001	0.999948
MKI67	895.329	376.568	0.999998	0.999948
SCRT1	1.0713	2.6578	1	0.999948
AFF4	1687.64	1583.07	0.999984	0.999948
COL13A1	18.0806	28.7336	1	0.999948
RP11-140H17.2	37.4824	28.9312	0.999996	0.999948
KCTD4	56.9871	48.5484	0.999993	0.999948
ADAT2	156.212	126.161	0.999993	0.999948
RP11-299L17.1	1.46921	0.580661	0.999998	0.999948
TRIM11	396.237	437.015	1.00001	0.999948
IL17REL	5.02429	8.96696	1	0.999948
ANK3-DT	1.36729	2.62446	1	0.999948
RP1-46C2.2	1.49966	0.723947	0.999998	0.999948
LRRC43	2.59684	5.08517	1	0.999948
MIR4681	0.694866	2.57694	1	0.999948
F2RL1	396.655	576.728	1.00001	0.999948
U8	5.69231	3.53448	0.999997	0.999948
ERMN	210.914	177.165	0.999993	0.999948
TBX19	50.5976	41.5855	0.999994	0.999948
RP11-15J22.8	1.33349	0.316486	0.999999	0.999948
TTC38	335.237	399.926	1.00001	0.999948
LATS1	609.109	564.656	0.999987	0.999948
RN7SL359P	54.4989	67.3979	1	0.999948
RN7SL503P	11.3855	15.1576	1	0.999948
RP11-142A23.1	1.36743	0.649705	0.999998	0.999948
SLC1A2	5.6536	2.96974	0.999998	0.999948
RP3-475N16.9	6.02786	4.19123	0.999997	0.999948
CTD-2325P2.5	8.88167	5.86593	0.999996	0.999948
POMC	32.7598	50.5741	1	0.999948
DSCC1	34.8374	17.8093	0.999997	0.999948
RNU6-1301P	0.603659	2.16395	1	0.999948
TRIP4	289.643	259.756	0.999989	0.999948
MRPL57P3	5.75548	10.0415	1	0.999948
NOA1	200.007	174.158	0.999988	0.999948
FLJ13224	37.2333	27.4556	0.999994	0.999948
RP11-404G16.8	1.02903	0.107639	0.999999	0.999948
PKD1P4	5.54282	3.38999	0.999998	0.999948
SRR	17.1218	21.8904	1.00001	0.999948
SUV39H2	118.797	96.3266	0.999992	0.999948
TPP2	2261.3	1849.21	0.999991	0.999948
SOX5-AS1	5.08193	2.02812	0.999998	0.999948
RN7SL403P	1.34274	2.40685	1	0.999948
RP11-407A16.6	1.00318	0	0.999999	0.999948
RPL23AP2	9.48424	11.4091	1	0.999948
CTC-448F2.6	30.0848	22.4737	0.999995	0.999948
RN7SKP97	21.503	13.7108	0.999997	0.999948
ROPN1L-AS1	1.69434	0.462351	0.999999	0.999948
CLIP1-AS1	26.2935	20.4329	0.999995	0.999948
RP5-940J5.8	2.63786	5.86943	1	0.999948
TMIGD2	58.1676	80.4707	1	0.999948
GPR55	76.0448	46.6736	0.999996	0.999948
RP11-74K11.1	3.24065	2.3645	0.999997	0.999948
GXYLT1	386.227	348.667	0.999988	0.999948
MIB2	463.313	522.884	1.00001	0.999948
SEC63	423.913	374.472	0.999988	0.999948
LSMEM2	2.61219	5.64665	1	0.999948
LINC00858	1.42152	0.516753	0.999999	0.999948
MIR4718	5.04486	11.2959	1	0.999948
RP4-612C19.2	2.61744	1.3317	0.999998	0.999948
LINC01996	1.3287	0.21082	0.999999	0.999948
NIBAN2	323.475	396.924	1.00001	0.999948
CARMN	4.11048	1.57846	0.999999	0.999948
DONSON	136.587	114.081	0.999991	0.999948
RALGAPB	1869.88	1790.73	0.999982	0.999948
ASPH	1918.31	1416.49	0.999997	0.999948
SETP11	5.30869	2.60054	0.999998	0.999948
NPM1P33	6.36473	3.00758	0.999998	0.999948
RP11-506M13.3	3.07552	1.8657	0.999998	0.999948
RP11-382A20.5	1.238	0.200266	0.999999	0.999948
MT-TR	2.85496	0.407001	0.999999	0.999948
CPEB1	8.75182	15.014	1	0.999948
RP11-145A3.4	0.866832	0.0945993	0.999999	0.999948
GEM	1.3866	0.445494	0.999999	0.999948
SFTPA1	1.25086	0	0.999999	0.999948
RAB23	66.7724	85.8789	1	0.999948
CTD-2227E11.1	6.11022	2.77869	0.999998	0.999948
MEF2A	976.535	807.344	0.999995	0.999948
AC018712.2	1.79295	3.66433	1	0.999948
RP13-494C23.1	4.68112	2.42682	0.999998	0.999948
RP11-946P6.7	1.35294	3.17214	1	0.999948
TIAM2	173.536	155.227	0.999991	0.999948
UBE2A	373.846	331.741	0.99999	0.999948
ANKRD40CL	2.56446	1.02915	0.999999	0.999948
IL6-AS1	3.23631	1.22453	0.999998	0.999948
IQSEC3	4.40512	2.52593	0.999999	0.999948
RP11-798G7.6	4.79014	2.59748	0.999997	0.999948
NOL12	77.1773	93.5989	1.00001	0.999948
RAP2C-AS1	71.5724	61.7998	0.999992	0.999948
NAGK	1883.39	2352.45	1.00001	0.999948
N4BP2	839.786	650.457	0.999994	0.999948
RP11-16E18.3	37.7172	29.9533	0.999995	0.999948
IL15RA	135.762	168.773	1.00001	0.999948
DAP3P2	1.38834	3.28268	1	0.999948
RP11-57H12.7	2.57148	4.55668	1	0.999948
ATP2B4	1906.93	1622.52	0.999992	0.999948
UBR1	1440.52	1266.39	0.999986	0.999948
RAD23BP3	4.11967	2.67143	0.999998	0.999948
PDE1C	2.72667	1.00556	0.999999	0.999948
FPR3	28.3301	38.265	1	0.999948
USP34	6443.94	5806.74	0.999988	0.999948
TJP2	42.9624	35.5222	0.999994	0.999948
GTF2IRD1P1	3.80222	6.72941	1	0.999948
UNC5B	1.85587	5.83487	1	0.999948
ZP3	4.5917	8.02731	1	0.999948
BTAF1	2641.51	2304.37	0.999987	0.999948
DNAJC27	87.8891	74.1041	0.999991	0.999948
CTD-2623H2.9	2.23728	1.18129	0.999998	0.999948
TMEM178B	9.48421	5.21482	0.999998	0.999948
RP11-81F8.1	2.60391	0.465341	0.999999	0.999948
APCDD1	10.199	17.2424	1	0.999948
CTD-2310F14.1	20.142	15.9665	0.999995	0.999948
NME2	5.9572	4.26893	0.999997	0.999948
ALG1L	2.06097	0.768412	0.999998	0.999948
MBLAC1	20.0185	26.773	1.00001	0.999948
AC137932.6	32.4902	49.7357	1	0.999948
MAGI2-AS3	45.0776	25.6496	0.999998	0.999948
SPATA31C2	1.41445	0.107639	0.999999	0.999948
LRRC9	3.17832	1.7628	0.999997	0.999948
CBLB	871.471	655.181	0.999995	0.999948
CTD-2081C10.8	14.5069	12.1377	0.999995	0.999948
RN7SL583P	0.819711	1.55822	1	0.999948
RP11-323F11.1	1.23788	1.84223	1	0.999948
WDR48	975.546	859.099	0.999987	0.999948
RP11-84A19.4	23.0686	18.5509	0.999996	0.999948
RP11-234B24.4	11.6813	5.98546	0.999998	0.999948
MIR5706	3.59721	2.28451	0.999998	0.999948
VENTX	46.1273	74.0799	1	0.999948
SMARCD1	269.016	241.403	0.999989	0.999948
SMAD4	1222.03	1136.83	0.999984	0.999948
CTD-2001C12.1	3.57704	1.57726	0.999998	0.999948
KIF21A	217.117	156.103	0.999994	0.999948
RP11-177H2.1	1.12748	0.126812	0.999999	0.999948
RP11-57H12.2	56.9408	75.9176	1	0.999948
RNU6V	9.84776	7.88059	0.999997	0.999948
POLN	4.32158	2.49176	0.999998	0.999948
CHRNB2	148.417	191.457	1.00001	0.999948
RP4-660H19.2	1.93936	0.44956	0.999999	0.999948
AF131216.6	132.526	115.477	0.999991	0.999948
RNU7-38P	3.99019	1.94121	0.999998	0.999948
DCT	5.41105	2.85368	0.999998	0.999948
RNU6-908P	0.775113	0	0.999999	0.999948
SCAPER	589.868	499.769	0.999989	0.999948
RPL37A-DT	11.5067	8.23163	0.999996	0.999948
AC008850.3	12.4359	9.54408	0.999996	0.999948
ICAM2	247.694	283.913	1.00001	0.999948
RP11-556I13.2	79.0639	54.6732	0.999997	0.999948
CTD-2095E4.3	50.2422	63.9535	1.00001	0.999948
RP11-354E23.5	12.8259	8.48868	0.999997	0.999948
MIR4677	4.41589	2.69934	0.999997	0.999948
PSMD7-DT	2.99537	1.37815	0.999998	0.999948
TLK1	1280.36	1120.85	0.999992	0.999948
KIAA0753	265.972	245.069	0.999988	0.999948
FMO7P	2.62054	1.43959	0.999998	0.999948
AC159540.14	5.32395	1.50387	0.999999	0.999948
CTB-25B13.5	10.0136	6.46348	0.999996	0.999948
SLC25A40	336.938	286.058	0.999993	0.999948
RP5-900K19.2	5.21712	3.08574	0.999997	0.999948
GABARAP	46.3727	59.5346	1.00001	0.999948
ZNF680P1	2.43832	0.757653	0.999999	0.999948
RTKN	9.11633	14.062	1	0.999948
LPO	2.69981	1.20991	0.999998	0.999948
GCSH	4.51334	7.27635	1	0.999948
PLEKHA5	88.0938	56.9499	0.999995	0.999948
NT5C3AP1	23.1371	30.8858	1	0.999948
CTSZ	2685.94	3358.17	1.00001	0.999948
MTND1P32	2.68738	1.53019	0.999997	0.999948
SOS1-IT1	65.0365	56.0811	0.999993	0.999948
CHST6	1.45716	0.331367	0.999999	0.999948
ALMS1P1	23.704	7.37476	0.999998	0.999948
CORIN	47.9299	31.2205	0.999997	0.999948
EMX2	1.28919	0.501639	0.999999	0.999948
CDC16	817.557	641.335	0.999989	0.999948
RP5-1153D9.5	8.89493	14.3574	1	0.999948
RP11-133L14.5	1.86232	4.06881	1	0.999948
XACT	86.3979	54.1863	0.999997	0.999948
DPP4-DT	6.94619	9.84504	1	0.999948
LINC01625	3.55492	1.30225	0.999998	0.999948
DOCK7	246.214	199.761	0.999993	0.999948
CTD-2012K14.5	11.4082	14.1342	1	0.999948
LINC02414	1.0026	0.282199	0.999999	0.999948
CTA-373H7.7	2.74466	1.0888	0.999998	0.999948
AC074286.1	60.304	49.185	0.999993	0.999948
MARCO	121.699	209.241	1	0.999948
MEAK7	153.777	126.158	0.999994	0.999948
SDHCP3	2.64962	1.25534	0.999998	0.999948
RP5-1073O3.2	20.0865	15.6357	0.999995	0.999948
DPRXP1	13.0725	9.54389	0.999996	0.999948
IPO11	296.488	242.604	0.999989	0.999948
ALOX15B	22.5557	9.62001	0.999999	0.999948
RP11-413G22.3	2.70975	1.28763	0.999998	0.999948
RBMS3-AS2	1.61838	0.579037	0.999999	0.999948
RP11-162A12.4	4.62839	6.04779	1	0.999948
DZIP3	360.301	244.465	0.999994	0.999948
LINC02413	2.62933	0.795936	0.999998	0.999948
RP11-267M23.6	1.56404	2.91472	1	0.999948
MTATP6P1	13.2985	6.43489	0.999998	0.999948
BLVRB	6606.55	7984.83	1	0.999948
RSPH10B	1.75295	3.25951	1	0.999948
Z97634.3	18.0849	25.6198	1.00001	0.999948
SPDL1	82.6375	58.1319	0.999995	0.999948
SEPTIN7P1	6.09563	4.97432	0.999997	0.999948
MIR6839	1.58673	0.604743	0.999999	0.999948
ENSG10010140089.1	7.14833	3.6404	0.999998	0.999948
AC005481.5	3.04548	5.17036	1	0.999948
CHODL-AS1	4.11456	1.72222	0.999998	0.999948
BNIP3P9	1.29456	0.288687	0.999999	0.999948
AC006946.17	0.712624	2.16963	1	0.999948
ARG1	987.791	453.044	0.999998	0.999948
RAP1GDS1	515.533	417.016	0.999992	0.999948
ZNF628-DT	0.737943	0	0.999999	0.999948
HIPK1-AS1	23.6729	28.0459	1.00001	0.999948
KRT7	1.3997	3.44695	1	0.999948
CSTA	666.019	948.621	1	0.999948
INPP1	137.735	116.9	0.999993	0.999948
BCAT1	343.529	261.998	0.999997	0.999948
RPS4Y2	2.34482	5.53392	1	0.999948
TMEM45B	99.2438	140.712	1	0.999948
RP11-328J6.1	1.85739	0.604481	0.999998	0.999948
XCL1	10.32	16.2487	1	0.999948
PPP2R5E	419.622	383.226	0.999988	0.999948
CCN2	1.63302	2.31822	1	0.999948
RPL31P17	5.84699	2.73627	0.999997	0.999948
P2RX6	8.65066	4.34361	0.999998	0.999948
RP11-421L21.3	204.999	158.552	0.999995	0.999948
SMARCAD1	508.096	407.135	0.999992	0.999948
AC009237.8	31.7161	22.0693	0.999996	0.999948
CYP2D7	32.3715	46.4787	1.00001	0.999948
RP11-867G23.3	29.6927	43.4451	1	0.999948
RNU6-1057P	0.467904	2.4591	1	0.999948
RP1-206D15.5	3.55865	1.94496	0.999998	0.999948
RP11-753H16.5	9.27437	15.0854	1	0.999948
HES1	16.6448	10.3285	0.999997	0.999948
CTD-2325P2.6	11.9291	7.86568	0.999998	0.999948
IFIT3	3744.39	4340.49	1	0.999948
HAUS3	348.706	296.156	0.999988	0.999948
RP11-67L14.1	2.08372	0.826228	0.999999	0.999948
AC137932.4	36.3024	51.3985	1.00001	0.999948
MIR3140	13.7107	9.45697	0.999997	0.999948
AF178030.2	51.3171	40.3917	0.999994	0.999948
RPL35AP10	5.84277	3.60454	0.999997	0.999948
ZCRB1	172.398	142.827	0.999991	0.999948
DRAXIN	39.311	53.253	1.00001	0.999948
ITPR2	3817.71	3526.72	0.999987	0.999948
RP11-669C19.1	9.22773	16.2456	1	0.999948
MTND3P23	6.01273	3.20779	0.999997	0.999948
H1-10-AS1	9.81036	12.1554	1	0.999948
AP004782.1	1.25162	0	1	0.999948
HNRNPA2B1	4043.74	3761.48	0.999986	0.999948
PPARGC1A	8.36795	4.05325	0.999999	0.999948
NOP53-AS1	3.06473	5.566	1	0.999948
RN7SL630P	15.4545	19.2313	1	0.999948
RP1-134E15.3	10.0962	16.1199	1	0.999948
ENTPD3	17.6162	13.3348	0.999996	0.999948
UGCG	1082.19	720.058	0.999996	0.999948
PTPRA	1592.9	1928.53	1.00001	0.999948
MSH3	419.279	371.952	0.999991	0.999948
ZNF471	25.1172	15.9776	0.999996	0.999948
MIR1302-9HG	4.50731	2.68676	0.999997	0.999948
TPK1	487.825	411.382	0.999994	0.999948
RPL21P35	4.15383	2.10256	0.999998	0.999948
SPATA9	17.7814	12.1751	0.999996	0.999948
RPL10P15	1.68952	0.626364	0.999998	0.999948
FOXD2	6.28387	3.12922	0.999998	0.999948
CTB-50L17.16	1.17193	2.46078	1	0.999948
LINC01127	542.186	409.918	0.999997	0.999948
HELZ	2958.12	2769.26	0.999984	0.999948
TFB1M	172.502	141.137	0.999992	0.999948
IGLV2-5	2.85664	3.6171	1	0.999948
RP3-412A9.16	2.54862	1.28579	0.999998	0.999948
WDR19	251.929	206.345	0.99999	0.999948
INTS6P1	2.1606	3.58105	1	0.999948
AC016910.1	8.22857	6.75848	0.999996	0.999948
ZNF969P	2.3224	4.76091	1	0.999948
MEOX1	12.5342	7.78957	0.999998	0.999948
CCDC14	893.761	708.693	0.999992	0.999948
ZNF670-ZNF695	5.2606	2.8253	0.999998	0.999948
SULT1A2	3.53304	5.69639	1	0.999948
RP4-753D10.5	15.4967	8.02983	0.999998	0.999948
EFCAB14	1539.6	1476.55	0.999981	0.999948
RP11-295I5.4	11.3085	7.7063	0.999997	0.999948
ZNF705E	3.47854	1.97713	0.999997	0.999948
NPBWR1	2.15656	0.688342	0.999999	0.999948
UNQ6494	5.06029	9.09728	1	0.999948
SLPI	222.112	107.993	0.999998	0.999948
DDHD1	1259.28	1008.71	0.999992	0.999948
SELENOKP3	3.04283	5.06804	1	0.999948
TXLNGY	679.946	779.596	0.999992	0.999948
CRYAB	1.49521	0.516631	0.999999	0.999948
AC004538.3	3.31969	1.65902	0.999998	0.999948
MTND2P2	1.99155	1.07843	0.999998	0.999948
RP11-831F12.2	1.54591	0.624392	0.999998	0.999948
APBB2	45.4273	30.1695	0.999997	0.999948
U47924.29	0.914077	0.107639	0.999999	0.999948
OMD	28.1115	18.9731	0.999997	0.999948
AC012363.4	4.16774	7.22752	1	0.999948
RP3-497J21.2	31.2552	21.3813	0.999997	0.999948
MIR4755	6.75691	4.87249	0.999996	0.999948
SPATA6	140.192	120.755	0.999995	0.999948
LINC01115	3.39746	10.906	1	0.999948
CATSPER1	38.158	54.8008	1	0.999948
RN7SL845P	10.6906	14.2792	1	0.999948
AC015971.2	80.3271	70.5228	0.999993	0.999948
MMP2-AS1	1.38368	0.243032	0.999999	0.999948
RN7SL635P	2.15741	3.18319	1	0.999948
RP11-126D17.5	2.53151	0.723487	0.999999	0.999948
RN7SL444P	7.75445	9.9133	1	0.999948
S100A5	3.17934	1.82874	0.999998	0.999948
SHANK2	4.94311	2.31367	0.999998	0.999948
RP11-467L19.14	2.11505	0.55994	0.999999	0.999948
DPF1	2.26984	0.574578	0.999999	0.999948
AC092687.5	7.34752	4.24924	0.999997	0.999948
CYP2C8	3.42181	1.38529	0.999998	0.999948
AF064858.10	2.63762	0.646929	0.999999	0.999948
CTD-2290P7.1	0.485097	1.77123	1	0.999948
FIGNL1	167.144	121.898	0.999994	0.999948
FMN2	3.30342	0.872304	0.999999	0.999948
RP11-202G11.2	18.7721	14.2419	0.999997	0.999948
AKAP9	3434.19	2937.77	0.999989	0.999948
CTD-3193O13.16	1.35555	2.05438	1	0.999948
SYPL2	1.90654	0.5079	0.999999	0.999948
SERPINF2	10.3986	16.7389	1	0.999948
FCN1	12936.6	17670.9	1	0.999948
C1DP1	4.94235	8.28522	1	0.999948
RP11-430C7.2	62.3948	79.2224	1.00001	0.999948
CCNG1P1	30.5457	19.0118	0.999998	0.999948
RP1-7G5.6	1.86034	0.544402	0.999999	0.999948
MRC2	589.97	616.293	1	0.999948
SOX2-OT	10.8749	7.11284	0.999997	0.999948
RRS1-AS1	31.7104	22.5838	0.999996	0.999948
RNU7-169P	2.00936	1.15922	0.999998	0.999948
GCHFR	6.60509	9.75661	1	0.999948
LINC01515	3.79444	1.4587	0.999999	0.999948
MMP9	1050.37	508.755	0.999999	0.999948
HSPB3	0.515908	1.88483	1	0.999948
PRKAR2A	598.454	559.577	0.999984	0.999948
RPL7P11	3.26415	1.6858	0.999998	0.999948
RP11-15B17.4	6.63261	3.93352	0.999998	0.999948
CTD-2517M22.14	5.68397	8.26076	1	0.999948
EMC9	61.1988	71.75	1.00001	0.999948
CTD-3239E11.2	11.3582	8.11082	0.999996	0.999948
ARMCX6	71.148	76.07	1.00001	0.999948
KLHL31	5.50831	3.25042	0.999997	0.999948
GOLGA6L5P	1.91922	0.458141	0.999999	0.999948
RP11-51J9.4	1.58873	0.718991	0.999999	0.999948
BTBD7P1	6.73452	3.97966	0.999997	0.999948
AP006621.6	11.1506	17.4993	1	0.999948
PDE8B	17.232	13.2652	0.999996	0.999948
RBM25	2387.44	2101.2	0.999991	0.999948
NRP1	23.9353	14.8537	0.999997	0.999948
SULT2B1	2.10702	1.02496	0.999999	0.999948
POM121L6P	2.69002	1.23263	0.999998	0.999948
RUSC2	63.1344	91.4879	1	0.999948
RP11-529K1.5	5.58042	9.17489	1	0.999948
OLIG1	87.6932	72.2904	0.999996	0.999948
ADAMTS17	42.5687	57.5141	1	0.999948
CTC-366B18.4	14.7717	10.6566	0.999996	0.999948
LINC01451	9.38872	13.319	1	0.999948
RP11-1072A3.4	5.11358	8.41116	1	0.999948
RP11-536C12.1	11.937	8.40868	0.999996	0.999948
BRD7P3	89.5395	80.4236	0.999994	0.999948
PROCA1	64.1381	77.8451	1.00001	0.999948
ATP6V1F	60.7077	72.5614	1.00001	0.999948
PAG1	3591.57	2978.36	0.999993	0.999948
LA16c-390E6.4	9.28041	16.7159	1	0.999948
RN7SL660P	19.3615	26.0954	1	0.999948
RP11-488L18.3	18.7132	14.2703	0.999995	0.999948
RP4-641G12.3	17.9615	17.2191	1	0.999948
ZDHHC4	119.064	133.347	1.00001	0.999948
LAMTOR5P1	1.96733	0.5532	0.999999	0.999948
RP11-830F9.5	33.7766	51.4757	1	0.999948
TMPRSS4	4.77183	1.73928	0.999999	0.999948
AC009120.6	149.702	141.114	0.99999	0.999948
CHRNA10	45.676	59.1808	1.00001	0.999948
ZNF529	216.777	178.39	0.999992	0.999948
FAM225B	0.967157	0.189199	0.999999	0.999948
YTHDF1P1	4.35589	2.26029	0.999998	0.999948
PBRM1	1791.6	1635.66	0.999982	0.999948
CTD-2649C14.2	30.7303	36.6788	1.00001	0.999948
GTPBP8	132.026	108.203	0.999992	0.999948
FAM107B	2622.78	2319.34	0.99999	0.999948
ANKRD18EP	42.8577	35.4306	0.999994	0.999948
TMEM191A	16.5426	12.1271	0.999995	0.999948
RP11-756P10.6	4.98388	6.60537	1	0.999948
RP11-182L21.5	3.49084	1.90403	0.999998	0.999948
IL32	274.622	198.826	0.999995	0.999948
ADAM22	148.284	120.498	0.999993	0.999948
FRMPD1	1.22749	0.491047	0.999999	0.999948
RP11-22E12.2	1421.54	1763.82	1.00001	0.999948
FAM118B	240.65	286.848	1.00001	0.999948
RP11-513D5.2	4.48011	2.99609	0.999997	0.999948
RP11-248G5.9	4.44531	2.3573	0.999998	0.999948
ARL6IP6	336.05	293.226	0.999992	0.999948
WEE1	156.505	102.756	0.999996	0.999948
RN7SKP266	2.67088	4.87088	1	0.999948
RP11-493L12.4	21.795	15.0068	0.999996	0.999948
SNORA65	12.8913	17.6957	1	0.999948
ENSG10010136902.1	5.46089	3.27868	0.999997	0.999948
RAD51	39.6238	16.3225	0.999998	0.999948
POLG2	247.304	224.994	0.999988	0.999948
AC000123.3	44.7101	37.097	0.999993	0.999948
EYA1	2.24861	0.695126	0.999999	0.999948
RP11-453A3.1	17.7525	13.3748	0.999997	0.999948
CTC-339O9.1	0.907255	0	0.999999	0.999948
RP11-739P1.2	1.64266	0.329405	0.999999	0.999948
MFSD8	535.208	479.502	0.999988	0.999948
UCK1	203.356	228.512	1.00001	0.999948
MIR7856	0.972324	0.131101	0.999999	0.999948
RWDD2A	37.1714	45.004	1.00001	0.999948
SOX9-AS1	1.94678	0.200266	1	0.999948
USF3	1355.41	1258.2	0.999989	0.999948
MTMR14	882.576	996.028	1.00001	0.999948
RP11-764D10.2	7.72552	5.70714	0.999996	0.999948
CCSER2	1172.14	980.126	0.999991	0.999948
RN7SL48P	0.61689	2.32951	1	0.999948
SMUG1	264.386	298.235	1.00001	0.999948
LRRC8C	941.287	739.332	0.999994	0.999948
RP11-53B2.4	34.004	28.1038	0.999995	0.999948
DDX42	1242.01	1137.47	0.999983	0.999948
FBF1	45.4469	52.7856	1.00001	0.999948
RP5-1074L1.4	201.061	171.21	0.999993	0.999948
DKK4	4.92566	8.48557	1	0.999948
MT-TL2	13.9153	3.06226	0.999999	0.999948
ZNF25	310.595	265.327	0.99999	0.999948
BHLHB9P1	5.12138	3.00507	0.999998	0.999948
GRIK2	3.74345	1.37121	0.999999	0.999948
RP11-798P24.2	4.88829	2.60282	0.999998	0.999948
NDUFA5P11	4.9073	3.31631	0.999997	0.999948
NPM1P30	1.62938	0.355066	0.999999	0.999948
FRS3	20.2212	26.4563	1.00001	0.999948
RP11-21K20.4	26.0294	21.0004	0.999995	0.999948
H1-2	3337.74	2183.34	0.999996	0.999948
SGO2	106.432	65.1657	0.999996	0.999948
CDCA7	72.9404	30.6682	0.999998	0.999948
LINC00535	2.06274	1.05831	0.999999	0.999948
BCLAF3	525.471	479.708	0.999992	0.999948
MTND4P32	3.37479	2.12927	0.999998	0.999948
P2RX4	319.587	381.044	1.00001	0.999948
DUS4L	38.5156	31.8102	0.999993	0.999948
STK4-AS1	5.0522	3.10307	0.999997	0.999948
AC002075.4	0.948978	0.331367	0.999999	0.999948
RP11-646I6.3	17.488	12.7174	0.999996	0.999948
RP11-229D13.3	73.0212	90.7612	1.00001	0.999948
GULOP	2.29925	1.34141	0.999998	0.999948
HMGN2P27	6.6532	5.04744	0.999997	0.999948
UBLCP1	295.128	268.242	0.999993	0.999948
TESC-AS1	6.54849	3.53837	0.999998	0.999948
RPS6KL1	56.0319	46.5865	0.999992	0.999948
PNMA2	2.21064	4.05551	1	0.999948
RP11-96D1.7	1.04122	0.282199	0.999999	0.999948
ATP8B5P	1.48503	0.202238	0.999999	0.999948
DNAL1	68.4757	58.4945	0.99999	0.999948
LRRC37A17P	5.30857	2.88559	0.999998	0.999948
DACT3	2.00325	0.783838	0.999999	0.999948
COL1A2	1.49147	0	1	0.999948
CTC-479C5.12	189.878	221.604	1.00001	0.999948
KIAA2012	4.67803	2.98	0.999997	0.999948
RP11-325K4.3	33.7044	25.627	0.999996	0.999948
RP11-230L22.4	5.35314	11.5932	1	0.999948
RP11-455F5.6	10.3264	17.3349	1	0.999948
ATR	1903.25	1603.38	0.999992	0.999948
RP11-15M15.3	4.70354	8.94522	1	0.999948
C11orf45	5.97568	3.46532	0.999997	0.999948
MYB	148.422	108.69	0.999995	0.999948
RPS6KA2	153.86	115.164	0.999995	0.999948
MIR101-1	27.6273	38.0901	1.00001	0.999948
C21orf91	650.691	532.163	0.999994	0.999948
CTD-2285E13.1	3.18957	5.15099	1	0.999948
MAP2	12.3348	5.96672	0.999998	0.999948
RNU6-979P	4.56922	7.56905	1	0.999948
NOS3	17.6953	11.066	0.999997	0.999948
LINC02323	2.32089	0.878437	0.999999	0.999948
RP11-295D4.1	5.06786	7.85556	1	0.999948
RP11-73M18.7	6.46572	10.7219	1	0.999948
RP11-395A13.2	13.1772	17.4472	1	0.999948
TFDP1P3	2.12416	0.830166	0.999999	0.999948
CXCR3	15.3973	9.95099	0.999997	0.999948
CTB-179I1.1	4.81499	3.14996	0.999997	0.999948
RP11-710F7.3	2.5081	0.785705	0.999998	0.999948
RP11-709D24.6	24.9905	35.047	1	0.999948
RP11-227G15.9	1.94736	3.34983	1	0.999948
RP11-524O1.4	3.51583	2.0508	0.999998	0.999948
RP11-720L3.1	2.40977	0.994638	0.999998	0.999948
ACBD4	47.5	59.754	1.00001	0.999948
PDC-AS1	50.9391	40.2692	0.999994	0.999948
PPIAP45	4.51814	2.2501	0.999998	0.999948
IFIT5	1223.76	1438.4	1	0.999948
VWCE	40.9898	26.7152	1	0.999948
EIF4A1P4	0.783922	0.200266	0.999999	0.999948
PPIAP53	15.9395	11.4446	0.999996	0.999948
MON2	2584.76	2366.17	0.999988	0.999948
RP11-33N16.2	11.9597	18.6904	1	0.999948
RP11-677M14.8	65.8083	50.3692	0.999995	0.999948
CTD-2530N21.4	5.39682	2.96626	0.999997	0.999948
FAM167A-AS1	1.35621	0.374826	0.999999	0.999948
LINC00309	4.26595	1.90813	0.999998	0.999948
RASGRP1	977.903	732.329	0.999995	0.999948
MIR3157	1.73959	0.964931	0.999998	0.999948
RP11-1250I15.3	6.92353	4.61359	0.999997	0.999948
SNORA30B	0.633499	2.0121	1	0.999948
GASK1B	562.488	802.177	1	0.999948
RP11-99A14.1	24.0223	37.0266	1	0.999948
B3GALNT2	174.778	147.08	0.999992	0.999948
CTSL	191.282	261.441	1	0.999948
RP11-318N11.1	1.40809	0.34638	0.999999	0.999948
AC006116.13	2.85043	0.800401	0.999999	0.999948
SLC19A3	1.00308	0	0.999999	0.999948
ZNF44	558.041	489.227	0.999989	0.999948
TUT4	1242.02	1063.18	0.999991	0.999948
LINC00702	1.406	0.17456	1	0.999948
EIF4G2	5432.48	4972.31	0.99999	0.999948
CORO1CP1	14.4757	9.52082	0.999997	0.999948
MAPKAPK3	1529.39	1905.2	1.00001	0.999948
ZNF266	1303.62	1054.15	0.999993	0.999948
RP11-635L1.3	0.942104	2.68111	1	0.999948
CCDC144NL-AS1	6.54891	3.73694	0.999998	0.999948
AC008984.5	2.07656	0.189199	0.999999	0.999948
FAM102B	501.01	436.311	0.999989	0.999948
USP6NL-AS1	2.36716	1.34038	0.999998	0.999948
RP11-443B20.1	6.73583	3.57074	0.999998	0.999948
TLE2	5.94377	9.04731	1	0.999948
LRBA	3787.66	3089.1	0.999992	0.999948
RP1-40E16.2	1.0661	0.126812	0.999999	0.999948
RP11-569A2.2	5.61666	9.95663	1	0.999948
HLA-G	575.446	323.723	0.999997	0.999948
SYCP2L	15.3462	7.59382	0.999999	0.999948
MRPS17P5	2.84619	0.881791	0.999999	0.999948
MYLK3	10.3928	6.71243	0.999998	0.999948
IGHV4-55	1.36084	1.8379	1	0.999948
ERVFRD-1	68.5059	52.97	0.999994	0.999948
RP11-322E11.5	2.99072	1.79939	0.999998	0.999948
CTD-2349P21.6	0.434665	2.21846	1	0.999948
ACO1	1069.86	1269.8	1	0.999948
TMEM99	19.2366	13.2136	0.999996	0.999948
RP5-1057I20.4	6.30751	4.23815	0.999998	0.999948
RSBN1	831.829	730.055	0.999993	0.999948
ZNF419	139.51	115.195	0.999992	0.999948
METTL22	389.326	457.711	1.00001	0.999948
RP11-55K13.1	42.9233	34.5948	0.999994	0.999948
AL133245.2	18.4944	25.5285	1	0.999948
RP11-441O15.3	64.9106	55.1958	0.999993	0.999948
NFE2L3P1	1.31047	0.11622	0.999999	0.999948
RPL17P25	4.6738	2.46269	0.999998	0.999948
SFXN1	425.378	325.925	0.999995	0.999948
RN7SL677P	0.490154	1.42853	1	0.999948
SNORD58	1.81711	0.561846	0.999999	0.999948
BCLAF1	2149.68	1822.25	0.999992	0.999948
FBXW2	1824.12	1643.06	0.999991	0.999948
TRAV33	1.03499	3.3473	1	0.999948
RN7SL336P	10.4134	14.2176	1	0.999948
RP11-467P9.2	16.145	13.5486	0.999996	0.999948
RP11-566E18.1	162.67	138.747	0.99999	0.999948
RP11-575F12.3	1.82527	4.89007	1	0.999948
RP11-531F16.4	18.9848	14.4396	0.999996	0.999948
HEY2	0.951793	0.107639	0.999999	0.999948
ARHGAP11B	17.4628	12.389	0.999997	0.999948
EMBP1	78.8777	55.6542	0.999995	0.999948
LCAT	51.6024	69.1349	1.00001	0.999948
NAPSA	8.23166	12.2612	1	0.999948
NPIPB4	32.3839	25.674	0.999994	0.999948
RNU6-1017P	1.28742	0.221412	0.999999	0.999948
RP11-268J15.6	4.58211	1.98787	0.999999	0.999948
RP11-281A20.2	184.286	146.238	0.999996	0.999948
RP11-146I2.1	2.19664	3.87808	1	0.999948
AC005776.1	2.38558	0.871713	0.999998	0.999948
LINC01093	26.4627	12.5947	0.999998	0.999948
RP11-619I22.1	3.97073	2.37273	0.999998	0.999948
RP11-1046B16.3	58.5612	53.1059	0.999995	0.999948
RP11-867O8.5	0.89105	0.114127	0.999999	0.999948
IMPG1	1.14118	0.495132	0.999999	0.999948
YWHAQ	774.306	587.69	0.999994	0.999948
MAP3K6	82.0922	100.227	1.00001	0.999948
FXNP2	5.53212	3.34102	0.999998	0.999948
RP11-373A6.2	1.56985	3.43799	1	0.999948
CCT8L1P	0.507705	1.69561	1	0.999948
BAIAP2-DT	190.513	238.319	1.00001	0.999948
SH3BGRL3	259.705	201.9	1	0.999948
CEMIP	85.3686	71.6376	0.999994	0.999948
CAPN10-DT	123.784	141.03	1.00001	0.999948
MFSD1P1	46.9348	42.1546	0.999993	0.999948
PLEKHO1	1580.92	1908.82	1.00001	0.999948
RP11-429P3.5	2.29173	1.1477	0.999998	0.999948
H4C13	386.906	184.372	0.999997	0.999948
TRDV1	22.1836	10.9742	0.999997	0.999948
LINC01012	19.6053	13.7878	0.999996	0.999948
RP11-271C24.2	12.3449	16.9021	1	0.999948
RP11-536K7.5	10.1775	15.8185	1	0.999948
TPH1	20.2805	14.3664	0.999996	0.999948
RP11-867O8.9	22.6374	33.2409	1	0.999948
SLC35G6	6.73023	9.4145	1	0.999948
RP11-136K14.3	4.96906	2.03662	0.999998	0.999948
CYP4F12	126.771	96.7954	0.999997	0.999948
RP11-839G9.1	1.19849	0.357159	0.999999	0.999948
WDR33	1446.41	1345.04	0.999985	0.999948
RP11-1055B8.1	5.15326	8.36115	1	0.999948
NPIPB13	1.19711	0.221766	0.999999	0.999948
ATRX	3125.32	2788.03	0.99999	0.999948
PGM5P2	29.7729	22.2565	0.999996	0.999948
RP11-184A2.3	1.94809	0.610876	0.999999	0.999948
GFPT1	368.811	325.848	0.999989	0.999948
BRD9	571.773	505.449	0.999988	0.999948
DHX58	386.452	399.752	1	0.999948
RN7SL105P	17.7649	23.4062	1.00001	0.999948
DENND4C	1640.49	1462.81	0.999986	0.999948
TRAV19	40.9849	23.4201	0.999997	0.999948
DUX4L19	2.53034	0.738959	0.999999	0.999948
RNU6-190P	0.604092	1.66959	1	0.999948
RNU6-482P	3.17867	1.81178	0.999998	0.999948
AC078883.4	9.43206	12.903	1	0.999948
NEDD8P1	3.93559	2.30216	0.999997	0.999948
GSTA6P	2.30446	0.667327	0.999999	0.999948
RP11-598F7.6	0.826595	0.11622	0.999999	0.999948
RP11-109G23.1	4.28162	8.98458	1	0.999948
TTC23L	2.5955	4.67363	1	0.999948
RP11-810P12.7	63.7605	79.8113	1.00001	0.999948
SUMO1P3	3.90331	2.35513	0.999998	0.999948
RP11-645C24.4	4.86198	1.29104	0.999999	0.999948
FAM110C	22.3953	12.9581	0.999998	0.999948
RPS3AP20	7.95299	5.66778	0.999996	0.999948
RP11-18F14.4	8.05259	6.46072	0.999996	0.999948
MIA3	1208.97	1073.77	0.999986	0.999948
HNF1A-AS1	0.9414	0	0.999999	0.999948
MIR367	1.98275	0.677459	0.999999	0.999948
ST14	134.924	194.38	1	0.999948
RP11-432I5.4	7.65841	5.01331	0.999996	0.999948
SYT1	3.96935	1.55751	0.999998	0.999948
RP3-336K20__B.2	1.22462	2.60236	1	0.999948
DNASE2	401.066	488.787	1	0.999948
SGCB	52.7575	38.4289	0.999995	0.999948
UTRN	9983.24	8834.99	0.999988	0.999948
KLHL7	255.53	228.389	0.999987	0.999948
RP11-360F5.1	45.1866	37.9375	0.999995	0.999948
MGAT4C	1.5226	0.131101	1	0.999948
ANGPT2	117.314	98.8994	0.999994	0.999948
KIAA1841	153.124	126.738	0.999992	0.999948
AC006499.7	2.04585	0.942148	0.999999	0.999948
RP11-175B9.3	8.69409	12.5265	1	0.999948
LINC02532	2.59902	1.03413	0.999999	0.999948
TCEAL9	8.98563	11.5125	1	0.999948
MAPK10	54.7957	43.2834	0.999996	0.999948
FLJ46284	34.9081	27.0843	0.999997	0.999948
SLC6A17	1.30745	0.282199	0.999999	0.999948
DACH1	116.076	82.0941	0.999997	0.999948
USP24	3328.7	2904.23	0.999987	0.999948
TRAPPC13	384.466	332.791	0.999989	0.999948
MT-ND4L	116.046	84.0836	0.999997	0.999948
CPNE6	10.7676	15.8678	1	0.999948
MIR676	0.115046	0.456507	1	0.999948
RP11-66N24.3	19.2352	15.9303	0.999995	0.999948
NFIX	299.679	267.215	1	0.999948
LINC00506	2.57075	1.27202	0.999999	0.999948
LINC01337	2.20881	4.50828	1	0.999948
EMC10	293.946	331.34	1.00001	0.999948
PAICS	308.989	242.298	0.999994	0.999948
RP5-1047A19.4	1.65044	2.87673	1	0.999948
CTB-50L17.5	0.781205	0.0945993	0.999999	0.999948
RSPO4	1.30928	0.200266	1	0.999948
MYO5C	29.0134	25.4975	0.999995	0.999948
VSIG8	1.91558	0.819976	0.999998	0.999948
E2F1	84.6493	45.8354	0.999998	0.999948
FGF13-AS1	1.5758	0.21082	0.999999	0.999948
SLC46A3	379.472	345.78	0.99999	0.999948
RNA5SP20	11.999	8.38105	0.999997	0.999948
AC007405.4	9.78369	11.403	1	0.999948
TET1	80.2513	62.6852	0.999996	0.999948
PLCXD2-AS1	12.1871	8.68437	0.999997	0.999948
YPEL5P2	6.10818	3.53846	0.999997	0.999948
RP11-400F19.19	8.38115	11.0476	1	0.999948
LAMTOR4	954.384	1128.46	1.00001	0.999948
DCHS1	52.0706	81.6866	1	0.999948
NADSYN1	1287.81	1466.26	1.00002	0.999948
SLC28A2	5.26856	3.49919	0.999998	0.999948
ZMYM2	2595.81	2419.92	0.999988	0.999948
FAM53A	15.375	10.2456	0.999997	0.999948
RP11-248M19.1	12.3582	14.8204	1	0.999948
GDAP1	179.499	128.26	0.999995	0.999948
RP11-410N8.3	9.35585	16.4379	1	0.999948
ARPP19	1435.74	1294.11	0.999989	0.999948
KRT8P3	11.2782	7.4021	0.999998	0.999948
BHMT2	1.69368	0.678171	0.999999	0.999948
HMGN1	831.47	705.745	0.99999	0.999948
SH3RF2	10.4422	3.9577	0.999998	0.999948
SOX30	7.85083	5.61517	0.999997	0.999948
RP11-102L12.3	336.934	263.771	0.999995	0.999948
PLEKHG4B	1.78987	0.472997	0.999999	0.999948
SCAF4	288.878	249.579	0.999992	0.999948
USO1	969.11	887.201	0.999987	0.999948
RP11-108H9.1	1.8397	0.107639	1	0.999948
PIPSL	17.249	13.2194	0.999995	0.999948
RP11-325L12.3	2.4245	5.31098	1	0.999948
CDKN2B-AS1	92.1052	70.6168	0.999995	0.999948
GPR176-DT	1.68038	0.396326	0.999999	0.999948
TRAV39	9.26836	4.91391	0.999997	0.999948
RNU6-249P	0.955694	0.230347	0.999999	0.999948
ADNP2	262.612	237.716	0.999987	0.999948
GAPDHP76	0.727612	2.11713	1	0.999948
RP11-513G19.1	40.5669	35.9044	0.999994	0.999948
MT-TH	7.42938	2.23415	0.999999	0.999948
FOXD4L1	3.1533	1.57767	0.999998	0.999948
SRP9P1	1.13721	0.126812	0.999999	0.999948
HEATR6	278.85	226.476	0.999993	0.999948
ATG5	528.952	455.539	0.99999	0.999948
RP3-497J21.1	28.0465	17.7916	0.999998	0.999948
BAAT	4.64301	2.39338	0.999998	0.999948
ULK4	405.967	341.685	0.999991	0.999948
ASGR2	73.7994	105.635	1	0.999948
RP11-98L12.2	1.77652	0.849629	0.999999	0.999948
PRNP	669.587	751.641	1.00001	0.999948
TIAL1	710.723	628.388	0.999991	0.999948
NEPNP	1.08813	0.367751	0.999999	0.999948
CDRT4	16.1943	12.7511	0.999997	0.999948
MAP3K20-AS1	21.986	15.9571	0.999996	0.999948
ZNF160	829.127	739.248	0.999989	0.999948
AP4B1-AS1	51.3485	40.5494	0.999995	0.999948
CYP27A1	469.895	668.375	1	0.999948
TAOK1	4034.72	3693.32	0.99999	0.999948
SLC7A11-AS1	7.15655	4.19881	0.999998	0.999948
CD27-AS1	86.6464	102.761	1.00001	0.999948
MYOT	9.62798	6.42459	0.999997	0.999948
ATP6V0A1	763.894	963.004	1.00001	0.999948
RP11-686O6.1	0.620447	2.24049	1	0.999948
LINC01877	4.58407	3.17918	0.999998	0.999948
CPE	0.964826	2.16268	1	0.999948
CCNJ	170.897	153.436	0.999991	0.999948
GRAMD2A	2.12896	0.918517	0.999999	0.999948
PPP3CB	849.069	758.853	0.999989	0.999948
RPL23AP64	29.5068	40.9632	1.00001	0.999948
RPS3AP43	5.11455	10.7079	1	0.999948
RP11-778D9.4	2.31088	1.17011	0.999998	0.999948
LINC02235	2.09495	1.20744	0.999998	0.999948
CTD-2275D10.2	21.1142	33.923	1	0.999948
RP5-1125A11.4	29.1642	37.3329	1.00001	0.999948
TSC22D2	406.006	388.125	0.999985	0.999948
SAMD13	2.8598	1.68037	0.999998	0.999948
FCF1P5	17.8505	14.3613	0.999995	0.999948
ZNF433-AS1	121.658	102.472	0.999993	0.999948
DIRAS1	3.01561	4.31629	1	0.999948
WAKMAR2	111.042	88.796	0.999994	0.999948
AC005062.2	2.34912	0.807721	0.999999	0.999948
ITGB3BP	188.257	155.075	0.999993	0.999948
MZF1	216.955	244.923	1.00001	0.999948
DIO1	21.5683	17.2289	0.999995	0.999948
NRSN2	3.23013	1.93065	0.999998	0.999948
LINC01231	1.08684	0	0.999999	0.999948
TAGLN	195.051	269.344	1	0.999948
LINC00467	44.6743	36.0538	0.999994	0.999948
CTD-2270L9.4	4.36334	2.64855	0.999997	0.999948
RP11-546M8.3	1.38475	0.507249	0.999999	0.999948
NUP210L	69.7266	102.146	1	0.999948
RNVU1-31	35.0805	22.0538	0.999997	0.999948
KLC3	220.264	167.678	1	0.999948
ARHGEF7	722.253	649.327	0.999989	0.999948
KLHDC7B	49.7305	59.0673	1	0.999948
RP11-384B12.2	10.2134	7.3739	0.999997	0.999948
NOD2	920.771	1222.69	1.00001	0.999948
RP11-363J20.1	2.50986	1.55363	0.999998	0.999948
RP3-395C13.1	4.07779	2.59941	0.999998	0.999948
RP5-1009E24.9	3.76734	6.54394	1	0.999948
TBC1D16	28.5909	37.4026	1.00001	0.999948
BUD13P1	6.53854	3.57888	0.999997	0.999948
CH17-118O6.6	5.98007	11.7993	1	0.999948
FTH1P4	12.3855	20.1488	1	0.999948
RP11-49K24.3	6.16456	3.74083	0.999997	0.999948
RP11-218D6.4	5.36038	3.89133	0.999998	0.999948
P2RX5-TAX1BP3	37.5696	47.2579	1.00001	0.999948
C8orf44	131.989	120.262	0.999992	0.999948
RP3-406P24.3	1.18196	0.234451	0.999999	0.999948
RP11-157G21.2	1.79123	0.718965	0.999999	0.999948
MCAM	30.3812	38.6369	1.00001	0.999948
RP11-159D12.6	25.9438	19.1543	0.999993	0.999948
RP11-806O11.1	1.31954	0	1	0.999948
PPM1J	4.30801	7.30213	1	0.999948
CITF22-1A6.3	4.40114	7.75258	1	0.999948
LINC00393	0.901544	0	0.999999	0.999948
DEFB109D	1.49283	1.82811	1	0.999948
SPX	66.492	100.4	1	0.999948
RP11-29B2.6	2.58226	1.28842	0.999998	0.999948
RNU6-856P	3.12903	1.42291	0.999998	0.999948
LINC01182	1.85899	3.98605	1	0.999948
DIS3L-AS1	1.24636	2.0672	1	0.999948
RP11-367F23.2	2.19509	1.04787	0.999999	0.999948
MIR6738	6.28237	4.54307	0.999997	0.999948
ENSG10010136978.1	4.55479	8.02185	1	0.999948
AP000593.7	5.45022	8.74154	1	0.999948
MN1	6.22995	4.37325	0.999997	0.999948
MED21	391.791	348.659	0.99999	0.999948
CTD-2384B11.2	14.2145	12.4081	0.999995	0.999948
SLC30A5	408.771	378.392	0.999984	0.999948
OSBPL5	303.858	384.183	1.00001	0.999948
TMPRSS11E	1.2562	0.243032	0.999999	0.999948
RPL17P50	10.7169	8.7245	0.999996	0.999948
NSD1	3439.13	3291.71	0.999983	0.999948
RP11-783N9.1	2.02944	4.15726	1	0.999948
RP11-477L16.2	12.3894	9.68538	0.999997	0.999948
NAGS	27.1821	36.7168	1	0.999948
HLA-DPA2	1.57407	0.576596	0.999999	0.999948
TMEM97	43.0892	30.274	0.999995	0.999948
RP3-407E4.4	2.74553	5.45193	1	0.999948
RP11-142L16.2	232.217	201.659	0.999993	0.999948
CXCL6	10.0979	13.3151	1	0.999948
B3GNT7	9.12587	13.2392	1	0.999948
LINC01637	13.1199	16.7256	1	0.999948
AMPH	88.6786	63.9468	0.999996	0.999948
FUT9	1.50414	0.26916	0.999999	0.999948
ACSM3	246.393	165.842	0.999997	0.999948
[truncated: 57,387 more rows]

## Sheet: S18
Supplemental Table 18: Gene Expression Changes Associated with Fatality in Hy's Law Cases
Gene	Fatality_Recovered_mean	Fatality_Fatal_mean	DESeq2 Adjusted Fold Change	FDR
TDRD9	153.629	1151.77	6.56857	0.00033008
SMTNL1	57.9923	10.0582	0.195824	0.00033008
SLCO2B1	0.73654	22.3219	25.6021	0.00033008
MT-ND6	13.1687	194.051	11.9329	0.000927652
SEMA6B	20.9791	140.911	5.86757	0.000984956
IDO1	117.898	13.8301	0.999996	0.00306558
IGHG1	161.251	17.7867	0.999997	0.00333528
TRBV7-2	49.1825	10.7934	0.262655	0.00349446
VSIG4	372.597	2221.65	5.042	0.00496667
PILRB	190.443	69.68	0.406954	0.00510894
ARHGAP29	36.6051	209.6	4.80973	0.00540337
LINC00649	405.593	121.454	0.341003	0.00780252
DLC1	18.9347	99.5114	4.42162	0.00835263
SLC28A3	8.47809	46.3399	4.57267	0.00835263
NOS3	18.8727	3.38318	0.222606	0.0111115
MYO10	36.5294	286.436	6.30433	0.0111115
EDNRB	4.47192	43.2297	7.49292	0.0117474
GPNMB	6.73194	29.7793	3.70007	0.0117667
ANKRD34B	18.4649	92.3673	4.17261	0.0117667
MAFG	146.759	385.958	2.35655	0.0117667
RD3L	3.80519	43.7446	8.73702	0.0124084
VCAN-AS1	105.214	260.588	2.23038	0.0124084
ACVRL1	16.908	62.0521	3.17884	0.0130532
IGLV3-21	84.6412	22.4367	0.313155	0.0130532
NDST3	4.58411	27.6083	4.89024	0.0130532
LPL	13.5798	78.9829	4.75887	0.0130532
MS4A4E	77.8332	177.804	2.07384	0.0145717
AF064858.8	22.1499	177.763	6.28311	0.0158538
MT-TL2	1.7468	27.5404	10.8268	0.0182045
GFRA2	8.67579	41.7322	3.94064	0.0182045
COLEC12	2.96372	16.9103	4.51621	0.0183651
TRAV26-2	13.7167	0.674119	0.0770804	0.0191733
AE000661.37	72.6698	29.2889	0.453407	0.0191733
FCAR	450.911	1962.39	3.61179	0.0207158
TRPS1	1032.37	2099.5	1.84783	0.0266735
IGLC2	339.625	94.4078	0.335707	0.0269137
TRBV20-1	50.5304	15.8399	0.370832	0.0336986
CCL24	0.222291	34.409	71.0994	0.034297
ERAP2	2233.76	737.445	0.999995	0.0360606
IGHG2	84.3681	13.7625	0.999997	0.0403182
WHRN	21.9752	6.35959	0.340447	0.0403182
NCEH1	152.881	307.198	1.80807	0.0480068
MERTK	117.315	439.945	3.08749	0.0480068
RP11-43D2.2	2.27582	29.7525	8.95093	0.0526273
TRANK1	5190.38	2468.03	0.999992	0.0526273
RXFP2	38.5579	132.456	2.85367	0.0526273
NECAB1	16.2123	72.4817	3.57642	0.0573428
RP11-436H11.5	0.791388	13.9317	12.0563	0.0615002
NPBWR1	1.14468	15.2772	8.81481	0.0656159
F8	57.9537	133.057	2.00641	0.0661648
LINC02506	10.4688	0	0.999999	0.0690714
KL	19.4033	102.103	4.05387	0.0690714
HDAC10	31.8298	12.7751	0.469797	0.0690714
CD3G	568.604	201.214	0.999993	0.0692435
PPARG	20.1785	141.067	5.14415	0.0692435
MYO7A	47.0401	116.351	2.13366	0.0692435
TRMT9B	3.66257	17.5872	3.76865	0.0692435
MAP3K20-AS1	14.7694	47.9692	2.68443	0.0692435
RP1-244F24.1	21.3078	5.53172	0.337836	0.0692435
TTC22	117.934	49.6887	0.492193	0.0692435
RP11-502N13.2	31.7551	93.4559	2.46636	0.0692435
IGKV1-6	17.3214	1.98701	0.999997	0.0692435
UPB1	35.8737	131.168	2.94374	0.0692435
RP11-19J5.2	3.21482	20.852	4.81168	0.0718296
ST6GALNAC3	134.445	569.865	3.33619	0.0718296
MXRA7	61.1423	184.985	2.50042	0.0755271
DYNLT5	8.60076	33.9952	3.12542	0.0755271
PLA2G4C	45.1689	19.6856	0.510834	0.0755271
ALDH2	391.666	965.926	2.10962	0.0755271
TRBV9	43.8566	10.2779	0.308548	0.0792667
AC010878.3	13.3348	91.7863	4.99682	0.0792667
CTB-131B5.2	13.799	95.9563	5.02138	0.0810083
CLEC5A	90.4005	228.716	2.14739	0.0820403
DAAM2-AS1	25.4194	126.017	1	0.0820403
TMEM45A	5.73455	41.6007	5.26402	0.0820403
JAKMIP1	17.4005	3.19888	0.256659	0.0827952
PRUNE2	78.3361	260.581	2.69068	0.0827952
SIRPD	24.6228	70.0831	2.37005	0.0827952
LINC02785	86.1248	198.532	1.98494	0.0827952
TRBV7-9	56.4522	22.0003	0.470043	0.0860804
IGKV1-16	16.6885	3.43874	0.284723	0.088027
RP11-1079K10.3	20.5189	7.91978	0.452186	0.088027
RNY5	7.36245	25.1641	2.78614	0.0890981
RP11-586D19.4	22.8266	5.94577	0.34062	0.0890981
IGLV2-14	62.6786	17.87	0.373451	0.0891786
CLTCL1	147.814	285.308	1.70644	0.0891786
IGLV2-23	63.6463	17.736	0.365319	0.0891786
OR2A7	6.18496	0.270161	0.999997	0.0891786
PCSK9	3.78574	64.7365	10.4984	0.0891786
TBC1D2	228.679	425.637	1.65426	0.0891786
SPN	1095.4	572.949	0.597108	0.0891786
LONRF3	95.2068	223.737	2.00089	0.0891786
CDS1	7.09315	26.3682	2.90433	0.0891786
SGMS2	303.187	814.833	2.23205	0.0891786
MAGED1	75.5768	31.9378	0.506481	0.0891786
GIPR	24.7791	5.5342	0.306524	0.0892006
MT-ND1	152.487	419.036	2.26876	0.0892006
OR2B11	61.1286	133.261	1.88321	0.0892006
CAPS	92.3353	45.2657	0.570986	0.0892006
AGAP1	72.3259	29.1728	0.489211	0.0892006
SLFN5	2940.44	1276.19	0.999994	0.0892006
PFDN1	87.6825	323.885	2.89104	0.0892006
NMNAT2	2.52501	15.1104	4.30181	0.0892006
SERPING1	95.933	21.3634	0.310376	0.0906955
EVC	22.7868	4.30701	0.264958	0.0906955
CCNG1P1	19.9487	134.239	4.73303	0.0906955
SLC36A4	329.763	657.411	1.74166	0.0906955
OAS3	1233.94	420.963	0.999996	0.0906955
IGLV2-8	34.8654	4.45109	0.999998	0.0906955
IGHG4	54.2351	8.03115	0.230314	0.0906955
RP11-71L14.3	24.8658	2.74921	0.999998	0.0919616
CHST12	439.951	228.648	0.99999	0.0919939
HPSE	400.351	800.411	1.74333	0.0919939
CD8A	1203.06	336.347	0.999997	0.0919939
IGLV7-46	24.8808	4.25146	0.250196	0.0919939
TMEM170B	1100.85	2452.09	1.90084	0.0919939
BTN3A3	1163.69	629.367	0.999991	0.092191
LINC01291	45.1239	1.31032	0.999999	0.0933374
ATP10A	686.47	298.377	0.999994	0.0933374
LINC02705	15.7908	48.8764	2.4455	0.0938871
ATP8B2	1528.39	749.69	0.999993	0.0942413
GP6-AS1	25.7184	7.43776	0.380801	0.0942413
ZDHHC4P1	116.352	34.995	0.396654	0.0967269
ISG15	600.914	233.645	0.482462	0.0971185
SLC39A14	79.9846	24.6412	0.403934	0.0974122
C20orf27	92.29	209.719	1.92244	0.0974725
TMEM169	34.9554	69.4258	1.72587	0.101297
TRBV5-4	47.4554	10.1445	0.311353	0.102754
PRSS33	57.5769	9.61087	0.999998	0.102754
FLT3	160.996	810.955	3.65289	0.102754
PRRT4	2.91843	19.4813	4.62531	0.102754
IGLV3-1	89.3833	27.2482	0.402266	0.102754
PFKFB3	914.631	3667.09	3.03215	0.103877
P2RX6	7.73556	0.270161	0.999998	0.103925
PCED1B-AS1	431.24	245.004	0.647193	0.103925
FAM151B	71.7504	148.961	1.78063	0.103925
CASP1P2	36.1347	11.0307	0.407442	0.103925
MTARC1	311.039	936.887	2.39575	0.104448
NLRC3	1373.82	678.466	0.999993	0.104448
QSOX1	435.107	841.145	1.68	0.104448
MOV10	303.635	166.884	0.631627	0.104881
KCNS2	5.17018	20.622	2.97825	0.104881
XAF1	1063.77	434.07	0.999995	0.104881
CTB-98M4.1	14.1767	43.458	2.42208	0.104881
RPL9P33	15.2141	64.8071	3.17427	0.104881
TCN2	86.8886	263.989	2.40866	0.104881
OR52X1P	3.11666	19.9252	4.39403	0.104881
AC011380.8	55.5631	152.863	2.22265	0.104881
ANG	10.7627	39.3956	2.76024	0.109538
COQ10BP2	14.1993	38.5677	2.18053	0.109538
TTC39B	548.073	305.967	0.6417	0.109538
RP11-326K13.5	13.148	3.3075	0.355784	0.109538
HAUS1P1	42.0815	128.599	2.41091	0.109538
RNU1-67P	31.8989	105.337	2.5531	0.110545
CDHR3	67.2532	23.49	0.453142	0.110545
SP140	1035.82	546.491	0.616724	0.11201
OR10Z1	1.6569	17.8987	6.5818	0.11201
GYG1	569.512	2308.86	3.0092	0.11201
PACSIN1	12.4044	1.60565	0.999998	0.11201
IL2RB	304.884	113.274	0.999996	0.115114
FZD5	73.3418	159.602	1.82858	0.115139
LINC00689	5.95195	0	0.999999	0.117503
TRAV13-2	21.2278	7.35198	0.452106	0.118938
IL18	65.687	161.327	2.00937	0.118938
FMN1	302.845	1273.02	3.07593	0.120873
RPSAP75	12.5648	55.2824	3.19603	0.121323
ITGA9	37.8654	111.827	2.32422	0.121633
JAM3	277.791	86.1019	0.999997	0.121633
CDC25B	526.585	210.513	0.999995	0.121633
AHCTF1P1	9.40476	29.5115	2.42674	0.121633
PTP4A3	218.049	105.84	0.999994	0.124419
IGLV3-9	37.8945	14.09	0.474238	0.124559
TMPRSS3	17.9847	3.08015	0.999998	0.125461
MTCYBP35	3.14182	14.4461	3.21841	0.125577
ETV7	124.464	25.1634	0.999999	0.125577
NREP	14.7282	31.0636	1.73945	0.125918
ABCA1	2534.55	6608.99	2.08879	0.127586
STMN3	228.356	110.967	0.999994	0.127586
ATP6V1C1	614.121	1391.91	1.87046	0.127586
TRAV5	21.0364	5.206	0.360483	0.127586
LAMP3	15.4308	3.38301	0.999997	0.128314
ZNF890P	10.8724	0.658969	0.999998	0.128314
RP11-17A4.2	43.4433	108.323	2.02044	0.128573
CCDC162P	35.3106	69.3997	1.66942	0.128573
MYOM2	157.843	16.729	0.999999	0.129189
LINC00161	10.3785	1.86579	0.999997	0.129189
SUV39H1	63.5706	27.5855	0.540363	0.129189
NQO2	470.071	1293.11	2.17004	0.130204
LINC00544	27.8365	7.52104	0.382108	0.130601
DNAH14	132.278	307.466	1.90331	0.130731
MTUS1	48.9128	11.3007	0.350689	0.131881
SLC9A7P1	127.611	307.985	1.95592	0.131881
CD55	2717.12	7270.3	2.12738	0.131881
OLFML3	5.4823	21.784	2.87307	0.132198
KB-1440D3.21	8.13535	0.825551	0.999997	0.132198
ABCG1	574.386	1291.08	1.84565	0.132198
CPA5	20.7431	2.75709	0.999998	0.132198
AHR	488.207	878.822	1.55891	0.132198
HKDC1	71.782	27.4841	0.500326	0.133379
GPR84	25.2413	126.987	3.45508	0.133379
GBP4	1587.63	660.418	0.999995	0.134735
LLGL2	219.535	100.241	0.569262	0.134735
PADI2	655.658	2235.97	2.55138	0.134735
SLC36A1	543.489	1381.16	2.02516	0.134735
LINC01012	21.5372	9.14673	0.517377	0.134735
RNF14P1	23.5365	54.143	1.87734	0.134735
CTSK	105.608	208.382	1.6655	0.134735
HERC6	294.738	174.85	0.684336	0.134735
ETS1	4386.32	2283.19	0.627496	0.134735
CD6	608.393	232.289	0.999996	0.135255
CTD-2589M5.5	7.05011	25.3054	2.64632	0.13657
DUSP5	150.538	63.8475	0.999993	0.137132
RASA3	1523.63	886.92	0.999992	0.137992
ITSN1	222.496	432.16	1.6452	0.138095
CD8B	322.324	124.948	0.512249	0.138095
GPCPD1	4004.25	8501.22	1.75773	0.138095
RAB32	521.121	1151.27	1.80972	0.138595
LIME1	73.6749	37.9235	0.621117	0.138595
IGHV3-7	44.108	8.5839	0.999998	0.138595
IGKV1-9	14.0606	3.64564	0.999996	0.138595
ENOSF1	292.33	154.911	0.999993	0.139151
LINC00211	141.201	522.425	2.69176	0.139151
PLCG1	1491.08	679.524	0.999995	0.139151
MAP3K20	398.455	707.422	1.53294	0.140812
IL2RA	120.098	55.2272	0.999995	0.142032
KCNG2	27.3087	53.4328	1.65282	0.144069
PLD1	250.383	434.702	1.50377	0.145278
FBLN5	24.7726	9.67481	0.513358	0.145468
SFXN4P1	9.1825	26.7373	2.19891	0.145858
P2RY14	303.047	121.318	0.999996	0.145858
RNF125	403.672	246.288	0.999991	0.145858
RP11-36B6.1	1.10546	12.8185	6.61565	0.146715
OR52L2P	9.87227	50.1071	3.39617	0.146715
RP11-556I14.1	5.89846	18.4811	2.33907	0.146715
ZNF608	96.9735	631.957	4.14018	0.146715
TBX21	305.837	122.729	0.999996	0.146715
RGL1	58.3603	161.768	2.13268	0.146715
CSGALNACT1	617.524	981.69	1	0.146715
IL32	288.742	112.705	0.999996	0.146715
LINC01907	2.64836	15.5478	3.78174	0.146939
SIRPG-AS1	78.5174	26.5448	0.474516	0.146939
CYP2R1	315.267	454.807	1.30595	0.147343
RP11-290F24.6	48.2844	94.8734	1.6372	0.147343
BCL9L	345.075	127.79	0.999996	0.147343
IFIT3	2607.37	839.295	0.999997	0.147845
IL10	13.7938	40.1443	2.22097	0.148233
ARNT	632.789	985.308	1.38058	0.148233
TATDN1P1	12.0269	42.7084	2.5728	0.149812
TIFAB	9.87576	1.49967	0.999997	0.149812
MAPK10	41.4524	112.415	2.08993	0.149812
AGFG2	149.31	72.6254	0.999993	0.149812
ADAMTS3	10.3532	61.9188	3.82874	0.149812
TSPO	2413.29	4988.65	1.70518	0.149812
TRBV4-2	22.7483	3.32515	0.999998	0.150015
EXT1	451.359	1096.26	1.92374	0.150015
RP11-137H2.4	15.1918	4.43576	0.999996	0.150869
IFIT1	1071.19	331.885	0.46386	0.151745
MIR124-1HG	2.18439	59.6384	12.4224	0.152652
COQ2	228.491	360.093	1.39004	0.152652
CCND2	1233.75	626.085	0.999994	0.152652
C1QC	5.24345	27.248	3.38674	0.154371
RP11-231E19.1	46.3344	105.809	1.82394	0.154694
SUCNR1	34.1572	87.6709	1.98826	0.154694
FAM102B	429.335	628.621	1.31332	0.154694
ACVR1B	265.301	585.916	1.77832	0.15646
RP3-466P17.4	12.9197	40.6007	2.3183	0.156595
SMPD3	232.822	66.8623	0.450826	0.157935
ANKRD50	375.03	670.973	1.52061	0.157935
RCBTB2P1	10.8062	37.4587	2.47223	0.158219
KCNE1B	2.82148	19.5976	4.20484	0.158219
RP11-747H7.3	166.163	68.4149	0.999996	0.158219
TM4SF20	6.99716	16.2719	1.8379	0.158219
LATS2	229.655	411.005	1.51983	0.158219
MYD88	1113.14	2240.69	1.65162	0.158219
MPO	136.963	950.604	4.23167	0.158219
C12orf75	267.786	103.225	0.534695	0.158616
FAM160A2	386.249	637.098	1.431	0.158616
RN7SL116P	9.97096	2.04761	0.999997	0.159004
C3orf52	51.5722	20.4653	0.53737	0.159004
IGHA1	198.031	66.7461	0.999998	0.159313
XXbac-BPG283O16.9	180.069	101.796	0.67825	0.159369
CCL23	10.6815	0.888726	0.999999	0.160143
KIAA1671	51.4935	15.6125	0.461253	0.161098
GLDC	17.8929	4.96838	0.999997	0.161098
ESYT1	1697.68	860.75	0.999994	0.161198
TMCC2	631.944	2159.19	2.44775	0.161427
NIPSNAP3B	36.862	86.0484	1.82444	0.161427
IGHV6-1	17.1095	2.43642	0.999998	0.162698
LCK	2281.07	978.322	0.999996	0.164915
SLC51A	118.549	375.575	2.30533	0.165203
MSR1	142.637	413.185	2.15603	0.165715
MAFB	326.277	690.173	1.70224	0.167971
SAMD3	476.591	208.28	0.999995	0.168206
PRSS41	8.50332	0.999835	0.999998	0.168206
TATDN2P1	3.22713	17.237	3.34037	0.168206
FAM102A	296.345	114.28	0.547284	0.168206
EMP1	23.4963	68.6764	2.14536	0.168206
PRR5	188.385	102.347	0.669945	0.169959
AC008984.2	31.6695	89.6363	2.10677	0.169959
AP3B2	9.5941	38.3743	2.7311	0.169959
AC104623.2	29.8236	63.6484	1.70594	0.170495
LEPROT	523.76	907.662	1.47375	0.170495
CTD-2165H16.3	46.2919	104.944	1.78376	0.170495
TRBJ1-3	22.573	8.03843	0.498248	0.171373
EXPH5	41.4856	15.0274	0.521584	0.17269
CDC42EP3	1617.71	3651.07	1.77705	0.172925
TRBC2	1130.69	506.246	0.999687	0.172925
RHOG	325.832	666.237	1.65555	0.172925
TREML3P	18.2071	57.0429	2.24996	0.172925
RN7SKP198	3.75603	17.1048	2.90324	0.172925
ERFL	30.9473	9.94504	0.999997	0.173611
PASK	365.077	183.431	0.999994	0.173611
RP11-361D15.2	11.5436	31.5109	2.02859	0.173611
MTCYBP23	22.441	93.9774	2.794	0.173611
SBK1	51.8295	19.8841	0.544482	0.173611
PTH2R	18.1964	43.951	1.86087	0.173611
PRKCQ	730.804	456.147	0.736038	0.173611
NRCAM	31.6056	5.39801	0.999998	0.173611
RP11-77A13.1	6.93355	31.5716	2.95572	0.173611
GBP1	3559.5	1143.11	0.999997	0.173611
IGLV1-44	6.28938	0.714524	0.999997	0.173611
CA6	37.7278	12.8231	0.999996	0.173611
FBXL16	29.4653	12.1918	0.55908	0.173611
GM2A	760.783	1497.65	1.60613	0.173611
LINC02210	125.28	57.1971	0.999995	0.173611
IL5RA	318.913	97.6593	0.999997	0.173611
HBEGF	19.4108	51.3	1.96909	0.173611
CCDC102A	62.4594	29.529	0.62173	0.17917
AF064858.6	16.9754	62.6745	2.52044	0.17917
APOL1	477.33	221.51	0.999996	0.17917
GBP5	11323.3	3549.17	0.999997	0.17937
ERMAP	270.695	458.899	1.4386	0.17937
LINC00565	54.4491	21.6464	0.565922	0.17937
SLC25A40	260.18	519.811	1.61354	0.179888
ACSL3-AS1	2.95627	12.3938	2.72299	0.179888
VNN1	752.232	2686.2	2.45967	0.180402
STAB1	1898.87	4014.09	1.68243	0.181311
SLC2A9-AS1	3.10682	10.9571	2.38197	0.181311
RP11-330O11.3	16.9778	53.7597	2.23882	0.181357
RP11-274B21.10	7.16014	25.8812	2.42812	0.181512
HAPLN3	409.611	177.308	0.999996	0.181615
TRBV5-1	77.3036	31.3337	0.999996	0.1821
DNAI2	10.2013	2.61293	0.999997	0.1821
SNORA7B	41.6013	84.2633	1.62278	0.1821
PGM5	44.1204	139.914	2.23261	0.1821
ZNF101	976.451	694.71	0.80553	0.183095
BSND	21.4958	229.307	5.48869	0.183095
CCNE1	45.4444	13.517	0.316417	0.183095
RP13-554M15.7	145.09	65.1499	0.999995	0.183134
ZEB2	6096.93	9731.88	1.37161	0.184698
F5	1244.29	3479.41	2.04053	0.184805
CLEC1B	315.626	620.591	1.58914	0.184805
OSBPL7	143.344	73.805	0.999995	0.187575
AMPD3	590.446	1132.64	1.55255	0.187575
RP5-968J1.1	187.444	475.518	1.89621	0.187575
RP11-115L11.1	46.9215	108.659	1.77411	0.187575
CTD-2561B21.11	15.2434	4.38036	0.999997	0.187575
RP11-676B18.2	95.7595	343.802	2.43408	0.189008
CXCL16	209.814	474.168	1.74395	0.189008
DPY19L3	416.976	921.647	1.71516	0.189008
SOCS3	651.013	2000.27	2.17436	0.189008
MTND5P32	54.6052	205.301	2.50844	0.189008
GSDMB	342.156	181.842	0.999991	0.189008
LINC00482	30.4242	108.977	2.42728	0.189008
SPOCK2	1507.48	722.501	0.999994	0.189267
RP11-217B7.2	29.4889	74.8875	1.88571	0.18971
MPP7	723.042	1232.74	1.42744	0.190653
RP11-613D13.5	24.6951	49.6689	1.58591	0.190804
ARHGAP24	438.438	972.65	1.71841	0.190804
SOX13	23.1888	8.44777	0.999996	0.190804
BAIAP2L1	106.218	196.457	1.50684	0.191087
TRAT1	512.907	227.837	0.999999	0.1918
RP11-107E5.3	993.23	1855.12	1.51859	0.1918
TRBJ2-7	17.3461	6.81132	0.999996	0.192112
SLC16A14	17.8822	3.80486	0.999998	0.192259
ALDH4A1	46.4234	98.4774	1.65317	0.192259
LAX1	252.006	141.071	0.999993	0.192259
MAP3K8	617.664	1065.51	1.43472	0.193329
GS1-590J6.3	8.55305	13.2626	1	0.193329
LRIG1	374.062	201.23	0.999991	0.193329
CEP78	661.024	353.905	0.999994	0.193329
METTL1	17.1373	6.54166	0.999996	0.193329
SPRED2	23.2081	53.6083	1.74739	0.19428
KBTBD11	382.52	707.635	1.49787	0.194855
LIPN	505.044	1515.56	2.11163	0.194855
RP1-187B23.1	32.5341	10.2224	0.999997	0.19538
CTC-232P5.3	9.0105	42.2855	2.88789	0.196166
LIMA1	140.517	60.2464	0.999996	0.197456
LYVE1	63.3248	181.855	2.03947	0.197456
DPP4	459.987	215.97	0.999995	0.198798
MGST1	77.8264	175.814	1.71842	0.198798
PKD1P2	9.11925	0.754928	0.999999	0.19958
AJAP1	13.5005	2.0828	0.999998	0.19958
ZFP92	25.0345	67.1993	1.92734	0.199772
RP11-713D19.1	2.99392	11.4899	2.4633	0.200286
SMIM33	6.93219	1.31032	0.999997	0.201283
EIF4EP1	73.4476	198.398	1.93883	0.203383
LILRA5	2233.86	5525.61	1.83017	0.203437
GBGT1	322.427	561.884	1.43309	0.204441
CXCR6	432.262	227.837	0.999995	0.204441
MIR2355	5.951	19.7559	2.19749	0.205999
BCAT1	306.171	977.443	2.1797	0.206078
CD3D	809.718	347.532	0.999997	0.208936
DOCK4-AS1	47.6504	77.235	1	0.208936
TRBV19	41.2405	14.4742	0.999997	0.209158
OTULINL	916.967	1661.45	1.45965	0.209158
GALM	260.754	122.602	0.999995	0.209158
FAAHP1	17.5052	4.5775	0.999997	0.209158
RP11-517H2.6	12.1681	27.446	1.66198	0.209158
CASC15	10.0407	23.422	1.70916	0.209158
LCAT	57.0761	31.0766	0.999994	0.209699
SNORA65	12.8528	27.0141	1.59056	0.209699
AC011816.1	50.1326	19.9581	0.999996	0.209699
PARP12	1318.56	827.439	0.999996	0.209699
AF127577.13	59.8583	104.977	1.42637	0.209699
TLE2	8.35626	0.946682	0.999999	0.209699
NT5DC2	29.0426	71.4769	1.78853	0.209699
YWHAG	739.431	1134.9	1.31168	0.209699
MZB1	179.001	63.4365	0.999999	0.209699
PSMA8	6.92442	1.14374	0.999997	0.209699
LIG1	170.867	95.7378	0.999994	0.209699
PRKCZ	123.663	75.7667	0.999992	0.209699
RPS3AP32	14.7562	49.1068	2.20345	0.209699
LINC00399	2.85309	19.0108	3.57585	0.209699
ZAP70	1790.74	909.347	0.999992	0.209699
BCL11B	1434.68	691.801	1.00003	0.209699
EVL	2817.23	1404.21	0.999994	0.209699
ITK	2249.91	1208.92	0.999994	0.209699
RNASE1	9.49311	131.926	6.15841	0.209699
RP1-90J20.15	22.845	58.8723	1.84031	0.209699
CYP2D6	17.16	4.78449	0.999997	0.210672
C1orf162	737.737	1551.1	1.61173	0.210672
RPSAP36	24.5161	58.4398	1.73697	0.211935
BRI3	362.735	637.263	1.42335	0.211935
CNTNAP3B	2.94557	19.6793	3.51629	0.211935
RP5-1184F4.7	31.5308	10.5914	0.999997	0.211935
RP11-277J24.7	12.064	63.2517	3.0077	0.211935
MCEMP1	129.624	640.346	2.90674	0.211935
CTD-2047H16.5	12.2508	3.36546	0.999997	0.211935
HOXA9	4.05427	17.7367	2.63906	0.211935
PLEKHG4	114.842	56.5936	0.999995	0.211935
CYSTM1	345.841	1182.39	2.23969	0.211935
SMAD1	38.1796	74.5233	1.50871	0.211935
TRAV12-2	42.9792	13.8531	0.999997	0.211935
RP11-493G17.4	8.9006	29.8479	2.18059	0.211935
NOS1AP	2.86694	12.962	2.61713	0.211935
CMTM4	173.809	272.646	1.31034	0.211935
DTNA	10.7312	28.0723	1.82723	0.211935
THAP7-AS1	15.319	6.15252	0.999996	0.211935
ETS2	1101.77	2729	1.8001	0.211935
CLUAP1	177.465	101.981	0.999993	0.211935
PI16	52.9253	18.1827	0.999997	0.213396
IATPR	25.2411	7.99827	0.999997	0.214785
TMC8	1412.77	708.949	0.999992	0.214785
MIR6503	2.44433	9.26844	2.30542	0.216344
FAH	139.047	233.775	1.37284	0.216344
DCPS	326.928	615.626	1.48061	0.216344
RP1-179N16.3	156.352	485.292	2.07145	0.216344
AARS1	489.301	289.693	0.999993	0.216952
AGFG1	1909.33	4620.52	1.74987	0.216952
CCR5	444.589	160.523	0.999997	0.216952
SMPDL3A	116.712	346.436	2.00719	0.217018
IGHG3	31.3917	8.8745	0.999998	0.217726
TRAJ3	22.2678	6.51135	0.999997	0.219333
SLC16A10	83.6123	33.0358	0.999994	0.219634
RP6-91H8.6	13.5047	2.81761	0.999998	0.219634
OR7E140P	4.39249	14.1914	2.0337	0.219634
CD27	113.745	56.6789	0.999995	0.220109
SLC44A1	655.074	997.335	1.28415	0.220109
RP4-576H24.2	72.6421	130.928	1.41771	0.220565
UICLM	37.7938	7.72537	0.999998	0.221011
ADAM9	491.209	1121.98	1.66842	0.221021
UBE2J1	1693.51	3562.52	1.59417	0.221021
MIR3936HG	76.6657	164.302	1.59174	0.221021
TUBA8	14.291	4.60267	0.999997	0.221517
RFX2	135.893	382.42	1.92144	0.221623
VCAN	21757.6	40341.9	1.45619	0.221623
RP11-697H9.5	4.26153	16.8505	2.3599	0.221623
IGKC	3290.64	1377.21	0.999996	0.221623
MAP4K1	238.304	115.457	0.999995	0.221623
SATB2	8.28832	21.3417	1.76639	0.221623
SFTPB	9.35942	2.82249	0.999997	0.221623
LINC02390	17.6746	5.70857	0.999995	0.221623
EBLN2	136.008	246	1.41995	0.221623
AREG	7.32625	33.8518	2.66481	0.221623
RP3-395M20.7	15.5306	4.95845	0.999997	0.223209
RPS12P24	36.2307	144.338	2.40844	0.223209
IKZF2	713.038	374.211	1	0.223209
RP11-572M11.1	6.15365	0.825551	0.999998	0.223265
RNF135	357.311	629.246	1.393	0.22425
RP11-542H15.1	7.38459	21.6265	1.88607	0.22425
GSEC	147.047	500.782	2.1619	0.22425
RP11-1094M14.7	37.537	16.317	0.999996	0.22425
CD177P1	1.14823	12.9368	4.78051	0.22425
PLP2	214.581	403.505	1.45179	0.22425
RP11-707P17.2	77.8789	136.014	1.37261	0.22425
C13orf46	95.1319	36.8859	0.999997	0.225074
CD5	352.675	158.916	0.999912	0.225555
GRAMD2B	50.4293	29.5518	0.999992	0.225555
FCGBP	96.9259	33.0738	0.999998	0.225555
DOK6	170.608	80.9695	0.999996	0.225555
TNFRSF14-AS1	96.3552	56.9547	0.999993	0.225915
PXK	511.578	1020.34	1.51354	0.225915
SKIL	609.385	1013.12	1.33597	0.228485
RP11-603B24.1	25.45	6.29625	0.999998	0.228485
FBXO30	577.446	1052.36	1.43007	0.228631
CHMP1B2P	8.61051	1.15889	0.999998	0.228631
CCDC88A	1133.16	1819.16	1.30743	0.228631
PPIAP91	12.7341	34.4634	1.79572	0.228631
RP11-331G2.8	71.6387	163.758	1.62495	0.228631
S100A11	301.272	697.606	1.64714	0.229081
FCER1G	819.882	1776.59	1.59269	0.229081
TRBV6-1	14.214	4.03188	0.999997	0.229081
CSNK1A1L	331.157	1161.44	2.17992	0.229081
RP11-104L21.4	169.209	61.3941	0.999997	0.229081
ADCY10P1	269.818	539.989	1.49185	0.229081
MS4A6A	2692.83	5376.17	1.51371	0.229081
RP11-230F18.5	73.2218	192.601	1.78102	0.229081
GCNT1	377.932	632.338	1.33168	0.229337
ZBP1	618.993	331.549	0.999996	0.22985
TMEM192	195.519	306.864	1.27701	0.229866
LTBP4	84.8536	42.6165	0.999995	0.230099
RP11-354B3.1	28.8205	89.1938	1.97469	0.230669
IL1RN	183.849	413.41	1.6009	0.231547
TMEM268	207.547	121.169	0.999996	0.232958
MGAM2	365.496	1317.16	2.19575	0.232989
SIGLEC9	641.049	1275.95	1.49223	0.233049
ADAMTS7P1	16.2227	2.73937	0.999998	0.233049
TRHDE-AS1	8.9744	25.0551	1.77426	0.233049
MROCKI	10.9145	35.9696	2.00869	0.233049
DYRK3	130.194	355.267	1.80962	0.233049
LRIG2-DT	11.2987	3.31761	0.999997	0.233049
UBA7	1054.53	693.665	0.999993	0.233049
QDPR	54.729	25.0633	0.999995	0.233049
CH17-172B3.1	53.5887	29.976	0.999994	0.233049
ATP8B4	865.86	1636.71	1.43832	0.23311
JADE2	993.077	610.1	0.999993	0.23311
LINC01550	196.487	96.4044	0.999997	0.23311
SDCBPP1	17.4642	77.3503	2.48209	0.23311
RP11-415F23.5	22.572	9.77829	0.999996	0.23311
HAUS5	87.0345	37.7376	0.999996	0.233178
MMP23B	8.26166	1.92888	0.999997	0.235969
NOD1	288.885	179.522	0.999995	0.236111
RP11-281A20.2	147.013	322.895	1.55148	0.236111
TNIK	828.46	472.752	0.999992	0.236111
RP11-78B10.2	112.923	389.383	2.09551	0.236111
RP1-68D18.2	40.4799	81.8025	1.44169	0.236111
CAMKK2	1385.06	2596.62	1.4297	0.236132
SLC1A2	2.64853	10.5582	2.05288	0.236704
NETO1	8.41913	21.3591	1	0.23675
SLC22A15	644.862	1418.65	1.56932	0.237504
SIRPA	1148.06	2466.26	1.54829	0.237504
PLBD1	3497.03	8513.82	1.6795	0.237843
RASGRP1	820.306	427.175	0.99999	0.237984
ARHGEF39	48.0464	26.5755	0.999995	0.237984
PKP4	220.753	341.516	1.00001	0.239323
RN7SL634P	2.013	11.0003	2.62576	0.239323
AC097721.2	21.0473	46.9808	1.00001	0.239323
CETP	83.7374	46.4065	0.999994	0.239323
WDFY3	4241.83	11434.8	1.80032	0.239323
CD3E	261.037	111.398	0.999998	0.239323
RP11-167J8.5	5.75995	0.636198	0.999998	0.239611
RNF216P1	114.6	63.3835	0.999994	0.239611
IFI44L	1144.91	377.711	0.999997	0.239611
RP11-84C10.2	3.05096	17.6929	2.79634	0.239611
LINC02073	17.0559	3.47401	0.999998	0.239611
DTX3	31.8643	10.8312	0.999997	0.241084
NEFL	13.5872	2.8605	0.999998	0.241084
GPR68	235.777	132.516	0.999994	0.241879
BTN3A1	2989.92	1852.54	0.999883	0.242058
TRBJ2-2	15.0033	5.44329	0.999996	0.242058
WDR86-AS1	30.6393	10.3488	0.999997	0.243101
RP11-443B7.1	74.3566	237.174	1.93143	0.243101
FHDC1	57.0955	164.07	1.79317	0.243915
GLDN	6.73912	33.1709	2.54004	0.244936
NUB1	827.331	555.833	0.999986	0.244936
RRN3P4	5.77657	17.8492	1	0.24608
RNF217	157.178	252.963	1.00001	0.24608
PARP14	10568.1	5494.39	1.00001	0.24608
SLC35A4	163.033	271.18	1.00001	0.24608
SERPINB8	222.712	421.912	1.00001	0.24608
TMEM144	200.87	411.828	1.00001	0.24608
KIAA0930	571.479	903.887	1.00001	0.24608
NRAV	37.079	16.4839	0.999996	0.24608
GZMK	227.166	79.8466	0.999997	0.24608
ZNF692	223.199	160.98	0.999985	0.24608
PERCC1	8.45598	1.69921	0.999998	0.24608
CD320	46.0413	23.5909	0.999995	0.24608
AHDC1	51.776	21.722	0.999997	0.24609
APOL6	5204.46	2695.22	0.999995	0.247017
RP11-95D17.1	40.6634	25.401	0.999993	0.247878
LRRC70	10.3341	33.4359	1	0.249237
EFR3B	15.4934	5.11278	0.999997	0.249237
MIR646HG	364.934	782.085	1.00001	0.249237
IL12RB2	111.915	48.568	0.999996	0.249237
PDE6B	64.5231	38.9514	0.999993	0.249237
LINC02751	18.0543	78.8176	2.28649	0.249237
ADGRG5	249.946	120	0.999996	0.249288
GASK1B	640.982	1288.59	1.00001	0.249288
TMEM39A	364.1	605.365	1.00001	0.249288
BIN1	648.258	337.523	0.999995	0.249288
ACSF2	149.396	75.209	0.999995	0.249288
ADGRG1	230.916	115.925	0.999997	0.249288
RNY1	683.3	1641.42	1.5359	0.249288
ZFPM1	67.1507	33.5864	0.999997	0.249288
RP4-673D20.3	71.9071	221.218	1.79332	0.250435
CTC-490G23.2	3.29604	23.5564	3.07735	0.250627
BASP1-AS1	31.4864	121.638	2.09077	0.250908
ZNF429	261.726	556.696	1.00001	0.25119
ADGRE4P	318.951	146.563	0.999996	0.25119
HNRNPA1P52	2.33128	9.09116	1	0.25119
RP11-305D15.8	3.82656	11.8986	1	0.25119
NFATC2	654.09	323.586	0.999995	0.25119
ZNF697	103.743	208.817	1	0.25119
IGKV1-5	196.283	73.4596	0.999997	0.251223
C21orf62-AS1	77.1719	38.0601	0.999996	0.251223
SHKBP1	1303.27	2461.08	1.00001	0.251271
PIWIL4	80.6496	141.386	1.00001	0.2515
TBC1D8	718.984	1293.15	0.999972	0.2515
TOR4A	173.337	299.513	1.00001	0.2515
C5orf67	6.43052	28.06	1	0.2515
TNFRSF25	363.825	153.91	0.999999	0.251896
ARL4A	498.05	1156.32	1	0.252
CTLA4	194.897	81.9011	0.999997	0.25242
THBS1-IT1	7.84779	42.1417	2.54043	0.25242
RP11-371C18.3	64.0945	34.9983	0.999994	0.25242
ELANE	20.7012	148.999	3.13871	0.253225
CHIT1	77.448	206.156	1	0.253471
COL5A3	29.5063	11.0811	0.999997	0.253514
TRAV41	13.6381	4.23382	0.999998	0.253825
ACVR2B	184.023	95.2259	0.999995	0.253825
CLVS1	6.36192	24.6799	1	0.253825
MT-ND5	288.645	679.738	1.00001	0.253825
OLFM2	31.0088	12.1139	0.999996	0.253825
TESPA1	399.807	186.706	0.999996	0.255604
ANOS1	6.1033	28.6334	1	0.25643
RP11-107E5.4	76.3213	145.524	1	0.25643
DNAJC25	44.692	71.6511	1.00001	0.25643
RHOA	4541.87	6897.08	1.00001	0.256822
IGLV1-40	42.4553	12.2473	0.999998	0.256822
AZU1	26.6505	110.352	2.0464	0.256822
PLXDC1	58.4139	19.2466	0.999997	0.256822
AC023590.1	24.6434	10.6266	0.999997	0.256822
DISP2	36.6338	19.5283	0.999995	0.256822
KCTD21-AS1	17.0236	6.6728	0.999997	0.258048
RAPGEF3	51.2194	24.4322	0.999996	0.258048
DEGS2	84.7811	39.2819	0.999996	0.258048
TRAV8-2	15.6643	7.07138	0.999996	0.258136
CALCRL	45.4359	97.4446	1.00001	0.258136
ZNF254	266.943	523.513	1.00001	0.258136
ADAM12	25.6219	9.03073	0.999997	0.258136
ITGAM	2306.81	4639.41	1.00001	0.258136
CACNG6	32.1172	8.96507	0.999998	0.258136
B9D1	20.4761	9.70759	0.999995	0.258136
CD28	1008.17	474.062	0.999996	0.258136
TNNT3	32.9148	15.6706	0.999996	0.258808
IRAK1BP1	54.3639	32.1598	0.999994	0.258988
AP001610.5	21.948	6.48851	0.999998	0.258988
UBTD1	52.8567	104.62	1.00001	0.258988
CARMIL2	199.279	84.5383	0.999997	0.258988
TDRD6	15.3345	36.0702	1	0.259121
ZC3H18	257.484	165.858	0.999996	0.259586
RBM3	1857.85	2986.4	1.00001	0.259586
DSE	869.435	1581.16	1.00001	0.259586
MTHFS	90.9834	207.066	0.999993	0.259586
P2RY1	126.329	277.021	1.00001	0.259586
CTD-3194G12.2	18.3174	4.99654	0.999998	0.259586
NSUN5P1	70.7733	31.7588	0.999996	0.259586
RP11-27J8.3	795.43	1536.76	1.00001	0.259586
ABCB9	17.3431	7.06187	0.999996	0.259586
RP11-29H23.5	14.1045	5.81198	0.999994	0.259586
RP4-681L3.3	21.2084	0.674119	0.999999	0.259586
UBASH3A	383.77	176.445	0.999996	0.259586
UBE2L6	823.193	447.448	0.999997	0.260118
GVINP1	4065.38	2474.5	0.999994	0.260716
SIGMAR1	210.383	134.768	0.999993	0.261787
TVP23CP1	11.2028	26.8858	1	0.261787
CNGB1	2.98701	11.5003	1	0.262651
LINC02035	289.533	603.414	1.00001	0.262651
PEX6	414.113	289.876	0.999991	0.262767
KCTD12	1437.36	2396.81	1.00001	0.263649
NLRP2	89.2527	31.8248	0.999996	0.263649
PCED1B	141.408	69.9668	0.999996	0.263649
IDI1	824.472	1238.02	1	0.263649
COLGALT1	884.357	1372.12	1.00001	0.263649
RASL11A	27.3126	54.232	1	0.265
RP11-111A21.1	37.714	71.6802	1.00001	0.265
TRAJ52	12.8329	4.31985	0.999997	0.265
TMEM25	37.7701	17.5773	0.999996	0.265113
BACE2	185.418	108.236	0.999995	0.265256
ZP1	5.67591	0.873576	0.999998	0.265256
LINC02325	115.37	53.3149	0.999998	0.265256
MTCO1P12	81.3697	7.18513	0.999999	0.265256
CYP1B1	807.912	1891.74	1	0.265256
TMCO3	778.75	1710.73	1.00001	0.265256
BATF2	35.4162	12.4542	0.999997	0.265256
IGHV3-72	11.2022	2.41613	0.999998	0.265256
NLGN2	6.66002	0.729674	0.999999	0.265256
SULT1A1	295.185	664.06	1	0.265448
LAT	21.3172	7.06674	0.999997	0.265448
RDM1	15.0478	3.00422	0.999998	0.265448
RNF141	1268.85	2433.48	1.00002	0.267429
NLRP12	1738.38	3511.23	1.00001	0.268971
RP5-1086K13.3	17.6693	45.9754	1	0.268971
MYO1B	23.2058	67.4396	1	0.268971
PLB1	355.019	880.954	1.00001	0.268971
TRAJ1	13.5187	3.58263	0.999998	0.268971
RN7SKP253	9.75207	24.81	1	0.268971
L2HGDH	59.408	30.501	0.999995	0.269095
RP11-310J24.3	32.1847	58.8157	1.00001	0.269783
ZDHHC20	2394.67	4763.03	1.00001	0.269813
CD44-AS1	18.6094	44.8318	1	0.269813
TRAV8-4	13.803	3.98668	0.999998	0.270036
RP11-573M3.3	23.5231	47.9767	1	0.270217
RUNDC3B	11.7812	27.8123	1	0.270217
TRBV18	28.3309	10.7935	0.999998	0.270217
PRDX6-AS1	204.62	420.952	1.00001	0.270217
TULP3	37.3988	19.9831	0.999995	0.270217
GDPD5	194.389	97.0046	0.999996	0.270217
LILRA6	353.62	755.532	1.00001	0.270217
PLXNA1	90.5537	39.6779	0.999997	0.270217
TRAV3	21.5765	6.82705	0.999997	0.270217
RN7SL271P	2.38253	15.8858	1	0.270538
IL12RB1	368.677	227.58	0.999995	0.270538
TMEM263	177.691	101.107	0.999995	0.270538
FLT1	36.2817	66.6818	1.00001	0.270538
SNORA46	23.3379	43.684	1.00001	0.270814
USP30-AS1	25.0892	12.1159	0.999996	0.270897
DRAIC	182.934	484.392	1	0.270897
C22orf15	11.1555	4.00183	0.999996	0.270897
LA16c-390H2.4	45.9017	18.8089	0.999997	0.270897
MORC4	66.6604	31.7994	0.999995	0.270897
TCAIM	405.249	825.138	1.00001	0.270909
SGSM1	42.8366	18.2314	0.999996	0.270909
WDR54	58.4688	31.7505	0.999995	0.271272
RP11-426D19.1	39.1213	17.1733	0.999997	0.271272
REEP4	61.9943	106.789	1.00001	0.271608
ATL3	837.21	1186.2	1.00001	0.271608
LMBR1	743.271	1038.81	1.00001	0.272118
LINC01547	226.939	360.684	0.999989	0.272118
EDARADD	14.2687	4.6781	0.999997	0.272118
TAS2R39	9.56724	70.6286	1	0.272118
RNF157	120.109	59.4877	0.999996	0.272118
RP11-686D22.10	143.517	74.497	0.999996	0.272118
ZNF467	168.345	390.387	1	0.272118
OR55B1P	7.81814	2.03999	0.999997	0.272118
MIR22HG	135.617	228.811	1.00001	0.272352
IL21R	195.067	102.746	0.999995	0.272352
AKAP5	128.285	82.8558	0.999993	0.273073
SLAIN1	267.891	156.391	0.999994	0.273267
EMC9	71.5296	37.8975	0.999995	0.273267
IGLV3-19	74.2634	32.0133	0.999994	0.273702
POGLUT3	104.781	53.8642	0.999996	0.275578
ITGA10	35.7496	19.0264	0.999995	0.276224
TK2	402.164	638.821	1.00001	0.27701
HERC5	670.291	300.213	0.999996	0.277067
FUT4	264.159	418.62	1.00001	0.277067
CYP1B1-AS1	112.072	291.93	1	0.278382
RP11-173A16.2	37.0418	59.7217	1.00001	0.278382
ALG1L2	6.11713	1.38864	0.999998	0.278462
RP11-57K17.1	92.6181	52.8804	0.999994	0.278464
RP11-109P14.8	4.34968	11.6238	1.00001	0.278464
CTD-2325P2.6	8.86671	32.4022	1	0.278464
RP11-572M11.4	11.3277	3.17362	0.999998	0.278464
SFI1	834.778	518.852	0.999994	0.279275
CEP170	496.98	685.647	1.00001	0.279509
LINC00963	461.847	923.8	1.00001	0.279509
EDAR	47.495	16.7643	0.999996	0.279591
KCNT1	10.6215	3.51955	0.999997	0.2799
DLG3	120.452	58.2646	0.999996	0.28008
SULT1B1	1051.69	3226.88	1	0.280416
RP11-1191J2.5	9.80904	2.92623	0.999997	0.280576
GPR160	254.486	541.818	0.999995	0.281437
NDRG1	651.484	1043.75	1.00001	0.281939
ADGRG2	35.4079	70.4531	1.00001	0.281939
ANKRD20A5P	34.1701	14.1968	0.999997	0.281939
SEPTIN1	718.577	381.104	0.999998	0.281939
AC079807.4	26.9623	46.6818	1.00001	0.283286
VEGFA	111.844	189.282	1.00001	0.283368
PROKR2	3.27268	16.1726	1	0.285221
TRBV6-2	20.243	6.57197	0.999997	0.285341
RP11-443B7.3	69.056	157.29	1.00001	0.285341
HERC2	766.192	470.619	0.999995	0.285341
MTF1	611.727	1115.06	1	0.285558
CSNK1G2-AS1	44.2797	19.7108	0.999996	0.285591
TMEM236	8.5503	21.8314	1	0.285591
SOX8	9.68124	2.65864	0.999998	0.285591
TP53I11	134.202	319.352	1.00001	0.285591
SPAG17	7.85156	18.5038	1	0.285591
RP11-407G23.7	5.26944	13.0778	1	0.285591
MAN1A1	1695.33	3117.12	1.00001	0.285686
IKZF3	1729.39	1011.64	0.999994	0.285686
FAM240C	9.87259	2.12072	0.999998	0.286256
RNF138P1	5.72358	1.42134	0.999998	0.286256
PRF1	1531.58	757.507	0.999996	0.286308
UBXN2B	786.758	1741.3	1.00003	0.287112
NR1I3	15.3945	33.0113	1.00001	0.287112
MIR1537	13.8049	28.4508	1	0.287117
PRR15L	5.67049	1.10333	0.999998	0.287117
RPL21P99	3.16511	14.3732	1	0.287117
DRAM1	285.796	543.573	1.00001	0.287265
JCHAIN	1166.19	443.702	0.999997	0.287466
CTC-550B14.6	8.31856	1.30279	0.999998	0.287495
SLC27A5	46.8145	25.679	0.999995	0.287495
MYO5C	21.9225	9.75055	0.999996	0.287495
NAPRT	288.243	530.641	1.00001	0.287495
CTD-2325P2.3	2.85318	10.3516	1	0.287495
RP11-20B24.7	19.3429	50.861	1	0.287495
SLC16A13	20.1778	9.2431	0.999996	0.287495
PDCD1	78.3935	31.5127	0.999997	0.287495
CYP26C1	16.9983	37.7004	1	0.287495
SYT1	2.70575	12.4317	1	0.287495
CROCC2	23.3732	5.6478	0.999998	0.287495
DVL2	98.1385	60.2474	1.00013	0.28792
UBE2R2	784.641	1399.76	1.00001	0.28792
RBPJ	1541.39	2972.87	1.00001	0.289068
KIAA0825	484.47	1208.17	1	0.289068
RNF150	2.3073	11.959	1	0.289068
PPIAL4H	8.69679	1.92384	0.999998	0.289068
PEX11G	18.8078	44.7548	1	0.289068
IGHV1-2	27.0829	9.0184	0.999998	0.289068
CNRIP1	28.7545	85.9081	1	0.289281
ARPC1A	73.2089	120.251	1.00001	0.289776
AF178030.2	38.0503	72.4	1	0.289776
MARCHF3	168.382	362.669	1	0.289776
CORO2A	153.105	268.953	1.00001	0.289776
RP11-326N17.1	7.90401	1.69391	0.999998	0.289776
ZNF519	94.8944	45.4255	0.999996	0.289776
PGS1	1995.56	4725.66	1	0.289776
RP11-410N8.3	13.1956	3.63794	0.999998	0.289776
LRATD2	123.497	58.9588	0.999996	0.289776
LINC00861	1026.64	516.702	0.999996	0.289776
IFIH1	782.668	456.581	1.00006	0.289776
FAM153A	37.3037	11.8614	0.999998	0.289776
CATSPERB	44.9456	20.3998	0.999996	0.289776
RPL7L1P3	17.2273	48.4332	1	0.289776
TRAC	977.995	464.273	0.999996	0.289776
ITGB4	20.5045	54.1177	1	0.289776
FLOT2	1030.58	2548.2	1	0.289776
EXOSC4	81.9348	140.777	1.00001	0.289776
SH3PXD2B	38.4032	129.16	1	0.289776
LLPH-DT	4.61738	12.6939	1	0.289776
ISM1	13.3131	3.74152	0.999998	0.289776
AC012360.4	5.95347	1.67636	0.999997	0.289959
SIGLEC5	288.914	704.943	1.00001	0.289959
RHOA-IT1	11.9236	27.5322	1	0.290321
PIAS2	643.424	1319.71	1.00001	0.290321
TRBV27	39.0633	14.7999	0.999997	0.290393
CRYZ	122.867	64.1072	0.999996	0.290393
RP11-571I18.4	11.4537	24.8081	1	0.290393
IL1RL1	208.423	615.468	1	0.291595
HADHB	989.902	1448.05	1.00001	0.291595
SIGLEC18P	6.13529	14.5524	1	0.291595
PLEKHO2	740.294	1206.92	1.00001	0.291595
CDH26	53.6433	112.483	1	0.291595
RP11-360F5.3	13.4674	28.8548	1	0.291595
RNU6-268P	2.48717	9.22563	1	0.291595
AMPH	75.5133	158.342	1	0.291595
RP11-799D4.4	135.909	81.5793	0.999983	0.291595
IL34	6.75039	1.40619	0.999998	0.291595
CFAP45	49.7058	130.365	1	0.291595
CDA	110.246	258.427	1.00001	0.291595
RP4-761J14.10	6.38427	14.9412	1	0.291595
RPS23P10	2.34978	9.64192	1	0.291595
CNNM3	334.787	227.79	0.999991	0.291595
NKX3-1	70.1258	17.4056	0.999998	0.291595
RETN	117.941	362.342	1	0.291595
AC008984.7	12.7137	36.1635	1	0.291595
RAVER1	140.918	83.4915	0.999993	0.291595
RUNX3	355.111	204.407	0.999995	0.291595
THEMIS	748.674	317.396	0.999997	0.291595
NDST2	20.2579	41.8607	1	0.291595
RNASE2	243.378	672.442	1.00001	0.291595
GZMA	1218.8	486.791	0.999997	0.291595
ROBO3	16.6998	5.97832	0.999997	0.291595
GRAMD1B	294.795	149.791	0.999996	0.291595
STAT2	2620.12	1566.55	0.999993	0.291595
FGFR2	64.9121	18.9512	0.999998	0.291595
FBP1	109.822	202.622	1.00001	0.29162
ASGR2	82.7649	178.421	1	0.29162
GNAT2	112.704	219.654	1.00001	0.29162
SORCS2	7.62952	22.0187	1	0.29162
CD2	470.399	221.59	0.999996	0.29162
WNT10A	18.2864	4.47864	0.999998	0.29162
EP400P1	220.366	135.485	0.999994	0.292705
MS4A4A	191.031	530.878	1	0.292754
IMPA2	478.108	918.775	1.00001	0.293967
NEBL	31.5552	248.901	1	0.29482
RP11-264B17.3	10.2332	1.97433	0.999998	0.295087
FAM238C	10.5304	3.02468	0.999998	0.295087
RNU6ATAC	21.174	35.619	1.00001	0.295328
RP11-837J7.4	17.502	42.8616	1	0.296566
RFLNB	778.004	1434.25	1.00001	0.296566
CDC20B	2.78129	8.25568	1	0.296566
RP11-69G16.2	2.82968	10.0256	1	0.297271
RP11-213G2.2	6.04354	13.5452	1	0.297369
CTSH	1401.78	2324.17	1.00001	0.297369
GBA	95.2039	153.249	0.999957	0.297369
ZNF831	811.777	457.871	0.999994	0.297369
OCIAD2	115.184	53.9276	0.999994	0.297369
AP3M2	325.157	195.81	0.999993	0.297369
RP11-925D8.3	45.9294	130.194	1	0.297585
MKX	2.96112	9.71239	1	0.297585
ISOC1	132.064	85.7283	0.999993	0.297585
PHF21A	1109.61	2223.23	1.00001	0.297585
RP11-638I2.9	15.768	5.62726	0.999996	0.298491
SH2D2A	49.443	20.5865	0.999997	0.298491
TRAM2-AS1	29.1528	51.2108	1.00001	0.298491
ANKRD18DP	4.42515	12.9898	1	0.298491
OBSCN	775.368	298.28	0.999997	0.298491
BCL2L2	123.799	180.663	1.00001	0.298491
CCDC69	1110.26	1648.83	1.00001	0.298849
POLR2J2	5.69956	0.961832	0.999998	0.299031
ZSCAN29	375.452	283.977	0.999989	0.29918
EPHX2	139.176	59.4839	0.999997	0.301157
SSH1	536.795	1137.24	1	0.301202
RP11-111K18.2	13.4028	35.8029	1	0.301661
RP11-177H13.2	9.37576	3.28979	0.999997	0.30175
SNORA47	30.0486	56.6705	1.00001	0.30175
LINC00862	70.2278	181.286	1	0.30175
WDFY2	1144.12	1902.1	1.00001	0.30175
HYAL2	116.775	209.891	1	0.30175
PTGDR2	187.923	73.859	0.999997	0.30175
RP11-396O20.1	6.52283	35.0132	1	0.30175
CTSG	52.9113	324.671	1	0.30175
TRBJ2-3	29.7762	12.7651	0.999997	0.30175
PROK2	710.167	2219.62	1	0.302583
EPN2	83.8393	52.3245	0.999994	0.30291
COL8A2	47.3247	95.0015	1	0.30291
RNY4	8.26249	24.2367	1	0.30291
RP3-466P17.3	48.1926	104.799	1	0.30291
KIF3C	69.204	142.979	1	0.30291
TRIM56	1692.9	1188.01	0.999983	0.30291
TIMP1	245.505	479.015	1	0.30291
DYNC1LI2	1036.83	1430.34	0.999933	0.302923
SLC25A23	30.9095	12.1413	0.999997	0.302923
RP11-288L9.4	18.5349	6.72323	0.999997	0.302923
MEF2A	863.172	1898.02	1	0.303999
ADAM15	406.741	656.757	1.00001	0.304272
CTD-2027I19.2	2.28885	11.4777	1	0.304272
SPTAN1	2190.43	1308.2	0.999995	0.304272
RP5-1047A19.16	12.7999	27.5095	1	0.304367
EFEMP2	67.6778	111.424	1.00001	0.304936
LAG3	23.4145	8.65467	0.999997	0.305368
FLT1P1	39.0991	213.308	1	0.305368
PML	318.456	169.203	0.999992	0.305368
RP11-351A11.1	40.7197	86.4751	1	0.305368
RFTN1	678.691	402.701	0.999996	0.305368
HACD3	298.773	176.252	0.999995	0.305368
SEPTIN9	1967.93	1223.13	1	0.305608
ARL4C	1414.23	762.371	0.999996	0.306006
MIB2	517.254	315.066	1	0.306343
SNORA80A	4.81035	11.8256	1	0.306343
IGLV8-61	27.7543	8.53877	0.999998	0.306343
CHST13	15.1558	34.5227	1	0.306343
IGHV1-18	25.7872	9.23541	0.999997	0.306343
LDLRAD4-AS1	21.0517	6.41804	0.999998	0.306343
TP53BP1	541.108	398.124	0.999991	0.306343
RP3-525N10.2	21.0405	54.2926	1	0.306343
IGKV3-11	32.4076	13.7641	0.999997	0.306343
SEPTIN6	1162.04	693.517	0.999993	0.306343
GPAT2	14.6361	4.75676	0.999998	0.306343
RP1-206D15.6	16.9079	35.4345	1	0.306343
RTN3	1327.75	2660.01	1	0.306343
RNU6-1082P	16.3518	38.9497	1	0.306343
RP11-941F15.2	49.8275	27.479	0.999996	0.306343
RP11-571F15.3	22.0105	47.9176	1.00001	0.306343
GEMIN8P1	11.9927	42.8079	1	0.306343
SLC9A8	521.991	1094.09	1	0.306343
CHSY1	855.413	1633.67	1	0.306343
RHOQ	667.558	951.374	1.00001	0.306343
RP5-956O18.2	11.4399	23.5461	1	0.306343
PRR12	107.225	43.8238	0.999997	0.306343
PRR29	65.1335	33.2047	0.999996	0.306343
ZC3H12B	61.3555	33.0963	0.999996	0.306343
RP1-134E15.3	9.97983	2.79724	0.999997	0.306343
RAB31	2718.14	5094.92	1.00003	0.306343
TRAV4	20.6449	7.80901	0.999997	0.306343
FGR	6487.86	11394.8	1.00001	0.306343
CTD-2647E9.3	13.6236	34.8373	1	0.306343
VTRNA1-1	6.17228	15.7998	1	0.306343
ZNF443	69.1832	145.618	1	0.306343
NELL2	728.113	309.725	0.999997	0.306343
AF131217.1	59.8483	32.42	0.999996	0.306343
PECR	203.607	353.822	1.00001	0.306343
ITGB7	536.667	283.379	0.999996	0.306343
ZNF280B	16.6171	6.79641	0.999997	0.306343
RP11-820I16.3	5.57533	15.7491	1	0.306343
TLR5	842.202	2230.76	1	0.306343
TRPM3	2.97574	14.6214	1	0.306343
PCYT1A	1147.21	2105.55	1.00001	0.306343
RP4-568C11.5	6.50881	14.7869	1	0.306343
ETV5	5.24987	15.9919	1	0.306343
SARDH	35.9546	11.5027	0.999998	0.306343
ECHDC2	279.633	142.25	0.999996	0.306343
RPL4P1	15.9493	6.28897	0.999997	0.306934
RP11-512N21.3	4.16782	12.8385	1	0.30715
SUPT5H	600.757	399.17	0.999993	0.30715
LINC00996	13.2203	4.85255	0.999997	0.307164
LEF1	840.549	412.077	0.999997	0.307262
PTTG1IP	2201.19	3323.62	0.999995	0.307731
APOBEC3H	29.1268	10.253	0.999998	0.307731
ITPR3	441.312	225.334	0.999999	0.307731
RP11-58K22.4	17.9525	38.9088	1	0.307731
UPP1	942.538	1934.63	1	0.307731
MX1	1696.52	811.134	0.999997	0.307731
RP11-430K21.2	17.7719	59.4989	1	0.307731
RP11-342M21.2	16.7261	6.36216	0.999995	0.307731
ZNF438	362.921	739.444	1	0.307731
OTUD7B	174.832	123.472	0.999992	0.307731
RP11-640G3.1	7.13358	1.92888	0.999998	0.307731
PBX4	47.2987	24.7748	0.999996	0.308103
CCAT2	6.88956	24.5153	1	0.308254
PLXNA3	165.351	76.6473	0.999997	0.309269
TMEM72	4.47313	11.9848	1	0.309269
ZBED2	50.1096	21.2054	0.999998	0.309269
LRRC37A9P	46.9749	19.5057	0.999996	0.309269
RP11-1086F11.1	25.4402	13.2169	0.999996	0.309269
RORA	1535.33	886.153	0.999995	0.309269
NPR2	38.7042	18.2312	0.999995	0.309269
TRIM7	44.0885	101.266	1	0.309269
RP11-38G5.2	19.0524	50.8649	1	0.309269
PRSS21	13.014	2.82018	0.999998	0.309269
RP11-228B15.4	58.9002	24.0907	0.999996	0.309402
TRPM6	472.338	1228.09	1	0.309402
REC8	175.043	111.796	0.999994	0.309473
SLC2A3	3259.32	8165.33	1	0.311241
INPP4B	1434.32	813.234	0.999995	0.311902
CD44	3917.45	6772.21	1.00001	0.311902
TMEM167A	819.163	1381.69	0.99993	0.311902
RRM2P3	6.99621	20.2186	1	0.311902
USP18	26.4712	10.6743	0.999997	0.311902
ARRDC4	249.483	488.467	1.00001	0.311904
CR1	3337.85	8981.73	1	0.311904
AGPAT2	324.221	532.781	1.00002	0.311904
VIM-AS1	389.751	651.875	1	0.311904
ZMYM3	151.952	86.1108	1	0.311904
CAMK4	1220.14	670.263	0.999996	0.311904
CYGB	3.05891	11.3487	1	0.3125
RP11-1136L8.3	40.2567	13.7271	0.999997	0.31279
BMPR1A	53.1714	25.3894	0.999993	0.31279
SLC8A1-AS1	225.123	585.133	0.999999	0.313544
RNF24	1334.41	3220.51	1	0.313544
STS	159.963	283.62	1.00001	0.313775
CAST	2142.03	2936.98	1	0.313775
RP4-644F6.4	24.9483	11.1464	0.999997	0.313775
SPOCK1	9.63242	25.0269	1	0.313775
OSCAR	241.492	413.035	1.00001	0.313775
RP11-45M22.2	115.535	61.1133	0.999996	0.313775
CD247	1613.24	837.11	0.999996	0.313775
ZNF792	389.148	252.081	0.999995	0.313775
RNU4-2	5093.09	7927.97	1.00001	0.313775
LINC00534	8.96284	25.5	1	0.31456
NOP10	805.023	1341.76	1	0.314823
ANTXR1	7.04016	27.5599	1	0.315385
FNIP2	462.535	699.524	1.00001	0.315385
ALDH18A1	214.38	120.089	0.999995	0.315385
TRPM2	240.705	420.278	1.00001	0.315385
MYLIP	1142.47	1919.61	1.00001	0.315385
FBXL13	205.661	480.067	0.999998	0.315498
CTA-292E10.8	15.099	5.61758	0.999996	0.315498
C1orf115	30.8328	66.8992	1	0.317738
FBXW2	1538.61	2587.19	1.00001	0.318003
KCNK13	23.6646	51.8863	1	0.318003
SEPTIN7P12	19.4221	49.4423	1	0.318003
CTD-2313F11.1	29.8468	11.172	0.999997	0.318003
FOSL2	1308.86	2676.67	1	0.318003
CD96	995.194	540.801	0.999996	0.318003
CYP2U1-AS1	73.9754	148.254	1	0.318003
RP11-122F10.1	4.56151	20.4278	1	0.318003
ENO2	143.91	72.207	0.999996	0.318003
TMEM121B	133.579	239.048	1.00001	0.318003
LINC02631	35.1254	81.0689	1	0.318003
ARL3	75.6116	121.911	1.00004	0.318003
RP4-576H24.4	15.2168	29.8522	1	0.318003
KDF1	7.16934	1.85826	0.999998	0.318003
FSD1L	95.2165	156.745	1.00001	0.318003
OAS2	1248.28	692.505	0.999995	0.318003
KCNJ1	13.1564	27.6979	1	0.318003
SNED1	226.75	129.459	0.999995	0.318003
SPRY3	5.13875	12.4643	1	0.318003
RP11-499F3.2	21.3373	3.64042	0.999999	0.318003
OGFOD1	140.207	85.6493	0.999997	0.318003
LINC00671	25.3305	84.6866	1	0.318003
GALNT12	40.5546	21.2479	0.999997	0.318003
ANO10	228.362	411.916	1	0.318014
NOCT	162.383	251.868	1.00001	0.318347
ATG7	1005.99	1430.95	1.00001	0.318347
CAD	269.19	156.787	0.999993	0.318347
SRP72P2	22.6744	9.99538	0.999997	0.318347
TANC2	332.193	594.413	1.00001	0.318871
CMB9-22P13.1	12.3397	26.7999	1	0.318871
KIF21A	182.165	99.2674	0.999996	0.318871
RP3-487J7.4	20.6883	42.5975	1	0.319065
RP11-49I4.5	14.6378	3.24673	0.999999	0.320035
UBXN7	1219.89	1808.96	1.00004	0.321585
GADD45A	170.754	487.667	1.00002	0.32166
GK3P	63.2426	179.077	1	0.32166
ST6GAL1	1481.56	903.517	0.999996	0.323567
AKT2	1161.71	916.868	1.00006	0.323573
ALS2CL	163.38	70.9198	0.999997	0.324415
SLC25A24	510.856	828.773	1.00001	0.324415
TRBV11-2	17.8753	6.03909	0.999998	0.324415
FAT2	57.4578	118.173	1	0.324415
SPATA6	105.845	218.885	1	0.324579
TIAM2	151.69	283.695	1.00001	0.324579
RAPSN	9.07472	19.9976	1	0.324579
RP11-327F22.6	86.7681	139.502	1.00001	0.324579
KPTN	37.1384	20.7201	0.999995	0.324579
MTND3P12	27.884	88.2658	1	0.324579
TGFBR3	386.016	181.434	0.999985	0.324579
IRAK3	5251.74	14015.4	1	0.324579
HLA-U	100.219	12.0572	0.999999	0.324579
SCN5A	4.56465	13.5352	1	0.324579
PFDN5	121.552	168.701	1.00001	0.324579
DPRXP2	5.24497	22.7405	1	0.324579
IGKV3-20	97.8699	40.6051	0.999997	0.32475
RP11-135F9.4	11.8774	27.6003	1	0.324776
PSPH	32.9139	16.2335	0.999993	0.324776
RP11-326C3.2	146.84	76.3217	0.999996	0.324776
CD99L2	297.336	419.158	1.00001	0.324776
NOD2	777.284	1159.25	1.00005	0.324776
SLC25A4	62.2367	31.0493	0.999996	0.324776
PDZD8	1023.38	1823.82	1.00001	0.324776
ST8SIA5-DT	26.9336	66.2405	1	0.325131
CMTR1	1060.03	730.596	0.999992	0.325131
AP000704.5	8.06998	2.77977	0.999997	0.325131
CTC-523E23.5	65.6433	23.9293	0.999998	0.325777
PI4KAP1	17.4849	6.19814	0.999998	0.326217
MAN1C1	212.222	106.735	0.999996	0.326217
IFIT2	4283.94	1872.68	0.999997	0.326491
DDX60	1708.12	885.374	0.999996	0.327424
E2F2	1019.47	2247.52	1	0.327502
ADAMTS10	100.993	42.7412	0.999997	0.327629
CSRNP1	420.102	795.356	1	0.327711
VIM	5266.22	8647.29	1.00001	0.327752
RP11-702F3.1	30.7166	71.6676	1	0.327752
KLF7	919.943	1919.07	0.999993	0.328616
NOSIP	1124.38	726.059	0.999993	0.328616
ORM1	75.8166	244.599	1	0.328823
RP11-416N2.4	8.7472	2.48444	0.999999	0.328823
NATD1	425.271	892.626	1	0.329508
HOOK2	74.6637	113.338	1.00001	0.329514
NCALD	171.138	83.2078	0.999996	0.329514
UVRAG-DT	11.7782	30.0513	1	0.329514
ZDHHC15	20.2813	9.2128	0.999997	0.329514
RP11-734J24.1	7.98845	2.62826	0.999997	0.329582
HSP90AB2P	17.3574	7.70045	0.999997	0.329582
TMEM238	10.0621	3.42351	0.999997	0.329582
GNG5	46.1603	78.6688	1.00001	0.329582
TRBJ1-4	10.9449	3.60002	0.999998	0.329582
ABCC2	76.727	140.482	1	0.329889
TANC1	33.859	52.3885	1.00001	0.329889
FAM89A	42.2395	87.8359	1	0.329889
CCT5P1	7.39886	17.3199	1	0.329889
PLPP3	8.75991	21.1767	1	0.330617
TRAV12-3	31.627	13.5726	0.999997	0.331181
RP11-314C9.1	10.3715	30.7723	1	0.331268
IRAG1	636.897	1518.52	1	0.331268
RPL5P23	27.0283	13.2851	0.999997	0.331268
SMIM10L2A	8.90998	2.79244	0.999998	0.331268
RP11-556I13.2	57.3277	265.46	1	0.331268
CCDC28B	73.8926	47.1565	0.999996	0.331268
XXyac-YR38GF2.1	69.5925	148.397	1	0.331268
KRT8P3	8.64409	34.8188	1	0.331268
TRBC1	1095.39	535.451	0.999997	0.331268
DNAJC5	1740.78	2575.19	1.00001	0.331268
PRKCH	2245.18	1369.47	0.999995	0.331268
DNAH17	279.518	720.597	1	0.331268
SIRPB1	772.199	1478.59	1.00001	0.331268
ZDHHC11	10.7802	2.97674	0.999998	0.331268
METTL15P1	10.4069	24.8305	1	0.331268
CCDC6	311.082	437.794	1.00001	0.331268
FAM53C	666.52	1439.93	1	0.331268
PTPN20	6.39758	1.5905	0.999998	0.331268
CHPF	23.8575	10.2328	0.999997	0.331268
SIRPG	61.9527	26.8651	0.999997	0.331268
RAB37	954.469	692.267	0.999995	0.331268
SCN9A	60.0198	151.686	1	0.331268
SCD5	22.2568	6.4481	0.999998	0.331268
RP11-398K22.12	28.2548	16.037	0.999995	0.331268
PLAAT4	750.137	380.348	0.999997	0.331292
SLFN12L	538.587	343.12	0.999994	0.331292
PPP1R16B	738.1	395.529	0.999995	0.331292
TFCP2L1	14.9355	30.9916	1	0.331292
MGAM	5506.6	16416.5	1	0.331619
KYNU	798.98	1482.14	1	0.331755
NRIP1	748.496	1202.02	1.00001	0.331755
KCNE5	4.9466	13.184	1	0.331755
TRAF2	219.806	141.472	0.999995	0.331755
COPG2	155.468	243.312	0.999987	0.332002
LRRC25	906.411	1587.33	1	0.332027
GAMT	22.9401	10.1974	0.999997	0.332027
SLAMF7	661.504	351.646	1	0.332713
CTD-2555O16.2	5.71812	0.903876	0.999998	0.332713
CTC-429P9.5	16.5579	7.59449	0.999996	0.332713
ANTXRLP1	71.707	35.5548	0.999996	0.333202
TRPM4	16.0173	39.1684	1	0.333202
ANXA2R	216.329	145.757	0.999988	0.333202
MTCO3P11	56.4136	112.168	1	0.333468
PELATON	651.536	1418.86	0.999998	0.333468
SERAC1	143.816	213.226	0.999983	0.33377
RP11-1E4.2	4.21948	10.8057	1	0.334519
ST3GAL4	292.641	661.722	1	0.334519
TMCO4	201.227	118.831	0.999995	0.334519
RP11-71G12.1	10.4615	2.96904	0.999998	0.335341
CD63	1414.24	2574.28	1.00001	0.335388
ESYT2	2196.4	1609.25	0.999991	0.335388
ADAMTS2	47.9684	543.241	1	0.336027
WBP2NL	33.4429	16.0036	0.999997	0.338375
RP11-936I5.5	19.2849	8.69243	0.999997	0.338988
TJP3	31.9152	13.5498	0.999998	0.339272
LINC02193	10.8487	33.3268	1	0.339805
RP11-399K21.12	25.9404	52.9387	1	0.339805
RAPGEF2	1788.79	2812.21	1.00001	0.340198
APOBEC3D	14.2082	5.6401	0.999997	0.340998
MT-CO1	3132.26	5318.48	1.00001	0.341226
RP11-642A1.1	10.6183	25.336	1	0.342608
TMEM120B	87.7713	53.1095	0.999995	0.342608
RP6-91H8.5	6.43501	1.08818	0.999999	0.34311
CTTNBP2	4.20953	19.0322	1	0.343703
MAST4-AS1	4.15901	15.5494	1	0.343703
RP11-219E7.1	25.2118	56.3039	1	0.343703
NDC80	159.406	60.6513	0.999996	0.344285
TPD52L2	1587.59	2467.75	0.999998	0.344285
PPP4R1-AS1	3.6582	9.36423	1	0.344285
OPLAH	105.273	235.816	1	0.344285
GATA3	47.1255	23.4365	0.999997	0.344285
FKBP15	2287.74	3425.24	1	0.344285
FNDC3B	2168.23	4046.46	1	0.344285
LINC02273	39.4375	18.0389	0.999997	0.344285
SCML4	878.629	561.621	0.999989	0.344285
SOCS3-DT	5.09101	22.9114	1	0.344285
METTL9	2221.96	4017.38	1.00001	0.344285
RP11-96K19.4	13.4615	28.5175	1	0.344285
CASKIN2	6.27614	1.69913	0.999998	0.344285
GJB7	16.2415	36.0254	1	0.344285
VSIG10	89.8707	33.8446	0.999997	0.344285
KIF3A	111.072	72.9311	0.999994	0.344285
RP11-384P7.7	7.96299	2.17867	0.999998	0.344285
WEE2-AS1	21.7521	9.87418	0.999997	0.344285
C17orf78	5.61522	1.31032	0.999998	0.344285
ADGRG3	658.988	1775.51	1.00009	0.344285
CTC-359D24.5	3.63625	10.1874	1	0.344285
ATP2C2	29.1175	81.1536	1	0.344285
C20orf204	42.3077	18.8542	0.999998	0.344285
IGSF9B	205.463	88.8421	1.00001	0.344582
METRNL	617.442	1009.13	1.00001	0.344582
BICDL1	174.45	99.9976	0.999993	0.344582
MDC1	137.24	81.8411	0.999995	0.344582
PTX3	24.9121	47.9013	1	0.344582
CPEB3	146.396	237.453	1.00001	0.344582
COLQ	77.053	38.1692	0.999997	0.344582
CCDC86	50.7231	27.3248	0.999996	0.344582
LRRN3	166.216	72.0576	0.999997	0.344582
SCARNA20	8.78042	19.016	1	0.344582
SNORA38B	16.8628	30.7906	1.00001	0.344582
RP11-7F17.4	1.65574	11.0383	1	0.344582
BEST3	10.732	36.1001	1	0.344803
SIGLEC12	4.12336	12.139	1	0.344858
TRAV13-1	38.022	16.8298	0.999997	0.344858
ZNF683	46.2519	9.01598	0.999999	0.345122
TC2N	1650.6	952.267	0.999996	0.345122
ARNTL	874.65	1305.18	1.00001	0.346571
IFIT1B	1051.08	2594.95	1	0.346843
LYPLA1	371.619	578.56	0.999997	0.346843
RP11-96K19.5	20.067	34.9673	1.00001	0.346843
FUT2	11.7595	3.25195	0.999998	0.347349
RP11-474P2.5	5.8738	1.40379	0.999998	0.348553
TMEM260	612.874	1142.15	1.00001	0.348553
KLHL25	57.7879	31.3116	0.999996	0.349009
RP11-521H5.1	32.6329	14.688	0.999997	0.349036
FANCG	106.355	58.0904	0.999996	0.349099
SYK	3806.49	5975.22	1.00001	0.349813
RP11-1105G2.6	45.3035	96.3922	1	0.349813
RP11-88I18.3	2.25432	10.2249	1	0.349813
IMPDH1	768.504	1437.83	1	0.349813
SH3PXD2A	190.814	97.158	0.999999	0.352009
ALOX15	110.204	21.1812	1	0.352009
MAB21L3	28.7923	78.6371	1.00001	0.35243
KLF12	1273.9	741.982	0.999996	0.353016
TAF6	84.8573	52.5797	0.999995	0.353016
CDK14	406.892	726.221	1.00001	0.353413
RP11-88I18.2	15.4931	38.5954	1	0.353413
ZNF496	115.353	80.5809	0.999993	0.353413
ADA	303.099	142.226	0.999997	0.353413
CTSW	213.196	109.438	0.999997	0.353413
IGLV6-57	38.5199	13.0479	0.999998	0.353413
GIPC1	100.843	57.656	0.999996	0.353413
CCDC68	10.7704	34.6514	1	0.353413
LINC02803	12.7023	30.1832	1	0.353413
OR10AH1P	10.8614	0.580644	0.999999	0.353413
GAPDHP52	4.66495	19.9918	1	0.353413
ELL2	290.02	481.318	1	0.353413
AC019048.1	58.0182	26.7445	0.999997	0.353754
SDC1	8.15246	1.98452	0.999998	0.353754
ENO4	4.57248	11.8614	1	0.353754
FAM174B	43.0116	82.1782	1	0.354201
CSNK1A1	1053.54	1336.07	1.00002	0.35422
SHTN1	176.125	308.688	1	0.35422
LHFPL5	96.594	259.621	1	0.35486
LINC02795	9.97617	26.6768	1	0.355268
C8orf58	44.2115	28.6353	0.999994	0.355477
PLA2G6	152.788	101.586	0.999994	0.355477
RASAL3	498.637	310.036	0.999997	0.355973
DZIP1L	17.7635	35.3086	1	0.355973
CTB-58E17.3	14.044	6.0241	0.999997	0.355973
CARD11	440.397	237.271	0.999997	0.355973
CAVIN3	5.07366	14.6861	1	0.3561
RP11-723P16.4	23.8773	66.6202	1	0.356305
DDB2	235.421	161.189	0.999994	0.357033
ZDHHC11B	23.8468	5.53677	0.999999	0.357033
RRH	13.7402	6.15525	0.999996	0.357081
RP11-135F9.3	40.6455	81.8473	1	0.357081
LINC00426	242.705	129.615	0.999996	0.358369
TET2	5003.16	9251.03	1	0.358409
ATP6V1C2	26.3006	14.9181	0.999996	0.358409
SPON2	292.235	154.625	0.999996	0.358409
CXCL10	74.2507	27.0619	0.999998	0.358409
OLFML2B	12.3128	28.0349	1	0.358409
MIR4772	11.211	34.1192	1	0.358409
ICOS	325.952	126.437	0.999994	0.358409
RP11-597D13.12	10.3716	25.1988	1	0.358409
SMIM43	14.3359	4.52402	0.999997	0.358409
MIAT	1756.29	1120.46	1	0.358409
KLHDC4	553.098	341.816	0.999998	0.358409
SYMPK	415.442	262.823	0.999995	0.358409
KB-318B8.7	28.4436	14.9036	0.999996	0.358409
RP11-498C9.12	3.61561	9.25296	1	0.358409
H2AZ2P1	9.65396	20.1878	1	0.358409
SAMD10	22.6339	9.78086	0.999997	0.358409
ELOVL3	7.65489	21.768	1	0.358409
MACROH2A2	66.8886	37.1261	0.999996	0.358409
SV2C	14.7212	36.5766	1	0.358409
HGF	292.314	618.171	1	0.358409
DOK3	1049.17	2093.96	1.00001	0.358409
CIITA	1389.67	738.071	0.999996	0.358409
IGKJ4	32.3902	13.6565	0.999997	0.358409
GALK1	182.731	280.787	1.00001	0.358478
IGLV2-11	31.769	15.3049	0.999997	0.359364
FAR2	594.685	1035.04	1.00002	0.359364
CREB5	2068.34	4773.51	1	0.359364
FPR3	35.5317	86.375	1	0.359364
FAHD2B	15.8641	7.75842	0.999996	0.359364
ATF3	28.0423	12.1459	0.999998	0.359364
SETP20	9.50662	3.60764	0.999998	0.359364
SUDS3P1	12.9266	5.68573	0.999995	0.359364
PEBP1	423.639	272.893	0.999995	0.359364
RP11-284N8.3	335.174	211.844	0.999995	0.359364
MIR548A1HG	1.61051	13.4622	1	0.359364
CEP112	11.5783	3.89817	0.999998	0.359364
COL6A4P2	8.5267	2.74939	0.999998	0.359364
SIGIRR	437.382	271.447	0.99999	0.359364
PHLDA3	10.1216	3.34758	0.999998	0.359364
GALNT2	366.612	638.214	1	0.359364
FBXO39	12.1008	4.10011	0.999998	0.359364
CLEC12B	126.982	258.27	1	0.359364
DNASE1L1	163.904	255.714	1.00001	0.359364
EBAG9P1	7.56015	18.5568	1	0.359364
UNG	111.345	56.9268	0.999997	0.359364
TMED2-DT	64.1773	40.3499	0.999994	0.359364
FOLR3	457.712	1822.41	1	0.359364
GLTP	415.389	684.542	1.00001	0.359364
LAPTM5	2825.53	4073.57	1.00002	0.359364
NAIPP4	16.5123	3.6054	0.999999	0.359364
NLRP3	670.255	1117.27	1	0.359364
GPR141	498.062	1165.15	1	0.359364
HS2ST1	239.455	360.088	1.00001	0.359364
WDFY3-AS2	43.1157	103.543	1	0.359364
HIVEP3	114.839	56.9721	0.999997	0.359364
ATP6V0E2-AS1	48.6789	27.0702	0.999996	0.359364
RP4-669L17.4	73.4279	187.635	1.00001	0.359364
TBC1D10C	2119.52	1654.91	0.99999	0.359364
LINC00654	56.3555	104.255	1	0.359364
RRM1	448.32	225.376	0.999997	0.359364
FLJ46284	20.5265	49.3278	1	0.359364
RP4-635A23.6	112.584	182.906	1.00001	0.359364
MYCBPAP	16.4565	6.08173	0.999998	0.359364
RP11-49O14.3	6.41259	1.89858	0.999998	0.359364
SNORA80B	41.1975	70.8808	1.00001	0.359364
FASLG	93.2744	48.4584	0.999997	0.359364
STAP2	7.45337	1.91373	0.999998	0.359364
CPEB4	1757.62	3335.42	1	0.359364
ZSCAN26	179.953	128.902	0.999993	0.359364
HABP4	102.806	58.0126	0.999996	0.359364
LINC00337	6.23141	2.04239	0.999998	0.359364
MIR210HG	6.83843	16.0119	1	0.359364
RDH13	117.751	65.7837	0.999996	0.359364
NSRP1P1	11.6695	5.48858	0.999997	0.359364
MAP4K2	391.638	266.104	0.999994	0.359364
MAML3	333.439	640.691	1	0.359364
PGM1	275.363	456.304	1.00001	0.359364
NBL1	36.9945	13.55	0.999998	0.359364
TAS1R3	42.9515	24.6262	0.999996	0.359364
TEX2	323.543	532.276	1	0.359418
TCOF1	360.043	225.82	0.999995	0.359418
RN7SKP9	115.237	183.857	1.00001	0.359418
WBP1L	868.506	1173.9	1.00001	0.359418
SLC11A1	4537.84	9618.6	1	0.359418
CACNA1H	18.146	6.90256	0.999998	0.3601
BISPR	125.583	80.1247	0.999995	0.361239
ZSWIM6	857.035	1327.56	1	0.361239
SLC22A17	20.6859	8.62943	0.999997	0.361239
BIVM	62.1198	35.0581	0.999995	0.361477
TRIM27	1214.42	1764.88	1.00001	0.361477
GRIN2C	14.5788	6.77382	0.999997	0.361477
TG	119.212	263.56	1	0.361477
DDX51	107.402	57.8942	0.999997	0.361477
GOLGA2P5	187.956	111.651	0.999995	0.361477
PRKCA-AS1	59.9583	25.8987	0.999997	0.361477
ACOX2	7.77384	20.6007	1	0.361477
SSTR3	62.6631	27.2411	0.999997	0.361907
MRPS31P5	25.1522	14.5902	0.999996	0.362477
MCF2L	76.3561	33.3924	0.999997	0.362477
KLF9	401.937	800.634	1	0.362477
SIGLEC8	62.5972	18.6865	0.999998	0.362477
IGKV3-15	39.1394	20.864	0.999996	0.362477
RP11-305O6.3	2.99217	11.6265	1	0.362583
SP4	632.183	415.559	0.999994	0.362592
THOP1	149.078	81.7452	0.999996	0.362592
LIPE	56.6909	28.0698	0.999997	0.362669
SLC49A4	434.834	812.401	1	0.362708
HRH4	112.206	47.2098	0.999998	0.362708
MFSD6L	39.032	18.2489	0.999994	0.363147
RP11-385D13.3	9.83315	3.85785	0.999997	0.363204
MTCO3P23	83.0198	218.628	1	0.363947
NCOA4P2	8.21911	3.09017	0.999997	0.364467
PGAM1	67.8955	100.405	1.00001	0.364467
BTBD11	231.725	124.778	0.999997	0.364467
CTD-2616J11.3	13.949	6.68813	0.999996	0.364537
RN7SKP180	19.5128	33.6998	1	0.364537
GNAQ	1567.29	2771.84	0.999988	0.3646
KCNB1	22.3103	58.5409	1	0.3646
FBXO34	649.276	947.989	1.00001	0.364833
PNP	852.859	1310.88	1.00001	0.364833
NEK6	738.321	1101.76	1.00001	0.365489
FAM198B-AS1	86.3281	168.873	1	0.365634
RARA	424.929	757.715	1.00001	0.366247
MACROH2A1	3679.49	5452.37	1.00001	0.366247
PIK3CB	813.427	1207.59	1.00001	0.366309
PTPRN2-AS1	61.7595	95.0484	1.00001	0.366309
CKAP4	813.007	1669.68	1	0.366309
MTFP1	14.0482	6.44296	0.999998	0.366309
S100A12	2075.4	7024.47	1	0.366309
RP11-712L6.8	5.52396	17.5121	1	0.366309
DISC1	513.849	850.713	1.00001	0.366309
ALDH3B1	323.388	498.475	1.00001	0.366309
TRAV9-2	38.9121	18.2029	0.999997	0.366309
IRAG1-AS1	69.9808	160.983	1	0.366309
EML5	82.0781	41.6505	0.999993	0.366309
CX3CR1	1152.07	591.992	0.999997	0.366309
KLRG1	313.755	180.606	0.999996	0.366309
NKG7	331.723	197.254	0.999996	0.366309
REL	836.693	1194.84	1.00001	0.366381
MCM3	664.128	352.723	0.999995	0.366381
RP11-1085N6.2	20.022	40.3706	1	0.366381
ASAH2B	9.25948	3.09282	0.999998	0.366381
SERHL2	13.3156	5.42566	0.999998	0.366716
DDAH2	333.321	581.725	0.999998	0.368121
RP11-245P10.9	12.1385	3.22165	0.999998	0.368121
CCR2	3494.12	4208.82	1	0.369502
OFD1P17	11.7518	4.18596	0.999998	0.369578
RP11-142O6.1	6.95048	18.4205	1	0.369578
MARVELD1	27.1868	55.4034	1	0.369578
LINC02595	16.7739	5.52608	0.999999	0.369578
DLG5	45.0288	20.6272	1.00001	0.369578
NACA3P	30.2963	11.7526	0.999998	0.369578
RN7SL452P	9.80323	23.4966	1	0.369578
CPNE8	218.253	330.029	1.00001	0.369578
VASN	128.905	73.383	0.999996	0.369578
CEP170P1	5.53032	14.1034	1	0.369578
RP11-42I10.1	7.20101	18.332	1	0.369578
IGFBP7	149.151	280.324	1.00001	0.369578
HCCS	127.691	183.928	1.00001	0.369578
NFE4	78.05	183.175	1	0.369578
SLC1A1	6.74256	1.41894	0.999998	0.369578
RAD51-AS1	114.381	79.501	0.999993	0.369578
CBX1P2	5.78305	15.2142	1	0.369578
TRAJ7	20.5037	7.42003	0.999997	0.369578
APBB2	37.2424	115.579	1	0.369735
RBM43P1	4.70817	10.9091	1	0.369735
ACTBP4	29.115	61.9266	1	0.369735
AL109767.1	38.4327	15.9207	0.999998	0.370048
NUP188	395.4	245.361	0.999995	0.370048
RP11-4F5.3	116.49	297.874	1	0.370048
RP11-461A8.4	29.6093	15.6332	0.999996	0.370048
LRG1	752.622	1961.84	1.00001	0.370048
CTSD	877.966	1463.33	1.00001	0.370048
PLCXD2-AS1	12.4159	4.55225	0.999998	0.370048
M1AP	33.0574	51.6404	1.00001	0.370048
RPL5P13	16.5744	6.39246	0.999998	0.370048
RP11-1084A12.2	11.3249	24.7528	1	0.370048
GPR150	23.4388	11.6135	0.999997	0.370048
TRIP13	42.8616	13.2121	0.999998	0.370048
RN7SKP178	5.26014	13.9536	1	0.370048
LINC02561	5.09064	13.6081	1	0.370048
MCAM	29.7539	50.2969	1.00001	0.370048
AGPAT4	572.599	847.137	1.00001	0.370138
SERTAD2	361.427	548.818	1.00001	0.370146
SEC63P1	23.9676	47.1955	1.00001	0.3705
RP11-295I5.4	4.61821	14.32	1	0.3705
TBCD	881.286	667.301	0.999992	0.3705
FLT4	34.9722	11.985	0.999998	0.3705
FAM185A	74.9249	124.562	1.00001	0.3705
GZMH	900.316	339.498	0.999998	0.3705
NTSR1	18.9989	51.6958	1	0.3705
RP13-580F15.2	18.4335	9.49786	0.999997	0.3705
IGLV3-12	6.33442	0.643819	0.999999	0.3705
RP11-848G14.5	16.2288	46.7463	1	0.370531
CCHCR1	149.693	103.015	0.999995	0.370531
[truncated: 57,875 more rows]
