# Supplementary material for: Blood toxicogenomics reveals potential biomarkers for management of idiosyncratic drug-induced liver injury
Source: Front Genet. 2025 Mar 25;16:1524433. doi: 10.3389/fgene.2025.1524433 (PMC11975945; doi:10.3389/fgene.2025.1524433)
Supplement: Supplementary file 2 [file Table1.xlsx]

## Sheet: S1
Supplemental Table 1: Alternative Diagnoses for Patients with Low IDILI Causality
Low Causality Cases (N=17)
Alternative Diagnosis, n (%)
Autoimmune hepatitis	5 (29)
Unknown	3 (18)
Ischemic hepatitis	2 (12)
Hepatitis C Infection	2 (12)
Gallstones	2 (12)
Adrenoleukodystrophy	1 (6)
Viral Hepatitis	1 (6)
Ischemia	1 (6)

## Sheet: S2
Supplemental Table 2: Patients Removed from
Subject	Severity Listed	PBW Note
1	Fatal	Death was not directly caused by IDILI event
2	Fatal	Death was not directly caused by IDILI event
3	Severe	Hospitalized for underlying illness; IDILI was not severe
Expert review by author Paul B. Watkins (PBW) determined that n=3 IDILI cases had misidentified severity scores.

## Sheet: S3
Supplemental Table 3: Gene Expression Changes Associated With IDILI vs. Other Causes of Liver Injury
Gene	DILI_Probability_Low_mean	DILI_Probability_High_mean	DESeq2 Adjusted Fold Change	FDR
CH17-260O16.1	0.741101	0.394528	0.999987	2.63735e-05
RP13-643D4.1	0.661891	0	0.99995	3.53638e-05
SQLE	221.135	104.176	0.479384	0.000669172
CFD	627.928	1494.03	2.33844	0.00342629
CBX2	41.0873	8.069	0.995162	0.0233515
INKA1	55.6583	23.5391	0.46464	0.0293428
CCDC171	99.732	52.6072	0.575538	0.0537427
C9orf43	13.8502	5.55672	0.450281	0.0673008
EGFL7	92.1884	32.2219	0.992789	0.0673008
TRIM71	31.1992	7.81934	0.99554	0.0673008
DM1-AS	3.04724	0.953582	0.9946	0.067573
LINC01806	61.7385	36.3629	0.637591	0.086394
RP11-174O3.3	9.7994	0.84203	0.998737	0.086394
ADCY6	61.7991	13.37	0.994922	0.086394
CTA-256D12.11	1.14006	3.6992	3.15996	0.086394
CTD-2291D10.4	5.06261	1.05471	0.996099	0.0926073
CD109	131.414	57.3196	0.991723	0.0926073
FIRRE	98.8435	51.961	0.574219	0.0926073
LINC02458	26.3216	59.9262	2.39402	0.0994448
DPY19L2	50.1109	14.7658	0.415446	0.122778
LINC02882	7.22368	0.894456	0.997328	0.122778
SLC35E4	53.8101	25.1732	0.537881	0.122778
SLC7A1	470.522	254.615	0.609551	0.150155
IFI27	2598.71	511.405	0.997446	0.150155
KIAA1522	63.3355	36.8566	0.989688	0.16115
IGLV7-46	68.2237	13.9234	0.997178	0.189896
RP11-457P14.5	5.93604	11.7761	1.84542	0.199396
HBG2	168.499	147.596	0.998663	0.199396
ANKRD18B	13.1076	5.39825	0.197858	0.202853
KIF7	17.5493	5.14157	0.995652	0.202853
RPL24P8	6.16839	0.924213	0.996844	0.202853
ADAMTS14	13.2182	3.78146	0.994918	0.202853
SLC35F3	4.19375	10.2677	2.12529	0.202853
SCD5	52.8308	21.6195	0.482362	0.202853
NRXN2	26.6709	6.60378	0.375906	0.202853
SLC16A1	549.795	296.562	0.530253	0.202853
CDK6	1723.54	1006.83	0.656111	0.202853
AC010894.3	7.44784	11.692	1.58467	0.202853
KCNN4	217.356	137.477	0.671451	0.202853
RAP2A	1232.09	771.034	0.647454	0.202853
SELENOP	36.2959	20.7905	0.613437	0.202853
ATP1B1	64.9564	29.4006	0.993613	0.202853
SMC5-DT	26.5699	12.3954	0.993177	0.202853
ACP5	660.048	308.466	0.529527	0.203482
SDC2	7.01684	17.6818	2.04365	0.214979
SLC8A3	51.3082	19.2005	0.449078	0.216395
FOSB	21.0135	8.01318	0.994648	0.216395
MIR4753	2.35735	4.76459	1.97067	0.216395
ARL2	99.5595	70.2143	0.732667	0.216395
SUMO3	268.829	207.168	0.79078	0.216395
ZNF598	132.328	102.807	0.797541	0.216395
C11orf95	170.607	119.181	0.72649	0.217406
SCD	140.963	73.2754	0.525669	0.220703
SHANK2	0.93852	4.30914	3.32312	0.227393
FSCN1	38.2601	10.7501	0.995094	0.233892
ID1	7.28956	2.37213	0.995213	0.233892
DTNB-AS1	4.64589	1.90715	0.994628	0.251591
IGLV3-16	15.5733	1.47469	0.998089	0.268877
LINC01435	1.47083	3.9198	2.17921	0.284702
PRTG	0.400413	2.66762	1.00164	0.287736
HMGCS1	352.14	264.619	0.785896	0.287736
RPGRIP1	82.3759	141.104	1.54152	0.287736
UCK2	171.161	107.124	0.678639	0.287736
DMWD	123.938	78.4314	0.712464	0.287736
ZNF22-AS1	24.0224	13.3896	0.624811	0.287736
CASP16P	22.9398	15.6525	0.688343	0.287736
CYP51A1	25.5417	13.6218	0.63517	0.287736
CHP1P3	1.95749	4.38737	2.24674	0.287736
DUBR	46.6188	24.5899	0.609777	0.287736
TRIM47	29.7316	15.3657	0.553495	0.287736
GPSM1	77.1624	40.6534	0.604712	0.301453
RP11-473M14.5	3.89689	1.95282	0.995807	0.301453
ZSCAN5A-AS1	9.11846	5.06776	0.564539	0.302711
ARL4D	8.99316	3.70381	0.995645	0.308321
RP11-459I19.1	5.24704	15.2115	2.08062	0.319615
IGHV3-15	70.0654	20.1128	0.997135	0.319615
BEND4	130.876	57.2	0.500865	0.319615
CCL3L1	22.4521	47.6441	1.00384	0.319615
EXTL2	56.5392	34.9042	0.673682	0.319615
ZNF639	352.553	286.22	0.830189	0.319615
MEIS1-AS2	7.85874	2.86719	0.995734	0.319615
OLIG1	47.6159	82.5971	1.52322	0.319615
SLC35G2	71.6876	44.1983	0.684993	0.319615
RPS15AP27	1.14016	3.93332	2.77617	0.319615
ZBTB8A	18.2695	9.3865	0.594968	0.319615
FKBP4	252.477	193.521	0.787133	0.319615
FSIP2	86.7747	38.185	0.552741	0.328183
RHOBTB2	84.0924	60.922	0.758392	0.328183
MKRN4P	43.0415	19.764	0.999533	0.328183
SPINK2	22.4125	4.43576	0.997417	0.344951
OVCH1-AS1	38.4266	96.2328	1.89317	0.346997
NENF	188.457	127.75	0.989647	0.367662
AP002954.4	1.78908	4.5446	1.00228	0.373622
UGT2B11	24.8457	58.2109	1.00243	0.373622
FGFR2	26.0598	54.2342	1.88446	0.373622
FADS1	241.405	144.765	0.682139	0.373622
RP11-182L21.6	5.5159	3.03148	0.993916	0.373622
MIR17HG	170.853	109.364	0.708723	0.376775
VCAM1	18.1382	5.5847	0.49868	0.377451
DLC1	71.7318	26.787	0.996237	0.377451
SNHG12	248.54	201.013	0.846995	0.377451
CTD-3065B20.2	44.5871	34.0002	0.805166	0.377451
PRDM16	9.24423	1.71364	0.998095	0.377451
STX2	282.901	218.235	0.790576	0.377451
CTC-445B21.1	1.27099	5.21332	2.58485	0.377451
SOWAHC	25.3701	38.6196	1.00713	0.377451
OVCH1	14.269	40.1869	1.98582	0.377451
DIPK1B	66.9728	41.7021	0.6953	0.377451
RP11-178F10.2	3.8638	10.5459	2.01938	0.377451
MEX3B	10.0481	4.07836	0.995121	0.377451
UBE3AP2	0.84729	2.23113	1.00264	0.38749
OR10AA1P	59.6647	99.4184	1.54686	0.389897
DYNC2I2	102.674	64.5911	0.645917	0.389897
CLEC11A	66.6045	27.4014	0.994751	0.389897
RHBDD3	103.166	72.9727	0.775622	0.392375
NBL1	64.2926	22.9145	0.996074	0.392375
EPDR1	54.8101	27.069	0.993759	0.392375
DNM1	62.5436	22.6939	0.561073	0.396353
RP11-685G9.2	2.36795	5.94578	1.97626	0.396353
JADE3	66.0058	34.6032	0.619731	0.396353
DNAJC12	5.99524	0.782247	0.998437	0.397394
HES6	98.7813	33.5145	0.602532	0.39908
CACNG6	12.1092	29.8768	1.00255	0.400019
NAT8L	4.63965	1.5943	0.996964	0.400019
CTD-2314B22.4	1.27113	0.0664654	0.999855	0.401155
LINC01535	7.01737	1.98798	0.996903	0.4024
CYP27A1	261.758	496.433	1.46001	0.405389
PEX10	79.7631	62.877	0.804617	0.405389
DHCR24	132.87	89.0941	0.636709	0.405389
MTHFD1L	83.2747	54.2832	0.696857	0.41605
FBXL22	10.5206	6.90103	0.69438	0.41605
PYCR1	15.0716	7.11874	0.995465	0.41605
KLHL23	35.2038	14.6911	0.55865	0.41605
TSPAN17	562.953	392.348	0.721792	0.418961
MIR3139	2.55965	5.30297	1.73062	0.418982
CDCP1	32.318	12.9531	0.994933	0.422888
ZRANB3	169.989	143.715	0.874497	0.423225
BMP1	55.6619	33.6439	0.992306	0.426669
TARS1	810.724	619.845	0.791451	0.426708
RP11-535M15.2	59.3092	30.2995	0.998597	0.426708
MACROD1	31.036	20.3117	0.71854	0.428798
ACSL6	371.806	202.585	0.993843	0.43361
EMILIN1	51.0029	30.923	0.675236	0.436721
ARHGEF17	54.1519	22.1309	0.529715	0.440636
FGFR3	13.3209	1.60375	0.998505	0.441664
PTTG1	206.457	114.413	0.574327	0.441664
WASF1	41.6525	21.2126	0.610847	0.475512
H2AC14	395.985	185.221	0.519217	0.475512
ZC3HAV1L	63.2542	38.5467	0.666468	0.475512
SLC4A3	2.23782	6.06193	1.94875	0.488967
CCNB1IP1	190.764	122.413	0.738188	0.504575
FZD6	88.4138	56.2562	0.681889	0.514913
CPP	6.79069	4.39908	0.633725	0.522287
PDK2	161.388	78.1078	0.717949	0.522287
RP11-71G12.1	4.87968	11.5729	1.83659	0.522287
HPX	2.25795	5.46889	1.83281	0.522287
GATM	48.0057	24.0662	0.994247	0.529333
TNXB	62.4718	30.0738	0.994154	0.529333
MTHFD2L	224.442	172.915	0.800881	0.538044
GPR85	39.2771	5.30966	0.997153	0.538044
MSMO1	222.391	179.679	0.749286	0.538044
RASL10A	11.7788	4.00137	0.996484	0.541349
SREBF2	368.836	267.527	0.778446	0.543178
PIFO	3.08144	0.966293	0.996973	0.546112
ABCA4	0.712982	2.28576	1.00202	0.546112
RP11-863P13.4	9.66985	15.1196	1.39099	0.546112
RN7SL47P	4.87631	7.98663	1.00655	0.546112
TTL	507.052	396.573	0.822245	0.546112
RP11-344B5.2	33.3909	61.5006	1.40813	0.546112
RP11-780M14.1	5.27119	1.98069	0.996666	0.550134
KLRC2	17.7771	41.6307	1.61932	0.550134
PM20D2	251.187	178.535	0.790178	0.550134
CTD-2582D11.3	0.314866	1.64952	1.00207	0.550134
CDC16	959.586	778.887	0.854215	0.550134
NHS	82.4875	136.923	1.00615	0.550134
MIR34AHG	16.4192	6.11225	0.60998	0.550134
RP11-12A2.1	21.0533	9.28084	0.995971	0.550134
SULT1C4	6.55261	2.37968	0.99681	0.555915
IGLL1	2.95513	0.565113	0.99794	0.562301
NR1H3	68.0115	34.0176	0.720937	0.56608
H3C12	564.648	263.798	0.55096	0.56608
SLC52A3	8.39403	1.40315	0.997693	0.56608
TICRR	52.2002	30.1025	0.995717	0.56608
GDPD1	40.3575	29.8933	0.796726	0.569986
NRN1L	1.47222	0.309145	0.997493	0.569986
RP13-786C16.1	26.0874	10.4989	0.995609	0.569986
RP13-512J5.2	7.48427	4.56151	0.994341	0.573933
FRG1JP	9.5995	5.29442	0.994897	0.576504
PPT2	15.9672	11.177	0.74067	0.576504
SERBP1	1532.55	1297.97	0.870987	0.576504
SLC17A9	94.0543	62.9041	0.720495	0.576504
CPXM2	0.406953	1.96791	1.00192	0.576504
TPBG	2.256	4.73074	1.6766	0.577552
SEPTIN11	820.739	606.459	0.785404	0.577552
TMEM273	390.059	600.404	1.00654	0.577552
SHISA7	53.6072	19.0357	0.515223	0.577552
RNA5SP354	1.24954	3.11892	1.76691	0.577552
ABHD17C	35.1161	23.23	0.741943	0.577552
ARNTL2	82.6616	49.4195	0.687159	0.577552
EIF5A2	107.618	79.1155	0.77951	0.577552
COL23A1	18.2059	8.73598	0.995312	0.577552
SOX5	38.3258	16.1956	0.996637	0.577552
TONSL	51.7297	39.4195	0.777208	0.577552
TBC1D16	52.3567	31.6883	0.993162	0.579748
PHGDH	53.4489	31.1994	0.627435	0.581748
RP11-175O15.1	14.0392	4.13823	0.997066	0.587418
NRSN2-AS1	18.5245	11.9278	0.716263	0.587418
FAM131B	40.6331	19.2131	0.628641	0.590981
LINC02573	29.5149	8.93002	0.997092	0.591745
CRIP2	63.9753	31.9291	0.651254	0.604962
SLC24A3-AS1	8.04568	14.5307	1.52991	0.604962
IGFBP6	8.60636	3.56686	0.99633	0.604962
IL5RA	210.75	407.319	1.00304	0.604962
SLC25A29	295.067	202.363	0.755667	0.604962
RP11-214K3.18	15.9028	10.7748	0.727463	0.604962
LRP8	224.761	172.448	0.819249	0.604962
PRAMENP	7.64387	2.23241	0.997134	0.604962
MIR29A	2.05573	3.85596	1.71851	0.604962
ZNF33BP1	10.4371	5.71664	0.994594	0.604962
ZNF474	3.09888	1.1892	0.996946	0.604962
RRM2	360.711	196.652	0.589618	0.604962
MIR222HG	47.8625	28.4507	0.708373	0.604962
PAFAH1B3	51.2549	38.648	0.800717	0.604962
GARS1	658.008	565.457	0.884655	0.604962
ANKRD63	9.31131	2.97726	0.996985	0.604962
ZSCAN20	102.763	76.0869	0.813038	0.604962
PDZD7	16.1513	9.96106	0.719426	0.604962
PPARGC1A	2.56144	8.50413	1.88028	0.604962
NQO1	52.2953	35.4294	0.78103	0.604962
RP11-361H10.5	4.83126	3.19948	0.99568	0.604962
RP11-529H2.2	4.96839	8.51622	1.50737	0.605049
CCL4L2	30.1887	42.3636	1.00456	0.608904
RP11-142A23.1	2.76384	1.11085	0.997318	0.611585
MAST2	143.295	112.164	0.846356	0.611585
AC009961.5	7.369	4.76329	0.993462	0.612739
RP11-133K1.6	1.12553	2.68496	1.88853	0.61656
AL162151.3	0.0659324	1.25121	1.00145	0.618383
GADD45GIP1	234.145	170.325	0.797167	0.618383
HACD3	376.269	268.752	0.795217	0.621899
DUXAP8	6.08742	0.453383	0.998437	0.622205
TAGAP	1662.78	2075	1.01199	0.622205
SPINDOC	51.8517	35.2012	0.991882	0.622205
C2orf27A	17.8074	28.9262	1.00349	0.622205
ANKRD28	1919.84	1240.54	0.75312	0.622205
UBE2E1	240.67	192.023	0.869015	0.622205
PIGX	359.838	457.622	1.01512	0.622205
HTRA3	26.8984	7.72654	0.996944	0.625958
IFNLR1	108.674	60.2451	0.995161	0.627246
HSPBP1	64.5484	45.0307	0.991735	0.634
NT5C3AP1	12.747	23.0291	1.00337	0.634519
P2RY2	96.3874	161.551	1.00505	0.637583
SYPL1P2	3.93963	1.98815	0.995697	0.637583
RNF26	37.5979	27.9847	0.787389	0.638036
PRRT3	51.4701	38.1449	0.816031	0.640349
DNM1L	929.914	789.67	0.888747	0.640349
STARD9	407.58	264.145	0.756942	0.650026
ADGRL2	0.275754	2.60175	1.00061	0.651211
C1orf216	148.582	111.348	0.817284	0.65175
PANK3	1547.77	1313.38	0.879209	0.653205
CHCHD3	307.081	257.015	0.857374	0.653456
RELN	110.874	33.3915	0.996955	0.653456
RP11-390D11.1	4.1101	2.52843	0.99519	0.65628
ST7-AS1	5.17522	2.94053	0.994851	0.65628
RP11-234N17.1	1.40534	0.476501	0.997263	0.65628
EMID1	73.6099	33.3771	0.996204	0.65628
MYL6B	43.7869	30.0479	0.750965	0.65628
ADAMTS5	16.7066	35.2173	1.00309	0.65628
AARS1	507.214	411.11	0.849851	0.66554
KCNK5	55.4013	29.6735	0.995511	0.66613
PKIG	143.484	88.2835	0.99404	0.66613
MTHFD1	350.339	272.282	0.817012	0.66613
MYH14	0.0836932	2.66907	1.00105	0.66613
PALMD	4.95742	11.3241	1.00338	0.667656
GOLGA3	1453.3	1217.8	0.874255	0.667656
LZTFL1	227.605	150.228	0.763161	0.667656
RP11-411B10.2	5.30538	3.01465	0.995229	0.673284
TCP1P1	2.05773	0.891404	0.996734	0.673284
HPGD	161.689	160.591	0.998851	0.67354
AC016722.4	14.686	9.63354	0.783469	0.67354
LNCAROD	17.4798	7.23474	0.996594	0.67354
SLC25A5P1	3.11101	5.86051	1.49677	0.67354
FERMT2	8.16701	4.8368	0.995062	0.67354
SLC16A2	9.55133	4.55443	0.652258	0.67354
PLD6	109.296	57.2213	0.994174	0.67354
CDCA7	114.823	60.7849	0.68336	0.67354
C5orf64	1.29729	5.39916	1.00199	0.67354
SV2A	25.3932	11.3928	0.995706	0.67354
SCX	6.84792	3.72942	0.995808	0.67354
ALKBH5	1057.52	832.477	0.844831	0.67354
ANKRD26P3	8.62164	0.72416	0.998774	0.67354
POGLUT2	23.9609	10.8229	0.677832	0.67355
NME1	108.773	67.3211	0.759379	0.67355
RP11-135M8.1	4.94925	2.92428	0.995709	0.67355
GLB1L	31.989	44.0294	1.0091	0.67355
DCTN6-DT	31.3626	14.098	0.687586	0.67355
CTA-246H3.11	14.5498	11.1562	0.990631	0.67355
ZDHHC9	44.454	33.2131	0.823414	0.67355
CHST11	2000.49	2500.89	1.01571	0.67355
ENSG10010136633.1	1.37135	3.32261	1.00274	0.67355
TIGD3	43.7374	71.5146	1.00528	0.67355
ZNF839P1	5.53057	3.18756	0.542888	0.67355
LINC01878	5.10426	9.8619	1.00376	0.67355
A4GALT	2.5628	10.1053	1.00102	0.67355
TTC3P1	28.0289	17.2264	0.743687	0.67355
CTD-3222D19.12	19.086	26.0976	1.01019	0.67355
JOSD1	666.291	565.995	0.890063	0.67355
CDC6	91.5375	54.165	0.689746	0.67355
MROCKI	51.0358	23.6591	0.996116	0.67355
ERICH6B	2.05215	5.18822	1.00311	0.67355
PODN	2.07798	5.58361	1.0031	0.67355
H2AC12	636.202	314.579	0.671204	0.67355
TEFM	121.295	99.2149	0.878503	0.67355
ZMAT4	4.35223	7.62367	1.00181	0.676424
DHX33	223.323	192.383	0.897242	0.676424
ZDHHC16	241.305	196.709	0.875475	0.676424
OXCT1-AS1	5.69809	3.14456	0.995774	0.676424
KCNQ5	115.271	70.5338	0.994076	0.681717
PTGR2	21.8593	14.744	0.992874	0.681717
TSPAN4	198.369	109.976	0.994161	0.681717
AC131056.3	124.567	215.189	1.00335	0.681717
MAPK6	351.775	276.83	0.866232	0.681717
ANKRD62	6.52679	1.38295	0.998046	0.681717
RP11-525G13.2	12.4109	7.5166	0.994736	0.685295
ADCY3	116.244	86.2498	0.820318	0.685295
CALU	456.833	368.013	0.87337	0.685295
IGHD6-25	4.17701	0.438061	0.998846	0.686719
CCR3	467.998	750.138	1.00431	0.686719
MAPK12	47.9699	29.9314	0.768004	0.686719
DLX4	0.520918	2.23944	1.00186	0.686719
ETFB	156.901	126.346	0.859161	0.686719
RP11-313J2.1	26.4328	12.4712	0.99655	0.686719
BCAR1	0.305513	1.76542	1.00138	0.686719
PCK2	189.112	140.688	0.844732	0.686719
PTOV1-AS1	29.9044	41.2634	1.00905	0.686719
CREB3L3	0.196384	2.0256	1.00148	0.691002
SLCO4A1	54.6886	19.4695	0.996524	0.691002
KCNJ10	16.5765	10.9121	0.784585	0.691002
AC023469.1	12.496	3.19283	0.998102	0.691002
PEX14	62.5471	49.2205	0.856028	0.691002
ARG2	82.1596	61.2363	0.990355	0.691002
EHHADH	50.9031	33.8991	0.818309	0.691002
AC007327.5	0.151449	1.28112	1.00187	0.697211
SLC39A3	150.717	109.156	0.811331	0.698735
RP11-569A11.1	3.12557	5.88271	1.0033	0.700692
SREBF2-AS1	40.1162	28.5625	0.829261	0.700692
TTC28	103.721	67.5505	0.993159	0.700692
LRRC34	41.4483	31.4472	0.99124	0.700692
PRC1	17.6277	12.4747	0.778292	0.700692
RPS27P16	6.44438	10.4897	1.00499	0.700692
RASSF8	13.0235	5.73577	0.996012	0.700692
MAZ	92.187	71.5743	0.989815	0.700692
CTA-363E19.2	100.034	123.106	1.01589	0.700692
TXNRD3	31.7026	17.8425	0.994813	0.700692
NUP50-DT	213.916	276.348	1.01045	0.700692
MTMR2	397.153	312.061	0.878168	0.700692
FAM83G	78.471	54.1649	0.812567	0.700692
CDK15	5.54544	13.7635	1.00298	0.700692
ZNF660	40.964	24.163	0.994186	0.700692
SLC12A1	320.103	782.905	1.00138	0.700692
CDK4	85.7381	62.0176	0.991537	0.700692
ARL4AP5	3.45618	1.35369	0.997492	0.700692
H1-5	2465.61	1303.06	0.99642	0.700692
RP11-717A5.3	1.49976	3.41946	1.0032	0.700692
SPIRE1	84.7129	56.9473	0.993338	0.700692
EBPL	71.1216	52.4331	0.828303	0.700692
FSIP2-AS1	6.79978	2.31308	0.997113	0.700692
GPAA1	304.979	246.599	0.882494	0.700692
CALR	904.719	672.811	0.989601	0.700692
AMFR	3160.34	1839.51	0.994297	0.700692
NAT14	11.9314	8.05312	0.994478	0.700692
MIR210HG	11.614	6.62772	0.995966	0.700692
SV2B	2.0849	4.96167	1.00294	0.700692
RPL37A-DT	16.4438	11.5823	0.992635	0.700692
ESCO2	88.8656	49.7299	0.995671	0.700692
IGHV1-69D	2.7179	7.80122	1.0022	0.700692
LMNB2	252.542	188.139	0.992502	0.700692
RP4-614O4.11	0.964261	2.26997	1.00272	0.700692
TLCD3A	26.0878	18.9689	0.81297	0.700692
TRO	14.3068	7.41321	0.995629	0.700692
EXO1	75.9394	46.6605	0.995434	0.700692
CTD-2104P17.2	2.513	4.18483	1.00444	0.700692
NDUFAF3	389.272	301.423	0.857172	0.700692
H2AC13	569.211	308.405	0.995976	0.702333
RN7SL471P	39.0014	25.6592	0.994203	0.704097
CPA6	3.55852	1.05151	0.997326	0.704097
PKP2	17.6538	29.0151	1.00406	0.704097
MIR155HG	42.4106	23.8691	0.994712	0.704097
C19orf48	193.562	132.333	0.993193	0.706817
CDH2	6.76363	15.0939	1.00288	0.707567
NNT-AS1	80.6431	62.9381	0.876322	0.707567
PNKD	202.15	145.315	0.991378	0.707567
STMN1	524.792	266.931	0.996132	0.707567
DPY19L4	173.713	132.977	0.990655	0.707567
AK4	18.3224	7.06371	0.996562	0.707567
UCKL1	282.545	243.873	0.90982	0.707567
MT1X	41.5747	26.3909	0.994224	0.711578
TMEM250	618.699	529.078	0.906182	0.71912
H4C13	592.87	330.518	0.99565	0.71912
RP11-354E11.2	31.9127	14.8932	0.995686	0.71912
MYO1D	206.528	144.663	0.797426	0.71912
SNHG3	395.847	322.811	0.985192	0.721359
VSTM2L	4.18715	1.98186	0.997934	0.721359
H3C8	875.103	424.884	0.996863	0.721359
RNVU1-22	1.60378	0.636971	0.997816	0.721359
RP11-625I7.1	1.42178	3.6196	1.00292	0.721359
MIR3677	6.77038	4.07256	0.994855	0.721359
BBS7	212.78	162.238	0.989679	0.721359
ALOX15	47.2697	112.862	1.00169	0.721359
PRR22	7.66763	5.32509	0.994627	0.721359
DACT3-AS1	2.71874	5.36675	1.0039	0.721359
AC115617.2	7.21856	15.2358	1.00303	0.721359
SLC27A2	57.7256	31.9952	0.995846	0.721359
NEK2	40.3734	22.2665	0.996128	0.721359
KRT8P29	13.7308	10.0943	0.992238	0.721359
RP11-693M3.1	50.4008	32.7867	0.993269	0.721359
ZFYVE9P2	0.717177	2.28752	1.0016	0.721359
CDK16	350.472	273.801	0.988073	0.721359
ZNRF1	88.5293	61.0069	0.992895	0.721359
CTD-2319I12.4	9.74996	6.44742	0.993188	0.721359
TM7SF2	136.068	100.905	0.820374	0.721359
CYCSP29	4.61975	2.65517	0.995195	0.721581
ZNF321P	38.9562	29.6944	0.989216	0.722678
CXorf38	778.63	861.699	1.07965	0.722678
TTTY14	73.321	61.0667	0.992778	0.722678
GIPC2	10.5192	5.27765	0.997046	0.722678
ATAD3A	80.1722	56.5648	0.99239	0.722678
H3C7	987.206	535.168	0.996514	0.722678
AC007879.3	0.366932	1.5119	1.002	0.735123
ISOC2	45.4648	33.052	0.992828	0.735123
PXDN	27.6607	6.50987	0.997735	0.735123
MT-ATP8	12.7701	31.5377	1.00226	0.738471
CHST7	150.434	198.309	1.00768	0.738471
CYLD-AS1	124.807	164.228	1.00934	0.738471
JUN	160.854	119.948	0.99179	0.738471
CIZ1	203.408	155.975	0.990201	0.739981
PGBD1	33.4865	22.46	0.992833	0.739981
ZNF221	45.5133	31.6166	0.992841	0.739981
CLC	875.184	1591	1.00282	0.739981
CACNA1D	65.5051	98.5151	1.00663	0.739981
CYP2F2P	9.4192	5.76343	0.995272	0.739981
TRIP13	47.4151	29.0154	0.995944	0.739981
IL17RE	16.42	7.5787	0.996176	0.739981
EIF2AK4	656.394	537.728	0.986482	0.744086
TNPO2	269.033	230.256	0.907032	0.744086
FASN	140.269	100.432	0.993373	0.744086
SHISA8	11.0907	3.39866	0.997632	0.744086
ADAM12	17.673	27.9688	1.00405	0.744086
METTL6	208.779	180.458	0.920652	0.744086
CRACDL	33.5431	52.2481	1.00503	0.744086
SLC25A1	134.125	110.8	0.985785	0.744086
RBPMS	293.462	227.591	0.988155	0.744086
MCM2	236.738	157.433	0.995309	0.744086
H2BC10	717.399	414.242	0.996278	0.744086
FAM9C	2.41787	5.30513	1.00315	0.744086
NBDY	38.4541	31.3367	0.987992	0.744086
BICC1	2.68276	5.91394	1.00325	0.744086
GAMT	33.5853	20.7837	0.994746	0.744086
RP11-327F22.6	84.617	129.486	1.00591	0.744086
HNRNPAB	504.312	407.679	0.987567	0.744086
MIR3198-1	5.14932	8.93316	1.00373	0.744086
MRPS21P2	1.80695	0.515173	0.998425	0.744086
ABL1	249.037	202.352	0.985981	0.744086
CSF1	44.9262	67.3909	1.00485	0.744086
ADA	334.546	223.189	0.994303	0.744086
OR5BK1P	5.21269	8.24459	1.00547	0.744086
C21orf58	63.9945	45.5571	0.993911	0.744086
H3C13	251.211	142.798	0.995893	0.744086
LINC01424	15.2682	11.7336	0.992053	0.744086
SETBP1	309.084	216.429	0.992296	0.744086
PKHD1	0.366466	1.91758	1.00097	0.744086
TMEM97	54.4464	38.848	0.993432	0.744086
HAGHL	69.6795	50.3793	0.992704	0.744086
MIA	5.26179	2.94133	0.995647	0.744086
ENSG00000221184	6.14243	3.15952	0.995749	0.744086
CDC25A	52.5333	33.6729	0.996494	0.744086
LGALS4	3.93361	7.39742	1.00366	0.744086
IGKJ4	64.9419	33.9692	0.9967	0.744086
RHBDF1	11.3725	4.78277	0.996664	0.744086
FABP5	6.31225	2.76438	0.997244	0.744086
RP11-358L4.2	50.1129	36.2734	0.99243	0.744086
GLO1	431.485	333.905	0.989906	0.744086
H3C3	675.78	373.419	0.996649	0.744086
QPRT	39.7481	25.1543	0.994848	0.744086
VIPR2	1.65372	3.74964	1.00286	0.744086
NDUFB9	763.194	611.765	0.986053	0.744086
CADPS	0.331681	1.69013	1.00088	0.744086
CACNG8	13.2645	24.978	1.00248	0.744086
HCFC1-AS1	5.604	3.00166	0.995531	0.744086
PHKA1	14.5048	4.57917	0.997521	0.744086
PTK7	58.9673	31.5361	0.995354	0.744086
RP11-632K5.2	0.861849	2.23172	1.00215	0.744086
NTAN1	482.535	310.658	0.994395	0.744086
ALDH1A1	189.632	288.605	1.00507	0.744086
HEATR5A	289.666	367.35	1.01162	0.744086
RP1-232L24.3	5.57531	1.34956	0.998195	0.744086
ADGRA2	54.086	34.8314	0.994222	0.744086
CH17-84K15.2	52.377	29.2422	0.995589	0.744086
MESTIT1	7.86614	3.43014	0.996543	0.744086
TMEM182	33.0861	23.7889	0.99225	0.744086
SLC9B2	144.347	112.623	0.990386	0.744086
ZYG11A	5.1389	3.79116	0.996237	0.744086
ABI2	295.162	232.181	0.989461	0.744086
NEXN-AS1	10.4723	6.51654	0.994554	0.744086
JRKL	199.574	172.055	0.981509	0.744086
NABP2	64.7612	46.2039	0.992645	0.744086
TCTN1	120.963	153.911	1.0084	0.744086
CEP55	110.535	58.371	0.997037	0.744086
TANC1	66.0073	41.1573	0.993552	0.744086
RFLNB	866.405	1229.92	1.0067	0.744086
RP13-644M16.4	0.416969	1.98453	1.0014	0.744086
RRN3P3	72.1291	60.0464	0.98414	0.744086
AC007879.5	10.1595	16.0526	1.00468	0.744086
H2BC17	335.876	200.133	0.996137	0.744086
HSD3BP4	0.486034	1.64029	1.00218	0.744086
LINC02175	56.9784	41.8174	0.991346	0.744086
CNTNAP3C	25.4884	44.8666	1.0019	0.744086
FAM20B	1322.74	834.381	0.993562	0.744086
NHSL2	1736.39	2364.67	1.00826	0.744086
CPB1	7.75885	15.0171	1.00314	0.744086
PHYHD1	5.90687	3.61804	0.99551	0.744086
SEL1L3	1374.54	1066.97	0.990375	0.744086
RN7SL11P	2.69619	1.39777	0.996747	0.744086
RP11-475E11.2	36.1864	47.6236	1.00873	0.744086
PCBP2P2	2.74001	1.11546	0.997269	0.744086
ENPP3	17.9785	32.3317	1.00265	0.744086
CPPED1	3041.68	4234.81	1.00775	0.744086
STAG3	54.9963	68.3703	1.01257	0.744086
CCNA2	172.764	103.277	0.996182	0.746569
UBE2M	431.966	294.05	0.992434	0.751273
DLGAP1	5.00456	8.82628	1.00377	0.751456
GALNT8	4.05153	6.78485	1.00344	0.751456
IGHV3-23	120.13	57.436	0.996882	0.751456
FOXI2	0.052557	2.03663	1.00091	0.751456
NYNRIN	17.1799	4.77141	0.997331	0.751456
DOCK1	44.7358	23.2303	0.995828	0.751558
BAG2	116.094	88.0712	0.993379	0.751558
SPAG5	139.315	101.901	0.994719	0.75173
ABCC6	44.7849	63.504	1.00678	0.75173
NEB	279.226	205.844	0.990703	0.75173
LINC01226	1.22085	3.62907	1.00216	0.75173
H2AC11	1202.2	715.527	0.995744	0.75173
SLC39A14	88.7576	66.6174	0.993409	0.752566
VANGL1	136.938	92.9356	0.994118	0.752566
TIGD5	132.048	101.565	0.990778	0.753862
CCDC149	95.7552	133.182	1.00639	0.755196
FOXC1	17.5823	4.40867	0.997763	0.755196
ATP5F1D	72.2041	56.208	0.990005	0.755196
CTB-92J24.3	3.32152	1.29549	0.9972	0.755196
MRTO4	173.049	124.906	0.991944	0.755196
KIZ	271.288	313.285	1.02063	0.755424
CDC45	45.4848	25.7365	0.996993	0.755424
KIF2C	77.844	50.3868	0.996159	0.755424
BMI1	163.677	128.288	0.991557	0.755424
MCM4	496.885	334.085	0.995062	0.755424
TRDV2	49.3051	24.1536	0.997324	0.755655
NGRN	194.248	157.942	0.986651	0.755708
RP11-390K5.1	9.66021	10.4988	0.999519	0.755708
SRGAP3	43.8644	69.4474	1.00505	0.755708
LINC00945	6.30926	10.8658	1.00382	0.755708
LINC01426	33.9122	5.55284	0.996581	0.755708
GPT2	31.6204	20.1303	0.994647	0.755708
CENPX	113.222	84.9423	0.990919	0.755708
ELAVL1	354.628	304.748	0.983603	0.755751
TMEM158	128.732	48.3644	0.997842	0.75678
RP11-554A11.11	25.6269	15.5156	0.994794	0.761823
THAP11	311.201	252.037	0.987669	0.761823
FGFRL1	113.602	75.0079	0.993956	0.761924
CTD-2531D15.4	0.581715	1.74369	1.00165	0.767023
RP11-562I5.1	4.39921	2.39353	0.99662	0.773751
PABPC1	5342.22	4167.55	0.99079	0.773751
UBE2T	58.2319	33.9354	0.99588	0.775061
PALM	6.2623	1.84445	0.998112	0.776391
TRMO	476.834	534.921	1.04914	0.776679
OLIG2	34.8618	61.7788	1.0035	0.776833
CDCA2	82.7871	58.3132	0.995977	0.776833
KATNBL1P5	0.697503	1.82407	1.00133	0.776833
CATSPER1	30.8833	44.3209	1.00564	0.776833
RP11-444E17.6	2.86885	1.42225	0.996624	0.776833
KSR2	0.786809	3.45377	1.00139	0.776833
PMP22	7.98871	19.8786	1.00229	0.776833
INSIG1	889.507	684.562	0.989888	0.776833
TMC4	12.3307	18.1893	1.00529	0.776833
EPOP	8.59103	3.40397	0.997273	0.776833
CTD-2026D20.2	9.17413	6.07531	0.994476	0.776833
LDHD	26.2918	16.2374	0.994791	0.776833
CTB-85C5.1	66.237	43.1445	0.993618	0.776833
FRG1DP	8.58532	4.61272	0.99646	0.776833
KCNJ11	6.67909	2.68056	0.997459	0.776833
SCN5A	20.9934	9.57766	0.996808	0.776833
RPL37P12	0.899765	2.11588	1.00256	0.776833
LRP12	118.478	76.8429	0.994509	0.776833
SHF	29.0091	17.849	0.995165	0.776833
LANCL3	134.104	87.2434	0.994851	0.776833
DUSP5P1	3.34431	1.36636	0.99833	0.776833
FAM86B1	2.31709	1.0992	0.996999	0.776833
AP000487.5	19.7509	27.9188	1.00659	0.776833
SNRPCP19	1.89287	0.986451	0.997093	0.776833
TK1	51.4707	39.5566	0.995794	0.776833
RP11-461O7.1	2.27842	4.11464	1.00281	0.776833
ARHGAP11A	154.567	101.569	0.994494	0.776833
RP11-9E17.1	29.8956	21.408	0.993779	0.77703
RNA5SP305	2.00368	0.829933	0.997564	0.77703
LRRC63	32.1873	21.1546	0.993556	0.77703
H2BC13	295.177	169.131	0.996653	0.780715
RP4-593M8.1	12.4696	19.0061	1.00521	0.780715
ACSM4	3.31621	0.993128	0.998769	0.783128
E2F1	110.715	73.2075	0.995895	0.783128
ANKH	1787.66	1203.12	0.99311	0.783128
SHCBP1	95.2078	63.7734	0.995388	0.784518
ZWINT	118.259	66.1726	0.996273	0.785851
PPAT	143.264	105.881	0.992885	0.785851
RPS6KA5	1028.25	1372.97	1.00799	0.785851
TUBB6	147.536	103.209	0.993836	0.785851
H2BC3	414.894	211.974	0.99683	0.785851
NRG4	19.363	10.1378	0.995856	0.785851
CXCL2	8.18478	2.14259	0.997367	0.785851
H2AC4	422.633	221.118	0.996846	0.785851
C19orf44	19.9366	15.5825	0.99028	0.785851
MPPE1	672.51	890.663	1.00831	0.785851
AKAP12	72.8037	118.21	1.00264	0.785851
H2BU2P	12.8049	5.45657	0.997518	0.787212
RPL7AP11	4.28712	2.74122	0.99643	0.787212
CNTN4	4.3753	9.71446	1.00207	0.791318
GRIK5	10.1563	3.32174	0.997429	0.791318
EPM2A	188.525	158.569	0.990319	0.791318
MIR641	7.37563	4.35545	0.995345	0.791318
RP5-1061H20.4	13.6231	8.03807	0.995747	0.791318
RAD54B	19.5177	13.6252	0.995917	0.791318
REXO5	78.6048	55.6959	0.994703	0.791318
GRM7	3.13037	5.41606	1.00343	0.791318
CDYL2	277.359	216.193	0.989658	0.791318
IGHV1-17	0.314578	1.4615	1.00151	0.791318
AC105393.2	0.358731	1.1713	1.00188	0.791318
LARP1	1264.49	975.892	0.990285	0.791318
SLC9A3R2	10.7623	3.51776	0.996949	0.791318
VSTM1	93.2128	155.616	1.00386	0.791318
ALG9	66.0861	51.2923	0.990515	0.791318
RP11-133N21.13	3.15736	5.26622	1.00287	0.791318
TUBB	1078.79	856.292	0.991791	0.791318
H2BC9	763.132	478.511	0.996029	0.791318
TRPV2	671.074	550.99	0.987182	0.791318
NUMBL	28.0193	20.4494	0.9925	0.791318
VSNL1	14.0682	9.72075	0.994146	0.791318
TUBA1B	435.918	339.705	0.991723	0.791318
GRM4	0.175432	2.17442	1.00106	0.791318
ITM2C	253.677	142.986	0.99594	0.791318
HELLS	431.333	289.698	0.994863	0.791318
PRKAG3	9.5125	18.0508	1.0031	0.791318
CTD-2340D6.1	7.51615	10.3759	1.00618	0.791318
MYO3B	33.9254	16.9191	0.996723	0.791318
CDK1	132.892	69.6326	0.99686	0.791318
H3C11	523.822	337.401	0.995821	0.791318
RNA5SP427	0.410191	1.78439	1.00114	0.791899
FAM174A	126.633	168.425	1.00725	0.796603
JPT2	228.826	185.442	0.989383	0.797782
LGR4-AS1	0.529477	1.57485	1.0023	0.797782
NRARP	6.89649	3.53441	0.997381	0.800636
YY1	1772.32	1547.45	0.977183	0.801105
AP001172.2	2.84109	0.672027	0.99864	0.801105
FAT4	25.9171	37.3809	1.00423	0.801105
PTCD2	173.285	137.278	0.989901	0.801105
APOBEC3B	66.3964	28.2016	0.997651	0.801105
FARSA	194.501	161.876	0.98673	0.801105
SPC24	56.058	34.0712	0.996556	0.801105
PHF6	525.355	433.177	0.987768	0.801105
TAF6	94.2136	78.0938	0.988411	0.801105
DNMBP	154.021	113.761	0.990984	0.801105
SNX12	287.593	246.526	0.983677	0.801105
TAS2R42	7.35987	4.0963	0.995605	0.801105
RN7SKP283	0.603512	1.89817	1.00152	0.801105
TP53INP2	48.0854	64.4381	1.00785	0.801105
KB-1471A8.1	2.83517	0.847836	0.998134	0.801105
FAM185BP	65.8876	77.823	1.01401	0.801105
RP11-57I17.4	0.686921	2.20339	1.00141	0.801105
SLC39A8	687.385	385.814	0.994654	0.801105
RNF32-AS1	25.9812	18.7206	0.991461	0.801105
MAD2L1	93.0175	55.7179	0.995634	0.80629
GNE	263.405	228.504	0.983301	0.80629
TFPI	142.68	86.5431	0.995623	0.808107
TCF3	488.995	297.535	0.994333	0.808107
RP11-275B14.1	1.37155	0.312264	0.998189	0.808401
ZNF112	19.1125	8.97712	0.997285	0.808401
RP11-314N13.9	4.56292	7.80967	1.00433	0.808401
UHMK1	4309.34	3531.51	0.988502	0.811712
COL13A1	6.99894	17.8476	1.0022	0.815995
SNHG26	84.9327	64.4795	0.99254	0.815995
SKA1	44.2867	27.0361	0.996329	0.815995
RP11-459I19.2	11.7692	23.0884	1.00284	0.815995
FEN1	199.624	132.874	0.995196	0.817275
RP6-99M1.3	4.31005	2.18191	0.99723	0.817275
EYA1	0.441303	1.95421	1.00097	0.817275
CCL20	0.687652	1.65982	1.00215	0.823258
ORC1	70.0913	49.9691	0.996028	0.823258
RHPN1	89.5453	59.4875	0.994525	0.824647
RP11-499E18.1	2.592	1.37671	0.997508	0.824647
PTPRM	158.111	120.508	0.994517	0.824647
XPOT	813.879	704.881	0.984356	0.824647
RP5-967N21.11	6.33652	3.76958	0.996849	0.824647
MEIS1	174.952	102.334	0.99525	0.824647
RP11-67L3.7	2.52331	1.17354	0.997978	0.824647
GTF2I	290.93	257.365	0.977715	0.824647
MYO1C	135.768	96.0223	0.992467	0.827247
LINC02723	17.7914	25.8918	1.00429	0.830029
NBPF25P	5.27208	7.86901	1.005	0.831029
CICP16	15.2504	10.3571	0.993803	0.832731
RP5-908M14.10	17.6832	11.707	0.994797	0.834615
ST7	103.339	78.07	0.992306	0.836289
TGFBRAP1	352.362	282.37	0.988966	0.837098
RP11-40H19.1	3.52696	0.890799	0.998452	0.837821
SLC25A19	72.1737	53.8165	0.991255	0.837821
HEATR6-DT	3.79921	6.74652	1.00294	0.837821
NOMO2	43.8388	33.9478	0.992748	0.837821
GRHL3	1.584	3.92865	1.00255	0.837821
SNAP29	336.491	293.698	0.980461	0.837821
CKS1B	21.4359	13.555	0.994894	0.838576
MMAB	95.6674	75.5137	0.991637	0.842149
STAC	3.734	13.6418	1.0015	0.842149
ATL1	74.9493	56.1292	0.992518	0.842149
H2AX	192.847	130.956	0.995712	0.844023
SULF2	1251	1833.68	1.0054	0.844062
LINC02223	4.46356	9.25141	1.00238	0.846338
H3C1	186.292	117.877	0.995949	0.846338
BRSK1	7.31627	4.68137	0.995003	0.846515
PRXL2CP1	3.41012	1.4829	0.997044	0.847014
SPTY2D1OS	12.7387	8.58671	0.993608	0.847639
IFRD2	287.262	206.297	0.993975	0.847639
AL132796.1	0.733466	1.80143	1.00195	0.847639
IGHD4-17	2.95498	0.693072	0.998436	0.847639
AC016999.2	15.0701	11.6753	0.991957	0.847639
ACAD11	40.9699	32.0623	0.992314	0.853275
AC009133.12	27.1369	20.0951	0.991194	0.853275
RP11-807C20.3	82.951	105.452	1.00878	0.853275
DCHS2	1.69805	3.64603	1.00227	0.853275
CDK2	102.386	78.8154	0.992278	0.853275
RP11-7F17.1	0.936099	2.73824	1.00145	0.853275
PTGES	9.37445	18.9903	1.00247	0.853275
LRRC75A	213.854	149.89	0.993199	0.853275
UBXN8	73.2944	54.3849	0.992698	0.853275
RP11-455J20.3	9.4935	6.12796	0.995393	0.853275
RPL12P9	5.36565	3.59836	0.995569	0.853275
NPM3	73.1927	57.5674	0.992323	0.853275
MS4A2	53.8973	64.0778	1.00179	0.854143
H3-2	3.27029	5.27135	1.00288	0.854143
SEMA3G	9.81696	15.1837	1.00391	0.854143
RN7SL441P	2.99895	1.5576	0.996686	0.854143
FOXK2	438.678	391.654	0.972907	0.855561
MOGAT1	0.834914	2.48831	1.00146	0.859243
FAM30A	590.101	296.254	0.996838	0.859243
RP11-16L9.2	4.1394	0.448412	0.999031	0.859243
NOD2	704.032	1014.42	1.00582	0.859243
TRGV5	33.2078	20.0023	0.995788	0.859243
RP11-44D5.2	4.45489	2.0316	0.997173	0.859243
SEMG1	4.36659	9.48263	1.00228	0.859243
LAGE3	100.71	76.7685	0.992757	0.859243
LINC00665	47.6078	27.095	0.995846	0.859243
FAM242F	0.36601	1.62582	1.00144	0.859243
CLNK	21.0846	11.1056	0.996211	0.860642
UCN	13.4588	8.69453	0.994654	0.860642
MRPL42	517.441	438.752	0.985112	0.860642
ANKRD40	252.122	210.374	0.987022	0.860642
MED31	41.9971	50.5334	1.01297	0.865218
RP3-329A5.1	2.33632	1.11281	0.997298	0.865408
RP11-790I12.6	0.105114	1.4886	1.00091	0.865408
U91324.1	12.4346	22.2268	1.00323	0.865408
ADGRB1	17.133	11.1937	0.995039	0.865408
NHS-AS1	3.03683	5.34185	1.00359	0.865408
ERG	82.6331	42.3784	0.997272	0.865408
PRSS41	3.11553	7.34486	1.00177	0.866634
RP11-203M5.10	10.1878	6.21239	0.99583	0.866634
RP1-60N8.1	24.512	38.4498	1.00404	0.866634
RECQL4	64.4763	49.1454	0.994148	0.871547
RPL5P18	4.30153	2.9118	0.996257	0.872692
RP11-114N1.1	1.81504	4.50911	1.00147	0.872692
USP13	104.774	81.8753	0.992875	0.87304
ASPM	704.98	440.084	0.996148	0.874022
TM7SF3	611.539	536.001	0.98407	0.874022
IMPDH2	762.912	612.878	0.990648	0.875162
UBAC2-AS1	21.7615	15.9747	0.993754	0.875162
SLC2A12	15.9781	20.0315	1.00837	0.875162
LDLR	174.793	124.053	0.993912	0.875162
RP11-445F6.2	32.5402	16.5659	0.996698	0.875162
SLC46A2	83.5581	125.505	1.00432	0.875162
LAG3	31.9388	19.2385	0.996264	0.875162
GINS1	45.1952	29.4097	0.995634	0.875666
CASR	2.7372	5.57524	1.00237	0.877403
LINC02158	19.5085	30.0281	1.00461	0.877403
TEDC1	143.897	114.623	0.990793	0.877403
RAB44	121.509	192	1.00425	0.877403
ZBED8	35.1691	25.0079	0.993149	0.877403
PPIL1	128.423	97.2155	0.992337	0.877403
SERPINH1	73.2674	52.6381	0.993853	0.877403
EPB41L2	263.296	140.351	0.994224	0.877403
GPR173	7.92985	4.93348	0.998113	0.877403
LINC00535	0.737317	1.77606	1.00155	0.877403
HECTD3	311.736	240.629	0.99103	0.877656
DNAJC19P5	33.9411	46.27	1.00683	0.878924
CTXN2	14.3491	40.4007	1.00091	0.878924
RGMB-AS1	1.71606	3.50865	1.00209	0.878924
BOP1	102.274	79.1343	0.991884	0.878924
ZNF496	135.859	102.448	0.991823	0.878924
PFKP	614.051	480.412	0.991206	0.878924
BTBD3	125.779	86.821	0.993997	0.878924
IGFBP2	68.509	27.391	0.99744	0.878924
RP11-46F15.2	9.06563	13.3753	1.0054	0.878924
GEN1	395.151	295.343	0.993896	0.878924
KPNA2	94.2211	74.1926	0.99425	0.878924
GINS3	41.4769	30.8951	0.994918	0.878924
XIST	2677.54	2322.46	1.00498	0.879765
SRM	53.197	40.6027	0.993391	0.882127
EXOC4	1239.81	1135.01	0.952058	0.882127
TFAP2E-AS1	58.2909	44.6907	0.991599	0.882127
HRH4	73.8929	128.993	1.00276	0.885219
RNU6-466P	2.3641	4.50186	1.00289	0.885219
GRHPR	487.645	406.513	0.987665	0.885219
ADORA3	33.7677	55.3223	1.00372	0.885544
CD163L1	68.032	23.2352	0.997527	0.886209
DRD3	2.85078	5.11526	1.00363	0.886209
ACSM1	19.1623	31.335	1.00342	0.886546
SUCNR1	109.665	69.3974	0.996312	0.88685
LINC01800	3.43448	6.05528	1.00288	0.888882
ANGPT1	255.97	136.364	0.995807	0.888882
TAGAP-AS1	701.233	844.191	1.01006	0.892881
PFDN5	117.028	136.424	1.01728	0.892881
AC083843.4	10.5879	7.6192	0.995894	0.892881
OR8R1P	2.9404	5.3122	1.00265	0.895595
GIHCG	62.3984	43.9063	0.993893	0.895595
ENSG10010138527.1	4.69071	8.72372	1.00272	0.900676
SLC37A1	322.807	269.422	0.987127	0.901287
H2AC8	1009.74	658.629	0.995667	0.90259
PTENP1-AS	15.1843	6.66381	0.997702	0.904561
ROM1	18.8151	13.2799	0.993457	0.905916
LINC01006	34.7265	26.5815	0.9938	0.905916
LINC00896	24.8322	18.7825	0.993504	0.907683
RNU1-89P	2.14379	4.41547	1.00299	0.907683
SLC25A48	0.5736	1.87429	1.00147	0.907683
RP11-152N13.10	39.7566	33.004	0.991388	0.907683
FAM227A	7.30853	4.00394	0.996791	0.907683
TEDC2	12.6588	7.23034	0.996903	0.907683
HECTD2	72.8098	50.986	0.992661	0.907683
CACNA2D3	40.1456	68.0814	1.00307	0.907683
TIMELESS	174.05	133.097	0.993855	0.907683
RP11-466P24.6	3.87341	6.8335	1.00222	0.907683
PKMYT1	18.3496	12.4406	0.996336	0.907683
WDR12	202.609	167.031	0.989092	0.907683
H3C2	1275.41	704.645	0.99705	0.907683
BCL7A	66.5172	41.0971	0.995585	0.907683
C12orf75	361.79	236.475	0.995554	0.907683
CKS2	97.0025	59.5481	0.995572	0.907683
GSTCD	106.871	84.9068	0.99147	0.907683
ZNF572	70.2557	50.7322	0.993319	0.907683
CCNB2	99.3087	65.5627	0.996615	0.907774
CTD-2266L18.2	2.28499	5.26786	1.00248	0.907774
EMX2OS	1.02868	3.8999	1.00122	0.907774
H4C2	1021.74	672.6	0.995465	0.907774
BIRC5	113.075	72.5756	0.997328	0.907774
DENR	366.671	311.313	0.985616	0.907774
RPS24P16	3.77998	5.66456	1.00421	0.907774
PAWR	122.453	73.4357	0.995817	0.907774
CHST10	30.8903	21.7269	0.994895	0.907774
NRAS	796.418	669.177	0.988218	0.907774
EPHA2	0.676024	2.36	1.00142	0.907774
DEPDC1	50.848	29.0435	0.996499	0.907774
RP11-295K2.6	1.52923	3.05407	1.00242	0.907774
CENPJ	185.803	149.902	0.991346	0.907774
XRCC2	59.5563	34.5373	0.996126	0.907774
TADA2A	318.68	278.47	0.98168	0.907774
CTD-2154I11.2	3.30553	6.06533	1.00304	0.907774
LINC01206	0.0599439	2.95566	1.00052	0.907774
DTWD1	242.588	209.338	0.98623	0.907774
RAD51	50.0938	33.2459	0.996489	0.907774
CHI3L1	469.48	790.809	1.00272	0.907774
LA16c-380H5.5	20.4483	30.4686	1.00492	0.907774
PCLAF	15.9064	9.04245	0.99704	0.907774
CCR8	16.18	35.6654	1.00247	0.907774
SPDYC	2.56533	5.42984	1.00183	0.907774
NUCKS1	1661.43	1323.98	0.991228	0.907774
H2AC16	376.921	228.551	0.996721	0.907774
ROR2	10.6453	3.71001	0.999087	0.907774
S1PR3	143.421	207.32	1.0045	0.907774
LINC02357	0.205471	1.82662	1.00074	0.907774
TRAIP	20.6531	15.6179	0.995317	0.907774
SETX	8600.09	9932.39	1.01539	0.907774
DAB1-AS1	2.21077	4.91892	1.00208	0.907774
HSP90AB1	1051.2	883.528	0.990199	0.907774
PPTC7	904.122	1058.58	1.01488	0.910194
EOGT	143.622	121.632	0.98826	0.911443
RP11-365N19.2	1.73321	0.669001	0.998239	0.911786
SNHG19	41.621	31.427	0.992658	0.911786
LINC02861	2.34923	1.26903	0.997279	0.911786
RP11-790N8.1	1.1812	3.10896	1.00172	0.911786
RP11-491H9.3	7.0342	4.12489	0.996186	0.911786
RPS6KA2	110.771	142.155	1.00651	0.911786
PIF1	42.3957	26.6314	0.996485	0.911786
H2BC11	756.982	492.451	0.995626	0.911786
RNA5SP141	6.24572	10.2435	1.00298	0.911786
RP11-372J12.1	0.853846	1.96063	1.00189	0.911786
RP3-508I15.10	1.18499	2.44669	1.00254	0.911786
RP11-16G12.1	73.3626	58.8441	0.990608	0.911786
PPP1R9A	32.4799	44.3554	1.00486	0.911786
GINS2	99.897	61.5538	0.996011	0.911786
POP7	159.814	114.091	0.994123	0.911786
AP000487.4	2.87335	5.21071	1.00341	0.911786
JSRP1	8.94806	6.06354	0.99612	0.911786
RP3-528L19.2	1.35281	3.65295	1.0017	0.911786
EIF4HP2	22.0613	16.0651	0.994908	0.911786
CENPO	77.4137	59.7992	0.993626	0.911786
MTND5P26	4.37123	2.95405	0.995916	0.911829
DPPA4	6.81368	10.1431	1.00345	0.911829
UBL3	716.721	817.541	1.01857	0.911829
BNIP3P10	17.4431	13.0801	0.993624	0.91316
ADGRG6	6.32166	10.9937	1.00318	0.91316
RP11-85I17.2	6.69758	4.32893	0.996851	0.91316
RP4-803A2.1	6.94382	11.1161	1.00409	0.91316
ZNF502	76.743	51.3907	0.994754	0.91316
CMSS1	99.241	78.4142	0.992443	0.91316
RP11-638O6.1	6.72252	3.9396	0.996463	0.91316
MANEAL	16.1685	11.0828	0.994805	0.91316
GSDME	86.5998	51.7991	0.995469	0.91316
GPR161	30.6128	21.3135	0.993946	0.91316
TTC41P	19.2278	13.7403	0.993174	0.91316
POLDIP2	506.325	427.262	0.989105	0.91316
AP001066.12	1.04657	2.91162	1.00188	0.91316
ZNF8	138.207	114.798	0.987662	0.918099
PRPF3	614.224	659.583	1.04096	0.918099
ENSG10010136798.1	1.07467	2.52095	1.002	0.918099
H4C9	629.13	380.507	0.995824	0.918099
LINC01629	1.97044	4.53696	1.00188	0.918099
FKBP7	11.2122	7.94929	0.995675	0.918099
CTD-2589H19.6	5.08507	3.30702	0.996504	0.918099
MMP27	0.17359	1.56513	1.00098	0.918099
AGPAT5	403.05	294.18	0.993235	0.918099
TMEM67	56.962	43.9226	0.992644	0.918099
ST7-AS2	15.0138	10.559	0.994968	0.918099
SMAD9	44.5419	35.1306	0.992857	0.91858
DCTPP1	89.6762	68.5653	0.993365	0.918935
NCF1C	290.395	407.619	1.00557	0.920375
SLC25A15	150.269	120.663	0.991364	0.920594
MIR548O	2.38821	4.44339	1.00306	0.920594
SCN2A	2.43845	5.32272	1.00198	0.923076
CDCA5	29.7498	19.6442	0.997266	0.923076
LGALS9C	2.71138	5.09145	1.00233	0.923289
RUSF1	191.205	160.114	0.990194	0.9233
TRMT5	111.33	91.931	0.98926	0.923643
E2F8	37.4681	24.855	0.996859	0.923643
MACROD2	81.7996	30.6653	0.997586	0.923643
SPON1	126.034	79.6219	0.995905	0.923643
RP11-454F8.3	1.08721	2.45217	1.00263	0.924676
RP11-50D9.3	16.45	12.1374	0.993967	0.927711
SGK1	854.683	1209.68	1.00532	0.927711
NAA30	386.105	326.165	0.98862	0.927711
HASPIN	18.5307	13.0215	0.996628	0.927711
LINC01063	3.9719	6.14681	1.00371	0.927914
XXbac-BPG300A18.17	6.94165	11.263	1.00438	0.927914
TEX21P	24.7081	17.6181	0.99406	0.927952
RP11-461L13.4	5.13984	3.32128	0.996685	0.928673
CTB-92J24.2	9.28317	4.79344	0.996761	0.928673
RP11-305O6.3	17.9914	8.2687	0.997004	0.930703
EIF4G1	1409.3	1188.32	0.988215	0.932717
PTP4A2	3926.01	3394.51	0.985578	0.932717
RP1-137K2.2	8.53668	6.45477	0.994852	0.932792
TMX2P1	77.8139	62.4986	0.992622	0.932792
ZNF726	37.1271	23.2306	0.99552	0.932792
E2F6	60.1859	51.7779	0.988133	0.932792
OR13C1P	4.92982	2.98858	0.99673	0.932792
NOP56P3	8.85126	4.47584	0.997225	0.932792
PPP1R14B	82.8977	61.6684	0.993872	0.933197
CCDC125	504.469	663.624	1.00687	0.933197
FAM86C1P	12.9384	8.62182	0.995494	0.9343
PSMG1	113.83	91.7637	0.991346	0.936111
ZDHHC2	1912.6	1494.37	0.993795	0.936111
DYNLL1	735.395	590.361	0.993063	0.936111
HLA-V	79.8227	144.816	1.00077	0.936111
USP40	313.499	259.172	0.988193	0.936111
LA16c-358B7.4	1.2142	4.57225	1.00101	0.936111
OR52N3P	3.7369	0.897181	0.99839	0.936111
SMC2	440.961	306.169	0.994816	0.936111
TTBK2	648.114	586.591	0.968575	0.936111
SNX5	1215.06	1014.23	0.989121	0.936111
C5orf22	278.122	236.028	0.989165	0.936111
NSUN4	190.548	158.839	0.988102	0.936111
MIR4648	6.65562	9.97105	1.00463	0.936111
YARS1	517.806	445.13	0.988183	0.936111
OR3A2	4.7553	1.48688	0.998179	0.936111
SNORD99	8.34289	5.45261	0.995301	0.936111
CENPN	94.9105	65.1079	0.994926	0.936111
ACACA	415.37	339.103	0.99051	0.936111
LHPP	81.817	67.1683	0.989839	0.936111
PLEKHG3	1663.98	2184.52	1.00661	0.936111
RP11-453N18.1	12.8004	8.55768	0.995476	0.936111
MRPS27	320.685	258.11	0.991558	0.936111
TXNDC12	69.8519	80.2271	1.01471	0.936111
TGFB3	25.0614	20.0868	0.992982	0.936111
NME8	121.802	176.45	1.00453	0.936111
KLRC4	8.20028	15.1174	1.00294	0.936111
RP11-490E15.2	1.91686	0.907225	0.997854	0.936111
CHEK1	121.309	79.8263	0.995943	0.936111
RP11-403I13.4	0.631968	3.74331	1.00096	0.936111
CTA-392E5.1	38.8314	20.0589	0.997951	0.936111
RP11-158M2.4	4.44047	2.54156	0.996462	0.936111
ATP5MFP6	5.76749	3.28648	0.996386	0.936111
PHF19	411.738	336.301	0.990495	0.936111
CLIC4	520.689	409.406	0.992709	0.936111
CTD-2530N21.4	6.9612	4.97546	0.995674	0.936111
OR6K6	2.11055	4.25854	1.00174	0.936111
TIE1	10.7918	5.78412	0.996782	0.936111
SAP30BP	735.82	820.774	1.02453	0.936111
RP11-321A17.4	4.17614	2.8374	0.996015	0.936111
PDE4B	1168.68	1416.58	1.00827	0.936111
FANCC	117.749	97.5868	0.989959	0.936111
IGKV4-1	308.215	197.692	0.997361	0.936111
LRRC8B	420.211	350.343	0.989428	0.936111
TMEM44	35.0526	24.1093	0.995501	0.936111
CHKB-CPT1B	17.7949	22.4032	1.00689	0.936111
NBPF3	119.955	90.948	0.992973	0.936111
JAK1	6471.55	7475.79	1.01653	0.937346
MAPK11	66.1426	42.0027	0.995341	0.938596
RNU6-141P	4.5352	7.73576	1.00303	0.938596
RP11-589N15.1	0.606397	1.50993	1.00223	0.940123
H4C10P	1.67094	0.778751	0.99842	0.940574
TMCC1-DT	71.2411	49.6033	0.993649	0.942035
HEY1	5.36846	9.87753	1.00204	0.942035
NAALADL2	5.04231	7.47786	1.00313	0.943309
OGFRL1	3895.26	5339.41	1.0064	0.943889
CLSPN	173.771	120.594	0.995957	0.943889
CSRP1	502.791	423.955	0.988677	0.943889
MGAT5B	0.378997	1.72502	1.00105	0.943889
EIF5A2P1	5.52844	3.39776	0.995703	0.943889
POLR2H	218.701	173.261	0.99153	0.943889
PNMA1	193.068	152.392	0.991148	0.943889
FLVCR1	344.117	414.271	1.0087	0.94462
PLEKHA5	104.893	79.009	0.99422	0.94462
RP5-864K19.6	4.33063	2.757	0.996554	0.94462
IGHG4	9.71671	36.1926	1.00164	0.94462
BIVM	94.8968	65.1506	0.994321	0.94462
PRSS8	9.10193	12.7971	1.00511	0.94462
HSP90AA4P	3.46138	1.7639	0.997445	0.94462
DHRS4L1	3.22192	2.04835	0.99752	0.94462
ATP6V1A	1990.87	2545.73	1.00865	0.94462
MLPH	0.0459591	1.49855	1.00068	0.94462
DNAI3	15.89	8.71516	0.996873	0.94462
GTSE1	36.1763	26.1351	0.996657	0.94462
P2RY11	40.2563	30.033	0.992979	0.946744
PAIP1	185.332	158.589	0.987602	0.947914
FAM111B	127.515	69.2624	0.996965	0.947914
RPL29P11	10.2117	7.57101	0.994549	0.947914
ZNF70	93.393	71.5013	0.992887	0.947914
RNF8	214.794	182.654	0.989366	0.947914
RP11-216L13.21	2.39575	1.10888	0.997861	0.947914
GPC4	12.193	3.73311	0.998006	0.947914
DNAJC9	118.958	90.2908	0.99374	0.947987
HCFC1	498.724	413.207	0.991884	0.94844
DPEP3	43.1588	64.4452	1.00428	0.94844
AF131215.8	4.70539	3.06031	0.996594	0.94844
MZF1	246.19	219.774	0.98113	0.94844
RP11-414H23.3	11.8533	18.1123	1.00323	0.94844
CDC20	62.237	47.692	0.996153	0.94844
IGHD1-14	4.08152	1.76627	0.99842	0.94844
RP3-425C14.5	16.0589	11.4767	0.994718	0.94844
DDHD2	633.729	532.552	0.99028	0.94844
RP11-148K1.10	4.69918	3.09973	0.996329	0.94844
PRR11	109.291	77.9818	0.99506	0.94844
MED14OS	4.5317	6.34784	1.00462	0.94844
PPIF	444.853	521.087	1.01035	0.950733
SOX5-AS1	9.78253	4.63749	0.997971	0.950733
BZW1-AS1	1.60324	3.67885	1.00205	0.950733
EEF1E1	46.5693	31.8906	0.994139	0.950733
MCFD2	485.305	433.769	0.978602	0.950733
HSD17B6	7.12024	4.1394	0.996769	0.950733
SMIM14	498.061	583.952	1.01028	0.950733
CTC-471J1.11	4.54745	2.98345	0.996367	0.950733
FREM1	2.10638	4.33627	1.00255	0.950733
WDR76	282.153	200.394	0.994895	0.950733
PBK	32.7644	16.8053	0.997235	0.950733
IGSF23	2.39997	4.42298	1.00308	0.950733
KRT15	0.52043	1.45707	1.00155	0.950733
DTYMK	110.525	81.8959	0.993836	0.950733
RP11-477E3.3	9.35312	7.0384	0.995867	0.950733
WRNIP1	676.068	570.104	0.9883	0.950733
GOT2P3	5.47031	3.34433	0.996922	0.950733
LINC01137	44.8442	34.8305	0.992121	0.951822
RP11-501E14.1	5.62629	10.8126	1.00185	0.951822
ZNF883	17.1856	9.85481	0.996389	0.952371
CDH6	18.3765	6.10594	0.998422	0.952371
ENDOD1	1497.42	1097.36	0.995532	0.952371
KLF4P1	9.09465	6.01463	0.995385	0.952371
MRPL15	161.079	118.185	0.992881	0.952371
DOCK7	299.537	231.696	0.99185	0.952371
PCDHGB5	11.185	5.61016	0.997036	0.952655
TAX1BP1-AS1	5.16971	7.23562	1.00483	0.952655
CYSLTR2	216.63	328.895	1.00349	0.953285
WDR43	618.895	512.818	0.989584	0.953485
MYOZ3	12.159	7.14205	0.996434	0.954271
RPL5P1	1.32484	0.586992	0.998088	0.954271
INTS2	385.982	332.883	0.987805	0.954271
FBXO5	121.145	82.9988	0.995513	0.954271
RP11-65L3.3	131.854	171.094	1.00609	0.954271
EHF	2.33471	4.33684	1.0019	0.954271
RP11-1070N10.5	7.02003	2.63533	0.997573	0.954271
C19orf53	168.171	139.934	0.990843	0.954271
MIR548AC	1.92232	0.830992	0.998394	0.954271
RP1-20C7.6	1.27772	2.46028	1.0026	0.954271
POLR3E	498.394	423.412	0.989747	0.954271
FBXO41	159.067	117.456	0.993524	0.954271
CES1	85.0756	146.87	1.00278	0.954271
ARPC1BP1	7.47118	4.14022	0.99662	0.954271
PAICS	372.279	286.81	0.9928	0.954271
SPDL1	98.5954	74.915	0.993586	0.954271
FAM170B	2.00595	3.69275	1.00244	0.954271
UHRF1	131.66	107.273	0.993522	0.954271
RP11-455F5.4	3.41769	6.20335	1.00306	0.954271
RP11-65L3.2	49.786	67.1882	1.00509	0.954271
OR52B6	11.0314	5.93281	0.996525	0.954271
RP11-382A20.4	27.9776	12.5225	0.998051	0.955337
HSD17B13	15.5279	22.3503	1.00455	0.955894
EEPD1	293.6	397.227	1.00692	0.955906
SLC43A1	220.061	169.017	0.993933	0.956982
ARMCX1	23.94	15.1519	0.996066	0.957632
ABHD15-AS1	10.442	19.7268	1.00293	0.957632
DGCR8	354.018	303.024	0.988176	0.95824
RP11-264E23.4	3.08179	5.89602	1.00245	0.95824
ABHD14B	107.689	91.4679	0.991086	0.95824
RP11-384P7.7	23.424	10.0526	0.997599	0.95824
LINC02108	0.637571	1.76996	1.00144	0.95824
ITGA9-AS1	68.4691	33.8302	0.996225	0.95824
LUZP1	437.717	369.254	0.990032	0.95824
RPS2P39	4.15585	2.6432	0.996674	0.95824
SPATS2	84.8945	72.107	0.991445	0.95824
RP11-546M8.2	2.41505	5.03147	1.00195	0.95824
FNDC10	5.63394	3.8569	0.996673	0.95824
RP11-1378G18.2	52.4698	31.7183	0.996958	0.95824
NDUFS7	96.4966	80.4434	0.990073	0.95824
RPS3AP26	2.79278	1.306	0.997953	0.95824
TMEM154	6206.73	8509.42	1.00504	0.95824
PRKCI	254.224	218.882	0.98711	0.95824
ESPL1	38.2444	26.813	0.996597	0.95824
MAGED2	766.021	628	0.991326	0.95824
MYBL2	93.7489	70.7453	0.996261	0.95824
KNTC1	1102.09	886.74	0.99182	0.95824
AIDA	233.269	181.373	0.992222	0.95824
RP11-453E17.4	13.9821	9.82215	0.995344	0.95824
RP11-725G5.3	4.18949	2.04736	0.997633	0.95824
RP11-363K21.1	91.0047	130.213	1.00464	0.95824
CHD1L	42.3938	34.0074	0.992723	0.95824
NUDCD1	316.875	242.742	0.992593	0.95824
RP11-175P13.2	1.66989	3.91238	1.00193	0.95824
SNORD3B-2	6.87834	2.65353	0.997418	0.95824
RN7SKP186	17.1943	23.345	1.00577	0.95824
LRRC41	387.681	332.596	0.988523	0.95824
RUNX2-AS1	4.42892	6.95995	1.00377	0.960328
PWWP2A	623.535	680.754	1.03038	0.960328
HPDL	18.0726	11.6269	0.996231	0.961063
LINC01816	5.97972	8.37402	1.00383	0.961456
PUS1	165.903	134.959	0.989897	0.961456
CTD-3162L10.1	3.24015	1.19205	0.998191	0.961456
ARPP21	1.31559	3.42163	1.00141	0.961456
PFAS	102.882	85.2143	0.991013	0.961456
GRAMD1C	131.641	217.347	1.0034	0.961456
ARHGAP23	13.54	8.36163	0.997079	0.961456
RP11-311B14.1	23.914	33.4833	1.00499	0.961456
VWDE	78.6124	47.5424	0.995903	0.961456
TMEM237	41.6356	30.7211	0.99435	0.961456
CENPV	61.1089	48.089	0.992542	0.961456
RPS29P32	0.63991	1.50385	1.00185	0.961456
RP3-523E19.2	2.06678	0.9478	0.998119	0.962343
TUBG1	58.837	43.8751	0.99589	0.963749
SYTL3	446.366	532.838	1.00956	0.963749
RP11-421M1.9	17.8196	15.086	0.994103	0.964439
RP4-673D20.3	73.4395	112.84	1.00371	0.96785
LINC00472	0.813649	2.65743	1.00129	0.96785
ATP6V0D2	3.04622	0.821976	0.999042	0.96785
ENPP7	4.03967	1.45141	0.998467	0.96785
ALDH1B1	69.1548	52.2307	0.993654	0.96785
RP11-867G2.4	5.66845	8.38452	1.00392	0.96785
CTB-176F20.3	32.9005	23.8147	0.994275	0.96785
CASC8	7.02239	12.1016	1.0028	0.96785
RP11-19D22.1	13.709	21.9194	1.00324	0.96785
CAPN11	11.6628	5.62496	0.997637	0.96785
OXER1	33.8574	51.0796	1.00448	0.96785
SYCE2	3.4627	5.02511	1.00406	0.96785
RP11-438B23.2	1.39163	3.22669	1.00178	0.96785
SPATA5L1	215.481	251.318	1.01346	0.96785
IL31RA	21.8469	25.5363	1.00311	0.96785
RAD51AP1	53.1087	32.9045	0.996328	0.96785
RAB34	152.091	108.069	0.994555	0.96785
RP4-737E23.6	69.3518	100.812	1.00367	0.96785
ILF3	2063.01	1809.92	0.986408	0.96785
ISYNA1	42.642	34.0922	0.99435	0.96785
NUTF2	270.756	232.783	0.99215	0.96785
DNAL1	75.7501	65.3367	0.989106	0.96785
CD248	9.65334	6.53684	0.996941	0.96785
IFNG	71.26	38.2613	0.996593	0.968966
SETBP1-DT	10.8055	6.42201	0.996683	0.968966
POGLUT3	126.549	98.0418	0.994028	0.968966
UBFD1	417.987	343.583	0.991505	0.969719
MFAP4	26.866	21.1839	0.992565	0.969828
MT-TH	2.72932	6.63139	1.00149	0.969828
RTN4R	10.4	6.82438	0.99653	0.969828
ATF7IP2	617.786	477.499	0.993213	0.969828
HSPD1P11	11.3187	16.801	1.00489	0.969828
THOC7-AS1	20.358	17.1372	0.992234	0.969828
RP11-252I14.1	7.1416	4.94529	0.996105	0.972201
LSMEM2	5.26546	2.90808	0.996822	0.972353
PGPEP1L	3.09038	5.94396	1.0025	0.972353
SCAMP4	47.98	38.3035	0.99312	0.972353
CCN5	4.89466	2.39759	0.996986	0.972649
RNU6-32P	1.60623	0.786371	0.997781	0.972649
TRUB2	183.541	148.386	0.992166	0.975621
HVCN1	349.317	427.643	1.00766	0.976258
NAMPTP1	490.462	880.159	1.00227	0.976258
TLX2	2.85726	1.30148	0.997708	0.976258
RP11-597D13.11	18.7503	24.8921	1.00363	0.976258
LINC02276	0.44958	1.55363	1.00173	0.976258
RP11-256L11.3	1.50168	0.588284	0.998105	0.976258
MIR28	1.2799	2.395	1.00186	0.976258
UNC80	1.27917	3.06797	1.00149	0.976258
AC015971.2	66.1498	81.3761	1.0082	0.976258
MT-TL2	4.01229	12.557	1.00116	0.977292
STXBP1	40.8604	29.0466	0.994674	0.977292
RASSF5	2569.53	2992.41	1.01113	0.977292
H2BC14	222.526	144.473	0.99686	0.977292
MRPS31P5	33.2006	25.5133	0.99397	0.977292
LDHAP2	79.9036	108.372	1.00658	0.977292
OLA1	210.425	178.219	0.990233	0.977292
HDC	104.83	175.92	1.00182	0.977292
MIR99AHG	31.0508	10.5453	0.997955	0.977292
DNPH1	98.0873	73.8237	0.99388	0.977292
IGHD1-20	4.58998	1.69594	0.998565	0.977292
RP5-991C6.4	15.7598	21.134	1.00466	0.977333
RNY1P15	5.48136	3.78042	0.995604	0.977522
DDX11	135.757	93.9108	0.995641	0.977891
RP11-864I4.1	11.3575	8.8956	0.993407	0.977891
MKI67	1084.36	758.212	0.996582	0.977891
ORM1	78.46	143.703	1.00211	0.977891
OR1L6	0.580913	1.53478	1.00197	0.977891
KLHDC9	8.0913	5.58243	0.995765	0.977891
PCLO	0.596775	2.76544	1.00096	0.977891
TMEM14C	284.635	214.738	0.994253	0.977891
SNX6P1	1.38721	0.408854	0.99852	0.977891
SMPD3	137.997	224.318	1.00297	0.977891
MCAT	62.8353	51.1551	0.991253	0.977891
PSCA	3.02746	1.38349	0.99821	0.977891
HOXB4	27.1916	19.9498	0.995623	0.977891
PCCB	300.638	260.636	0.989592	0.977891
RP11-704O17.1	15.8642	11.5767	0.994141	0.977891
AHR	443.88	548.88	1.00773	0.978291
RP11-505K9.1	1.12863	2.3086	1.00245	0.979015
CCL23	2.67519	7.9014	1.00141	0.979551
ANKLE1	34.0432	25.5848	0.9958	0.98052
XXbac-BPG170G13.32	2.26172	1.13005	0.997602	0.980858
POLR1F	204.46	153.386	0.993387	0.98104
NSDHL	70.6856	57.9887	0.992175	0.98104
AC004623.3	4.08522	2.21936	0.997407	0.982261
SLC50A1	193.141	162.344	0.991264	0.98297
C11orf45	8.75692	5.17508	0.996899	0.98297
IFIT6P	5.15934	14.4277	1.00208	0.98297
ZNF350	421.683	477.979	1.01482	0.98297
ACER1	2.73547	1.72156	0.997456	0.98297
RTL10	217.121	184.669	0.989829	0.98297
JMJD8	64.1909	55.3198	0.988103	0.98297
PCBP1	114.109	112.14	0.998243	0.98297
MIR106B	2.27414	3.68883	1.00327	0.98297
SNORA79B	99.2233	75.9958	0.993553	0.98297
RAB26	22.2797	17.0512	0.993373	0.98297
FGGY-DT	4.10439	5.73329	1.0031	0.983013
MCM7	746.486	613.64	0.992914	0.983013
PTPN11	1050.94	928.529	0.984786	0.983013
SNHG10	124.654	100.78	0.992224	0.983013
OR52N2	2.06779	0.309278	0.998782	0.984499
RBM22	400.003	448.375	1.01645	0.984499
MMP15	4.49856	1.95616	0.997842	0.984499
AC011933.2	2.17581	4.1724	1.00263	0.984499
RP11-807C20.2	32.007	41.2786	1.00597	0.984499
RPL23P2	2.63127	1.35131	0.997179	0.984499
RP11-352D3.2	0.368788	1.11884	1.00099	0.984499
SUMO2P14	5.75763	2.84797	0.997318	0.984499
AHDC1	51.1215	39.0034	0.994541	0.984499
PDIA5	58.2885	46.2297	0.993365	0.984499
UNG	111.377	83.0178	0.994861	0.984499
SLITRK5	4.88927	8.46375	1.00285	0.984499
TUSC3	1.10718	3.28027	1.00098	0.986969
GTF2IRD2P1	0.8043	1.45123	1.00192	0.988538
SLC35B4	308.411	263.622	0.989319	0.989028
RP11-45A17.4	20.0684	16.1288	0.992661	0.990701
HJURP	69.1197	48.4811	0.99712	0.990814
IGHD3-10	4.39654	1.65764	0.998698	0.990814
SULT1E1	1.14017	4.26277	1.001	0.990814
RP11-359B12.2	12.5674	8.68735	0.995419	0.990814
RP11-556I14.2	3.85673	5.63642	1.00228	0.990814
AAMDC	34.809	29.3439	0.989942	0.990814
ZNF664	539.603	469.584	0.990382	0.990814
EDDM3CP	15.5984	20.893	1.00579	0.990814
HECW1	0.564323	1.60754	1.00124	0.990814
EGFL8	3.11986	2.01439	0.99716	0.990814
NOX5	0.231091	1.93924	1.0008	0.990814
RP1-23O21.2	1.706	4.23311	1.00203	0.990814
EIF1AX	217.336	180.215	0.989653	0.990814
DDA1	99.5657	87.445	0.98704	0.990814
RNU6-834P	1.45142	0.567582	0.998507	0.990814
NUFIP1	26.3596	21.0714	0.992483	0.990814
TMEM75	31.2331	22.0001	0.995022	0.990814
RPS26P20	2.94351	1.97267	0.996926	0.991688
ZNF428	152.801	120.833	0.993771	0.991688
PPP1R12B	1468.1	1950.39	1.00632	0.992983
RCBTB1	423.123	370.578	0.984611	0.992983
GMCL1	432.04	513.63	1.01028	0.992983
TAF5L	249.162	219.977	0.985529	0.992983
ZNF674	154.239	184.081	1.00909	0.992983
H2BC8	717.568	479.132	0.996167	0.992983
GAPDHP33	2.73316	4.68114	1.00253	0.992983
SNX8	148.659	118.18	0.99134	0.992983
NUDT1	177.987	129.838	0.994269	0.992983
LA16c-395F10.2	1.24694	0.449385	0.998299	0.992983
LINC00929	0.434068	1.40069	1.00136	0.992983
PA2G4	368.02	252.923	0.995008	0.992983
SH2D1B	69.4823	100.907	1.00319	0.992983
ZNF155	74.9389	60.7999	0.991446	0.992983
PTGER1	3.7186	1.1127	0.998607	0.992983
FRMD5	45.5843	35.7619	0.995491	0.992983
CTD-2265O21.7	2.44129	1.0852	0.998396	0.992983
CENPL	111.86	89.1282	0.992806	0.992983
H4C4	965.169	599.856	0.996336	0.992983
CEACAMP3	6.31219	11.6113	1.00208	0.992983
TRIM2	52.1302	35.7354	0.9955	0.993205
ANKS1B	22.1835	63.3132	1.76444	0.993205
FLJ20021	11.0883	15.5391	1.0055	0.993205
IGHG3	39.1025	31.3063	0.99769	0.993579
ARPIN	56.3973	78.0129	1.00342	0.993579
RN7SKP239	0.515309	1.36846	1.00168	0.99371
PPP2CB	218.319	199.036	0.985827	0.994318
RN7SL34P	1.15387	3.08864	1.00186	0.994318
PDCD5	235.699	189.735	0.991741	0.994918
FAM234A	109.829	91.1319	0.991241	0.994918
TOB2	185.407	160.409	0.989916	0.994918
NSD2	1267.13	1045.26	0.994118	0.994918
SV2C	17.5966	24.2181	1.00392	0.995308
CTA-992D9.11	0.503337	2.3395	1.00083	0.995308
KCNJ6	0.970417	3.06375	1.00142	0.995308
LINC01478	1.32796	3.7529	1.00152	0.995308
HMGB1P19	18.0281	13.2774	0.994713	0.995308
ATAD3B	246.531	192.585	0.993012	0.996549
PLXNB1	21.3719	14.1545	0.995915	0.996549
PABIR2	458.835	391.637	0.990682	0.996549
RP11-408I18.9	3.68288	1.98423	0.997564	0.996549
INTS13	285.902	236.663	0.990781	0.996549
RP11-30K9.4	1.59287	3.29865	1.00248	0.996549
NBPF19	49.5527	39.9068	0.99211	0.996549
NEXN	96.4697	118.079	1.00666	0.996549
RP1-63M2.7	0.747777	1.99542	1.00186	0.996549
PLEKHG2	155.432	128.144	0.992615	0.996549
GAS6-AS1	121.318	68.5147	0.996521	0.996549
RP11-285G1.14	22.5365	26.5115	1.00862	0.996549
RP11-123O10.3	2.71754	0.660228	0.998372	0.996549
TCP1	1042.44	913.874	0.988407	0.996549
FZD5	185.468	106.719	0.996123	0.996549
CTD-3187F8.6	5.58186	8.70557	1.00346	0.996549
SCARNA9	206.531	239.342	1.00936	0.996549
RP11-864I4.4	15.4283	11.0588	0.99508	0.996549
IL4	3.75758	5.87202	1.00165	0.996549
LINC02068	7.30791	14.6667	1.00248	0.996549
LYRM9	45.1114	37.6136	0.991436	0.996549
CCDC167	132.639	91.7531	0.995667	0.997078
DPEP2	857.441	1107.11	1.00677	0.997078
POP1	126.818	105.858	0.991242	0.997078
HS3ST5	0.696889	2.07276	1.0015	0.997078
RP1-150O5.4	0.611584	1.72232	1.00171	0.998231
F7	0.302188	1.61754	1.00129	0.998231
SLC25A17	127.539	107.309	0.991071	0.998231
CSTA	536.268	759.873	1.00419	0.998231
CTD-2555A7.2	5.05627	2.64305	0.997309	0.998231
CCDC68	42.5909	21.2023	0.997806	0.998231
TRIP10	40.1365	31.0624	0.993883	0.998231
RP13-714J12.1	5.13029	1.8213	0.998256	0.998231
COA8	151.144	124.327	0.990617	0.998231
RNY1P9	0.741634	1.97526	1.00256	0.998231
FLCN	923.718	622.487	0.995128	0.999988
ENSG00000281369	4.17043	6.07841	1.00307	0.999988
RP4-549L20.3	1.41302	0.506727	0.998299	0.999988
MRPS15	247.207	203.08	0.990998	0.999988
ZC3H7B	445.948	378.786	0.989468	0.999988
VPS26AP1	3.07752	5.18672	1.00212	0.999988
CTTNBP2	13.507	5.95116	1.00113	0.999988
ASB9	6.54131	3.75419	0.997246	0.999988
ARHGAP28	0	1.38133	1.00077	0.999988
CTB-85C5.2	110.214	75.4606	0.994574	0.999988
WDR88	23.2931	20.4704	0.991685	0.999988
KB-1042C11.5	9.83432	6.46652	0.995797	0.999988
MAB21L2	24.4368	19.6648	0.993551	0.999988
ARHGAP22	72.7909	44.8082	0.995846	0.999988
SAMD13	4.89385	2.58667	0.997524	0.999988
PCNA	568.066	388.053	0.995888	0.999988
LINC00882	1.39523	3.58048	1.00088	0.999988
MCM6	521.102	391.146	0.995328	0.999988
SLC41A1	72.9705	59.7501	0.992875	0.999988
LRRC42	55.5295	45.4966	0.992267	0.999988
ANGPTL3	10.7259	7.37565	0.996238	0.999988
RP11-282K24.3	19.9836	13.8891	0.995532	0.999988
PCDHGA5	10.8598	5.43202	0.996791	0.999988
LAMTOR4	832.218	983.51	1.00973	0.999988
PUM3	369.899	305.381	0.990634	0.999988
LSM11	136.17	118.901	0.990998	0.999988
H2BC6	495.773	317.309	0.996468	0.999988
MIR635	9.99084	13.5571	1.00415	0.999988
LINC02213	10.5399	16.4193	1.003	0.999988
MEIOB	2.23939	0.651542	0.998564	0.999988
NAA15	766.487	661.055	0.987636	0.999988
RP11-161H23.10	10.6399	7.23922	0.99601	0.999988
DARS2	277.903	238.285	0.988616	0.999988
YWHAG	924.336	793.382	0.98936	0.999988
RPL13AP20	2.58282	1.48194	0.997467	0.999988
IL2RA	86.5473	115.099	1.00508	0.999988
FRY	3270.96	4266.25	1.00675	0.999988
CDK11A	29.9226	36.9279	1.00831	0.999988
C11orf24	71.6081	57.1833	0.99273	0.999988
IL34	4.02129	8.06967	1.0018	0.999988
MIR1301	4.59483	2.92447	0.996548	0.999988
CENPP	106.332	93.288	0.989881	0.999988
KEAP1	335.221	289.064	0.9903	0.999988
IFT140	65.5223	54.8545	0.99141	0.999988
ITGA3	40.634	26.6817	0.995386	0.999988
RP11-94H18.1	0.466678	1.40115	1.00126	0.999988
ILRUN	1168.75	990.563	0.990479	0.999988
RP13-494C23.1	6.62076	4.01152	0.996721	0.999988
RP5-876K2.1	0.41304	1.41209	1.00144	0.999988
ABCE1	501.805	392.507	0.993377	0.999988
BOLA3	24.6228	17.067	0.996057	0.999988
RP11-565O12.1	59.0544	73.7931	1.00678	0.999988
IARS1	1357.98	1146.69	0.991647	0.999988
CTD-2017F17.2	2.32728	4.24687	1.00289	0.999988
SERPINI1	88.5275	65.0325	0.99534	0.999988
IGFL4	4.63797	8.64872	1.00251	0.999988
RN7SL164P	7.97773	3.25283	0.997658	0.999988
C16orf54	1289.99	1551.57	1.008	0.999988
RP11-79N23.1	5.54517	2.73079	0.997343	0.999988
CKAP2L	66.6675	46.9863	0.996414	0.999988
NCR3LG1	64.7158	48.587	0.994358	0.999988
HMGB3	44.6427	31.6943	0.996767	0.999988
PRDX4	164.501	126.469	0.993213	0.999988
RP11-697E2.7	4.82968	3.0511	0.996809	0.999988
TTLL5	240.893	214.694	0.987296	0.999988
CTD-2532D12.4	2.10404	3.16432	1.00181	0.999988
RP11-509J21.4	7.30411	4.75641	0.997246	0.999988
RN7SL15P	19.1821	24.3143	1.00526	0.999988
PKN3	17.578	13.054	0.994436	0.999988
METTL2A	93.5496	73.984	0.992096	0.999988
ACOT11	56.7531	33.7365	0.996867	0.999988
RP11-154D6.1	80.2374	114.547	1.00518	0.999988
PLK4	135.117	91.4069	0.996413	0.999988
RP11-156E8.1	12.2074	16.3781	1.00573	0.999988
AL122127.25	35.6304	15.5178	0.998457	0.999988
SIGLEC8	36.7408	71.3908	1.00166	0.999988
TUBB3	3.11333	1.03032	0.998287	0.999988
SOSTDC1	1.66006	0.630118	0.998753	0.999988
MSH6	787.896	700.984	0.987112	0.999988
CYP11A1	0.973542	2.30303	1.0014	0.999988
RNU6-703P	1.61406	0.769705	0.998321	0.999988
CASKIN2	7.38996	5.44524	0.995871	0.999988
NCAPG2	279.551	219.815	0.994741	0.999988
AJAP1	7.71069	15.4631	1.00161	0.999988
NDUFC1	189.367	159.508	0.990662	0.999988
OR2AQ1P	1.05686	2.33523	1.0015	0.999988
ADM2	6.53259	3.78953	0.996882	0.999988
RPL7P24	9.2007	13.6541	1.00399	0.999988
TEX15	0.556131	1.53124	1.00105	0.999988
SLC10A7	174.946	155.591	0.987223	0.999988
RP11-1191J2.5	13.5859	9.02492	0.995883	0.999988
ZNF561-AS1	33.8384	26.6942	0.992819	0.999988
EIF1	3005.76	2165.61	0.993643	0.999988
RNU6-729P	2.03979	0.826035	0.998041	0.999988
DEPDC1B	109.303	72.8639	0.996574	0.999988
RNF32	26.0637	20.8504	0.992397	0.999988
RP11-407H3.1	20.9708	16.1199	0.994915	0.999988
CTD-2528A14.5	3.17148	5.82805	1.00282	0.999988
TMEM132B	0.605568	2.033	1.00134	0.999988
RP11-154J22.1	53.5609	81.0536	1.00274	0.999988
TPTEP1	87.275	128.761	1.00332	0.999988
TCF19	107.141	79.5662	0.995937	0.999988
ENSG10010139921.1	1.73378	0.638251	0.998285	0.999988
CADM4	24.9998	33.75	1.0047	0.999988
TMEM159	135.548	112.484	0.992726	0.999988
CDCA8	32.3232	24.3301	0.996149	0.999988
ZNF849P	0.163454	0.785302	1.00129	0.999988
AOC3	25.9373	39.8798	1.00373	0.999988
AC005618.6	8.78919	6.23294	0.997	0.999988
RP11-243M5.5	0.284092	1.75021	1.00097	0.999988
PLK1	31.3948	24.8001	0.995363	0.999988
SRGAP1	48.6461	34.3399	0.994855	0.999988
BSPRY	15.5925	9.71719	0.996648	0.999988
RP11-115C21.2	48.0322	37.4263	0.993286	0.999988
H1-1	9.75979	5.78615	0.99799	0.999988
FAM170B-AS1	9.19474	13.6276	1.00323	0.999988
RNU6-937P	0.477248	1.31075	1.00185	0.999988
MTMR14	831.517	922.232	1.01841	0.999988
PTGR1	7.97145	4.36325	0.997511	0.999988
MAJIN	4.1603	2.19966	0.997212	0.999988
RRN3P1	106.911	79.3632	0.994087	0.999988
ADAMTS7P1	7.23482	13.2999	1.0021	0.999988
RP11-7F3.1	0.333638	1.15905	1.00141	0.999988
TOMM40P4	4.42467	7.44515	1.00205	0.999988
MRPL37	205.145	165.453	0.993643	0.999988
VPS41	1198.66	1320.73	1.02051	0.999988
MRPL18	194.951	162.644	0.990131	0.999988
AC139099.4	1.90143	4.41117	1.00215	0.999988
AC002519.8	4.01961	2.44925	0.997268	0.999988
CDKN1A	258.479	157.67	0.996366	0.999988
NASPP1	7.01061	9.73137	1.00399	0.999988
UNC13B	53.1702	35.5719	0.995576	0.999988
AC084082.3	42.5146	32.3826	0.994564	0.999988
RBMXP2	2.08337	1.18854	0.99758	0.999988
RP11-395M19.1	2.15055	3.80165	1.00206	0.999988
RP11-175B9.3	5.6251	8.94947	1.00313	0.999988
GAS6	164.957	110.585	0.994839	0.999988
CCN3	61.052	92.9608	1.00354	0.999988
EFNA1	18.3492	10.6504	0.996556	0.999988
LINC00211	169.125	233.683	1.00295	0.999988
RP11-982M15.5	11.446	7.761	0.995827	0.999988
KIR3DL1	7.02612	12.2995	1.00222	0.999988
DNAAF2	154.408	128.171	0.991867	0.999988
GUCY1A1	454.424	282.001	0.996516	0.999988
FCHO1	348.79	419.472	1.00867	0.999988
FSBP	43.7894	33.5191	0.995975	0.999988
CTD-2525P14.6	1.39313	2.57376	1.00228	0.999988
OAT	1058.55	796.266	0.995803	0.999988
SKINT1L	0.336503	1.42265	1.00105	0.999988
ORC6	40.1613	26.8789	0.996234	0.999988
EFCAB1	1.18464	2.51653	1.00137	0.999988
FSCN2	11.6813	8.07905	0.995984	0.999988
TPST2	1266.8	1043.72	0.992314	0.999988
CIT	154.396	113.293	0.995864	0.999988
CD81	470.082	362.035	0.993347	0.999988
LIMD2	2967.95	3329.32	1.01266	0.999988
GNA15	326.161	236.892	0.994608	0.999988
MLEC	953.938	818.39	0.989364	0.999988
ABHD17AP1	4.41818	1.9351	0.997714	0.999988
RP11-211N11.5	22.6389	17.4066	0.993874	0.999988
TRNAU1AP	321.278	283.898	0.985534	0.999988
DCN	0.426864	2.05342	1.00078	0.999988
ASAP3	22.8692	15.8467	0.995963	0.999988
C1orf21	274.496	204.706	0.995702	0.999988
RP11-352M15.1	1.94346	3.25742	1.00215	0.999988
H2BC12	533.373	392.038	0.995666	0.999988
SHH	0.203674	1.29	1.00118	0.999988
IER3	14.9815	22.0336	1.00361	0.999988
PI3	45.7743	71.0112	1.00278	0.999988
GPR157	40.9756	51.5353	1.00572	0.999988
LRRC19	12.3741	9.14832	0.99489	0.999988
NDUFA9P1	1.33509	0.750427	0.998189	0.999988
KLHDC3	497.992	444.288	0.986321	0.999988
RP11-115N4.1	50.5946	9.56772	0.99879	0.999988
CLDND2	55.2907	43.7236	0.99513	0.999988
CERCAM	11.8916	7.48823	0.996677	0.999988
PCBD1	60.3386	47.4839	0.993593	0.999988
JARID2	1165.82	1360.35	1.01212	0.999988
CENPU	134.489	100.154	0.995666	0.999988
CLPTM1L	904.96	811.91	0.988294	0.999988
FBH1	833.575	743.85	0.98534	0.999988
DLGAP1-AS3	3.63689	6.11435	1.00211	0.999988
BANP	780.854	902.152	1.01322	0.999988
CBX5	881.821	704.679	0.994533	0.999988
F2R	390.98	298.146	0.994813	0.999988
CBLL1	304.961	346.042	1.0116	0.999988
RNU6-786P	1.28034	0.277015	0.998556	0.999988
NCK1-DT	87.8618	74.5899	0.991157	0.999988
SOX9-AS1	0.0469405	1.54737	1.00054	0.999988
HDX	41.7509	49.7951	1.00471	0.999988
LINC01819	7.99623	12.2706	1.00252	0.999988
RP11-111A22.1	10.8627	14.2897	1.00609	0.999988
MRPL45P2	28.4432	21.7921	0.994033	0.999988
RP3-419C19.3	0.812691	2.03105	1.00076	0.999988
ABHD2	2959.96	3881.04	1.00635	0.999988
RPP40	24.3928	18.9758	0.994281	0.999988
TKTL2	2.12876	3.56768	1.00168	0.999988
USP30	100.08	111.74	1.01467	0.999988
PKD1P6	21.6467	18.3184	0.99402	0.999988
NARS2	191.114	155.491	0.992876	0.999988
RP3-497J21.1	18.0668	25.8665	1.0031	0.999988
POLR1A	377.652	317.752	0.992024	0.999988
PRKAG2	475.697	546.064	1.01007	0.999988
CYP17A1	1.86707	3.37358	1.00204	0.999988
ULK4	435.773	384.181	0.989148	0.999988
CYP46A1	1.75657	3.53743	1.00203	0.999988
GUCY2GP	0.650772	1.79766	1.00152	0.999988
RP11-46A10.8	15.8893	12.0567	0.995143	0.999988
SLF2	1191.11	1108.22	0.977255	0.999988
UQCRBP3	1.18537	0.463256	0.998449	0.999988
LNX2	487.654	355.648	0.994135	0.999988
FGL2	7236.66	9271.07	1.0051	0.999988
SERBP1P3	1.68419	0.841147	0.998164	0.999988
HYOU1	424.429	356.187	0.992764	0.999988
MYLK2	3.44522	1.6862	0.99839	0.999988
PSMD11	368.939	334.352	0.983188	0.999988
PCAT7	0.875837	2.56014	1.00149	0.999988
USP14	530.031	467.601	0.987014	0.999988
RNU6-975P	2.35544	1.33224	0.998335	0.999988
NME7	76.5642	64.4904	0.990511	0.999988
PSMD14	403.902	318.498	0.993178	0.999988
SMO	6.46188	2.2537	0.998341	0.999988
RCCD1	62.0451	50.9687	0.992182	0.999988
HAUS2	236.496	197.862	0.991115	0.999988
ZNF768	91.3702	71.5343	0.993497	0.999988
PDCL	309.887	269.248	0.990042	0.999988
LMOD1	2.77765	8.03625	1.00137	0.999988
YBX1P2	6.94027	4.05953	0.997618	0.999988
BMS1P4	33.4553	28.4699	0.99113	0.999988
RP11-93B14.6	8.97192	4.86888	0.99716	0.999988
FLJ31356	5.2094	7.8694	1.00282	0.999988
CUTALP	1021.48	759.783	0.994311	0.999988
GTF3A	1210.15	1030.6	0.990763	0.999988
RP11-704M14.1	30.1585	57.9531	1.00158	0.999988
GINS4	28.6796	21.2013	0.996263	0.999988
PDGFC	137.208	104.705	0.995204	0.999988
RP13-126P21.2	1.10953	2.32144	1.00156	0.999988
H3C10	1821.53	1295.61	0.995978	0.999988
ALDH18A1	232.467	188.675	0.994512	0.999988
CREB3L4	81.2084	62.3414	0.994267	0.999988
RBBP7	723.425	595.727	0.991939	0.999988
CRACD	39.8604	22.7237	0.996962	0.999988
KIF20A	70.4652	53.7817	0.996621	0.999988
CNN1	10.0901	5.18733	0.998113	0.999988
SSNA1	320.87	268.594	0.990993	0.999988
RAMP2-AS1	0.151364	1.17353	1.00091	0.999988
THOP1	141.109	115.853	0.993305	0.999988
PRIM2	151.963	126.708	0.991496	0.999988
GPLD1	119.022	86.1533	0.995725	0.999988
RWDD1	223.521	193.515	0.989615	0.999988
ARHGAP27P2	3.53678	2.02788	0.998182	0.999988
SRCIN1	0.886095	3.159	1.00106	0.999988
HLTF	297.391	249.509	0.991768	0.999988
RNF103	281.53	331.893	1.01001	0.999988
TXN2P1	8.36189	5.79566	0.996925	0.999988
ARHGEF38	12.643	9.76207	0.99395	0.999988
PLOD3	181.685	144.785	0.992399	0.999988
NEPNP	1.96235	0.982547	0.99808	0.999988
FAM207A	47.6727	36.9023	0.994083	0.999988
CTC-479C5.11	1.46668	0.648919	0.998553	0.999988
C1orf56	108.094	126.926	1.00858	0.999988
TMEM121	17.1981	12.1542	0.996133	0.999988
DYNC1LI1	843.175	1001.72	1.00986	0.999988
LRRC49	1.4459	2.67529	1.00243	0.999988
IFT46	135.608	113.671	0.989274	0.999988
VEGFA	113.195	144.381	1.00613	0.999988
MAP4K1-AS1	1.30547	0.641288	0.998211	0.999988
FANCG	104.552	85.9983	0.99395	0.999988
RFPL1S	8.60057	6.23667	0.996619	0.999988
SCPEP1	1151	1479.2	1.00567	0.999988
SCUBE3	141.762	122.122	0.991094	0.999988
ZBTB8OSP1	10.2041	6.4467	0.996286	0.999988
RP11-763F8.1	1.7426	0.464794	0.998687	0.999988
UICLM	25.709	24.915	1.00135	0.999988
AP2B1	2927.8	2199.92	0.994616	0.999988
FANCI	417.911	330.476	0.994541	0.999988
KIFC1	61.5603	45.4893	0.996868	0.999988
SLC2A5	138.337	90.7512	0.997039	0.999988
TFF3	7.09349	11.7565	1.00213	0.999988
MTUS1	31.2156	49.9772	1.00257	0.999988
PPP1R21-DT	4.13808	2.64917	0.997463	0.999988
RP11-386G11.12	2.77028	4.74933	1.00328	0.999988
KAT8	681.615	776.519	1.01289	0.999988
ZDHHC7	1372.11	1620.72	1.00992	0.999988
CTD-2541J13.1	0.215496	1.08343	1.00124	0.999988
SCML2P2	6.6114	4.16957	0.997104	0.999988
MIR591	5.3534	3.0438	0.996956	0.999988
AKT1	1343.57	1514.76	1.01752	0.999988
CDR2	359.403	301.616	0.992143	0.999988
RN7SKP37	6.12426	3.99543	0.996379	0.999988
PCSK5	213.056	262.192	1.00559	0.999988
RP11-492I21.1	68.6296	93.3999	1.00494	0.999988
RP11-435F17.3	3.18725	5.70428	1.00262	0.999988
EEF1A2	2.90204	1.27311	0.998393	0.999988
UBL7-AS1	49.7006	42.3702	0.990036	0.999988
RP11-1152H14.1	1.55252	2.66813	1.00253	0.999988
SUV39H2-DT	12.9806	9.50627	0.994861	0.999988
CTD-2339L15.3	1.68605	0.821182	0.998377	0.999988
USP24	3469.94	3208.5	0.981048	0.999988
MRPL9	115.174	93.0168	0.993064	0.999988
TMEM266	30.9908	25.4297	0.992694	0.999988
RP11-439C15.5	3.1076	1.50736	0.997979	0.999988
RP11-380O24.1	1.44937	0.713673	0.998118	0.999988
MAPKAP1	844.507	788.992	0.977	0.999988
IGSF11	2.99617	6.54071	1.00208	0.999988
HADH	233.482	189.323	0.992942	0.999988
HLA-DRB5	560.705	890.6	1.00313	0.999988
CTD-2313J17.1	5.78263	3.313	0.998053	0.999988
CCDC25	216.913	179.796	0.99208	0.999988
ZNF579	16.7019	12.0966	0.996254	0.999988
ANG	10.409	16.2311	1.0034	0.999988
ZHX1	450.197	395.099	0.987807	0.999988
OTUD3	251.604	215.273	0.991154	0.999988
RP11-392A14.13	2.34724	4.31356	1.00223	0.999988
COMT	420.075	345.252	0.992658	0.999988
INPP5F	357.587	301.189	0.991279	0.999988
RP11-569A2.2	4.22049	6.65631	1.003	0.999988
MTMR12	552.32	488.195	0.986863	0.999988
RP5-1086D14.6	55.0352	44.1106	0.994869	0.999988
PARP16	83.8014	98.1196	1.00862	0.999988
KIF19	27.0555	17.3307	0.99726	0.999988
PRELID3B	507.049	437.793	0.990556	0.999988
FAM171A2	5.09647	3.34423	0.997473	0.999988
SPIN1	306.195	264.184	0.990522	0.999988
GFUS	1300.05	776.238	0.996634	0.999988
FEM1B	1476.82	1283.1	0.989705	0.999988
LINC00888	28.1299	21.0001	0.994458	0.999988
PGAM1P10	3.5669	2.32635	0.997463	0.999988
RP11-15M15.1	9.7344	13.5975	1.00336	0.999988
CTD-2012K14.7	28.167	21.621	0.994444	0.999988
ZNF121	885.258	738.596	0.991597	0.999988
GXYLT1P5	0.912796	1.26691	1.00093	0.999988
PROKR1	2.17062	1.03552	0.998131	0.999988
FMNL1-DT	384.471	454.458	1.00915	0.999988
TMEM198B	61.7022	46.4039	0.995874	0.999988
RP11-17A1.3	24.0544	14.6673	0.996543	0.999988
IPO5	896.798	771.608	0.991813	0.999988
ZBTB10	284.119	217.019	0.994965	0.999988
NEFLP1	3.02103	8.28633	1.00203	0.999988
RP11-435F17.1	3.049	5.12268	1.00259	0.999988
SOD1	873.039	728.484	0.993787	0.999988
LINC02572	0.713157	1.89745	1.00196	0.999988
RUFY4	26.5554	39.5071	1.00329	0.999988
NUDT6	30.0444	23.9184	0.994078	0.999988
RP11-173G21.1	7.09575	5.42713	0.995875	0.999988
RP11-231C14.9	8.91884	11.3844	1.00525	0.999988
RP11-235C23.6	1.31054	0.469809	0.99868	0.999988
RP5-1037N22.2	6.29682	4.29757	0.998247	0.999988
PDE10A	0.112873	2.43901	1.00049	0.999988
B3GALT9	65.0895	54.5872	0.990678	0.999988
DSTN	242.379	201.464	0.993018	0.999988
CTAGE12P	4.67208	2.23047	0.99814	0.999988
GRWD1	169.982	136.656	0.993138	0.999988
SPIN4	41.7542	31.9102	0.993871	0.999988
SNORA47	48.8895	33.751	0.995779	0.999988
AK3	343.92	284.488	0.992807	0.999988
FGF17	6.15938	3.8457	0.99672	0.999988
FAM83A	51.1792	19.0884	0.998238	0.999988
CENPF	592.798	400.209	0.996912	0.999988
RASGEF1B	338.665	234.357	0.994235	0.999988
RP11-66N11.8	5.77579	8.5524	1.00258	0.999988
ACO2	382.827	338.1	0.988091	0.999988
NET1	197.305	167.1	0.995463	0.999988
RPS26P45	1.13843	0.296492	0.998583	0.999988
RP4-768P8.2	35.2753	24.5263	0.996478	0.999988
IGHD3-16	5.68975	1.86184	0.998772	0.999988
RP1-133I17.1	1.24291	0.341743	0.998764	0.999988
NUP85	394.166	360.554	0.980783	0.999988
DKC1	373.921	332.297	0.988485	0.999988
RP11-339H12.2	163.596	194.534	1.00808	0.999988
XK	4272.48	2375.39	0.997734	0.999988
MRPL4	34.4885	27.4876	0.995037	0.999988
POLR1C	150.664	123.591	0.992232	0.999988
RP1-130G2.1	1.25287	2.14759	1.00238	0.999988
TNIP3	25.4149	16.6591	0.996505	0.999988
DUXAP1	0.737988	2.0385	1.00147	0.999988
AC016747.3	54.1603	43.8406	0.992883	0.999988
MORN3	32.2733	41.326	1.00569	0.999988
DUSP14	77.9437	62.6166	0.993345	0.999988
EMX2	0.1365	1.13981	1.00103	0.999988
RN7SL574P	2.85945	1.75332	0.997299	0.999988
NEDD4	273.432	218.238	0.993735	0.999988
NUDT9P1	7.11203	4.97142	0.995966	0.999988
SLC35F2	94.3617	63.4857	0.996338	0.999988
CICP10	0.448936	1.25735	1.00146	0.999988
RP11-245P10.4	20.0256	16.6231	0.993103	0.999988
RTN4RL1	5.51522	2.82453	0.997769	0.999988
SGO1P1	0.352448	1.17491	1.00102	0.999988
BTG1	2015.97	2281.91	1.01141	0.999988
SAC3D1	27.3981	21.8137	0.993679	0.999988
XKR8	292.544	372.13	1.0064	0.999988
C2orf49-DT	56.3253	43.5247	0.994561	0.999988
RP11-376O6.2	3.70932	1.87684	0.998467	0.999988
LONP1	441.556	373.971	0.992097	0.999988
DMAC2	108.178	96.5327	0.986809	0.999988
LA16c-358B7.3	9.21333	6.80331	0.995717	0.999988
TMEM233	4.29788	1.29438	0.99908	0.999988
ADPGK-AS1	31.3649	36.1944	1.00787	0.999988
RP11-170N16.3	7.21107	4.81849	0.995887	0.999988
KCNG2	42.3223	32.7154	0.994267	0.999988
CTPS1	316.083	259.687	0.993125	0.999988
RP11-455I9.1	4.41121	6.97847	1.00371	0.999988
IL6R-AS1	29.8693	36.2833	1.00656	0.999988
RP11-620J15.1	52.431	64.2847	1.00726	0.999988
MYBPH	3.33575	6.95258	1.0018	0.999988
PIGW	66.6477	56.3589	0.992329	0.999988
PPP1R32	9.3246	13.0761	1.00458	0.999988
METTL1	18.1142	13.7358	0.995113	0.999988
REEP6	5.60493	3.64408	0.997219	0.999988
DSCC1	51.5103	30.152	0.99713	0.999988
LINC02705	16.1629	23.1495	1.00361	0.999988
DFFA	313.416	263.71	0.991932	0.999988
IQSEC3	11.7303	3.60813	0.998481	0.999988
MUC3A	1.32272	21.9938	1.00069	0.999988
KIF19BP	0.409222	1.15856	1.00108	0.999988
OR6K5P	1.67759	3.23425	1.00148	0.999988
LSS	434.083	358.596	0.993164	0.999988
PABPC1P4	6.38384	4.90255	0.996325	0.999988
CCDC150	48.9005	35.8784	0.995714	0.999988
LINC02059	2.22803	1.06113	0.998104	0.999988
IRGQ	270.101	240.677	0.98874	0.999988
RP11-611O2.2	1.56007	3.46603	1.00177	0.999988
NRAV	42.6187	33.3325	0.994826	0.999988
PSME4	3880.56	2824.09	0.99523	0.999988
CNOT6	1077.48	931.31	0.990547	0.999988
RP11-277J6.2	0.523147	1.37612	1.00112	0.999988
CTD-2002H8.2	71.6887	82.3032	1.00968	0.999988
LINC02384	236.01	180.28	0.996079	0.999988
YTHDC1	1226.6	1374.23	1.01422	0.999988
HAR1A	11.2771	15.6051	1.0038	0.999988
KBTBD12	10.9007	4.43786	0.997647	0.999988
SRP72	554.523	481.289	0.990321	0.999988
RP11-666A20.4	2.65281	1.52073	0.997496	0.999988
RCBTB2P1	12.2103	17.465	1.00292	0.999988
POLR2F	194.24	171.277	0.987316	0.999988
PPFIBP2	201.211	246.636	1.00641	0.999988
RIMKLBP1	9.97171	6.63225	0.996195	0.999988
SH3D21	61.2092	50.0391	0.993867	0.999988
LMNA	403.279	248.191	0.996626	0.999988
LACTB	440.896	516.59	1.007	0.999988
ZSCAN31	52.8824	41.7373	0.993944	0.999988
NOP16	90.5353	73.5887	0.992646	0.999988
ADAMTS6	87.3846	71.6452	0.99413	0.999988
ELF2P4	3.06187	0.985679	0.998681	0.999988
RANBP1	204.179	158.222	0.994381	0.999988
PROB1	24.8541	18.8042	0.995777	0.999988
ZNF662	42.148	22.1292	0.99703	0.999988
CENPW	27.9266	18.9842	0.997054	0.999988
SNRNP25	130.956	103.955	0.995034	0.999988
RP11-328K2.1	12.4601	8.82087	0.995305	0.999988
CUL4A	2247.15	1727.01	0.994102	0.999988
SLC6A9	141.086	86.9482	0.997538	0.999988
IL16	2640.08	3076.38	1.011	0.999988
RP11-219A15.1	9.45275	5.05665	0.997547	0.999988
CA11	7.77507	10.887	1.00429	0.999988
CNGA4	8.15978	4.96052	0.996751	0.999988
UNGP3	2.66099	1.23331	0.998177	0.999988
RP11-1000B6.8	6.45655	4.11774	0.99677	0.999988
NAA40	113.852	94.0763	0.993	0.999988
RN7SL74P	0.911676	1.67742	1.00215	0.999988
CPB2	8.68787	6.86522	0.995759	0.999988
HMGN3	205.396	171	0.992871	0.999988
GREM1	0.502381	1.8286	1.00104	0.999988
RCC2P6	7.77599	10.7847	1.00453	0.999988
H4C3	1542.34	1091	0.995806	0.999988
FGF14	0.389122	1.37285	1.00078	0.999988
SPTBN5	88.8612	72.5982	0.992719	0.999988
CDT1	45.2309	33.8	0.996008	0.999988
DAZAP1	728.104	630.222	0.990079	0.999988
TEX10	513.791	436.394	0.990919	0.999988
RP4-671G15.2	1.82717	1.0408	0.997687	0.999988
RP11-723D22.3	3.72656	6.16333	1.00334	0.999988
NARF-AS2	16.5914	22.9468	1.00512	0.999988
H2BC5	1051.55	800.809	0.995565	0.999988
RP11-367N14.2	26.6457	20.0651	0.994692	0.999988
IFI27L1	51.7404	37.8329	0.995893	0.999988
PITRM1	517.018	465.222	0.985109	0.999988
CCDC134	166.459	139.808	0.991759	0.999988
RP11-291L22.9	13.9987	10.2138	0.995205	0.999988
AC114752.3	29.4964	42.5458	1.00293	0.999988
SYT11	409.446	349.998	0.992123	0.999988
RP11-525G12.1	2.27994	3.92231	1.00266	0.999988
NTHL1	90.051	68.3145	0.995004	0.999988
DMRTC2	1.29968	2.59839	1.00142	0.999988
FRY-AS1	22.4187	27.7474	1.00616	0.999988
NDUFB11	334.769	277.145	0.992803	0.999988
LSM7	251.413	203.437	0.9933	0.999988
RP11-552I14.1	0.705804	1.77025	1.0015	0.999988
OR1L8	3.50338	1.75734	0.998193	0.999988
RP11-648K4.2	4.72254	1.49609	0.998469	0.999988
MBD3	351.557	296.467	0.992192	0.999988
MIR548T	0.476741	1.19022	1.00135	0.999988
GGH	71.9818	50.5918	0.996488	0.999988
CDK11B	143.167	162.727	1.01098	0.999988
CDKN2C	116.682	82.7292	0.995592	0.999988
ZNF165	10.3619	6.94778	0.996639	0.999988
BCRP3	0.397225	1.08421	1.00139	0.999988
RP11-723O4.10	12.604	9.31755	0.995958	0.999988
TTF2	297.909	251.34	0.992679	0.999988
RP3-359N14.1	2.10779	4.81003	1.00102	0.999988
RNU7-73P	2.02862	0.451283	0.998793	0.999988
RP11-108L7.15	3.82439	1.93383	0.99826	0.999988
MROH3P	3.33108	5.61291	1.00296	0.999988
RP11-802O23.3	7.72773	6.06095	0.996564	0.999988
SRGAP3-AS2	1.48003	2.91361	1.0021	0.999988
ATP1B3	361.292	287.727	0.992072	0.999988
IL1RL1	197.332	325.57	1.00271	0.999988
VPS26C	964.348	913.559	0.974757	0.999988
DUSP19	32.6485	26.5972	0.994469	0.999988
CTD-2329K10.1	7.70842	10.5836	1.00443	0.999988
HSF1	200.717	170.117	0.991663	0.999988
NUSAP1	5.00548	3.14325	0.997392	0.999988
RP1-128M12.3	4.83696	2.33198	0.997628	0.999988
RP11-46J23.2	6.66363	4.65671	0.997591	0.999988
LARS2	361.537	317.6	0.990631	0.999988
RP11-242D8.3	7.26141	5.3002	0.995925	0.999988
NAE1	333.603	267.716	0.993122	0.999988
MAP4	628.467	525.033	0.99205	0.999988
MYO18A	925.561	823.725	0.987563	0.999988
SLC1A4	225.414	186.793	0.993138	0.999988
ARHGAP11B	21.7644	16.7295	0.995925	0.999988
RP11-120M18.2	28.3166	36.8389	1.0055	0.999988
CSNK2A1	1078.61	993.749	0.9826	0.999988
AUNIP	23.7904	17.8828	0.995596	0.999988
DENND10P1	0.43979	0.944702	1.00168	0.999988
MAOA	391.94	181.296	0.998553	0.999988
GPR141BP	32.8726	47.1301	1.00335	0.999988
RP11-182J23.1	2.27461	4.50883	1.00211	0.999988
INTS7	358.496	297.47	0.993099	0.999988
MAP3K1	4497.33	5137.68	1.011	0.999988
ACHE	64.412	30.728	0.997941	0.999988
LINC01948	206.248	280.028	1.00478	0.999988
RP11-468E2.11	35.0181	29.7516	0.991076	0.999988
ANGPT4	13.653	20.3202	1.0039	0.999988
MRPS30-DT	6.70621	3.42129	0.997696	0.999988
MYRF	48.3139	41.9992	0.992571	0.999988
ANTXRL	2.05152	3.38547	1.0017	0.999988
GJC2	26.3253	17.9813	0.996069	0.999988
RP11-1007J8.1	0.877106	1.85085	1.00214	0.999988
VPS4B	1238.6	1434.39	1.01065	0.999988
SLC25A2	6.48507	8.78795	1.00354	0.999988
MRPL12	22.3649	17.0432	0.995527	0.999988
PDXDC2P	2.51134	4.3059	1.00299	0.999988
KIAA1671	57.6619	41.5325	0.996529	0.999988
RCSD1	3130.54	3449.4	1.01729	0.999988
IMMP1LP1	2.7699	4.85929	1.00239	0.999988
RN7SL263P	6.43061	4.3798	0.996203	0.999988
BCR	609.069	539.04	0.98889	0.999988
RP4-740C4.7	2.04769	1.3817	0.997883	0.999988
LINC01359	175.124	244.45	1.00406	0.999988
MTSS1	691.199	473.765	0.994451	0.999988
TMEM170B	1103.41	1463.98	1.0049	0.999988
PCED1CP	3.01451	4.67723	1.0029	0.999988
PDE3B	2509.91	2989.39	1.00775	0.999988
CTD-3020H12.4	2.22497	1.15139	0.998291	0.999988
CASP8	2871.46	3333.33	1.00893	0.999988
RP11-445H22.5	1.77527	0.820068	0.997938	0.999988
CCNG1	1096.08	958.341	0.994534	0.999988
C9orf153	33.1159	23.2851	0.997122	0.999988
MT-ND1	195.358	280.776	1.00322	0.999988
SNAPC3	890.509	810.086	0.983249	0.999988
ITCH-AS1	3.60086	6.07525	1.00257	0.999988
CERS6	495.609	436.52	0.989816	0.999988
USP11	160.211	139.317	0.991	0.999988
FBXO30-DT	94.7465	79.9811	0.991367	0.999988
TBC1D24	58.361	49.4877	0.993661	0.999988
TMCC1	680.537	853.739	1.00594	0.999988
MIR4422HG	1.28491	2.68298	1.00179	0.999988
ZBED3-AS1	28.5147	20.6334	0.995568	0.999988
BHLHB9P1	2.21962	4.38808	1.00203	0.999988
MARK2P17	1.92601	3.20844	1.00258	0.999988
RPL36AP54	1.3814	0.572865	0.998735	0.999988
GID4	486.83	312.807	0.996384	0.999988
MIR548U	2.90477	1.72119	0.997669	0.999988
RP11-284O8.1	0.901066	1.68508	1.0016	0.999988
SNORD11B	1.74324	0.859893	0.998045	0.999988
GAR1-DT	1.87678	1.05632	0.998482	0.999988
APOBEC3H	39.209	23.52	0.997134	0.999988
PRKACB-DT	10.3173	6.55499	0.996455	0.999988
CASS4	377.665	484.781	1.00529	0.999988
PRG3	0.224773	2.20964	1.00059	0.999988
ASS1P1	117.453	87.5549	0.994805	0.999988
RP11-17G11.2	55.6543	26.1244	0.995931	0.999988
MIR544B	2.29474	1.00093	0.998159	0.999988
CTD-2117L12.3	12.0921	17.2964	1.00368	0.999988
MYPN	0.138178	0.80059	1.00105	0.999988
RP11-91J19.2	5.99083	4.23201	0.996596	0.999988
RN7SL135P	0.350957	1.01438	1.00137	0.999988
SKA2	154.839	121.76	0.994894	0.999988
GNGT2	38.0089	28.7293	0.994902	0.999988
SYT12	0.255726	1.84605	1.00082	0.999988
ANAPC1	278.786	235.405	0.992861	0.999988
TRNP1	17.3285	7.90183	0.997679	0.999988
SUV39H2	136.432	111.271	0.992741	0.999988
CAMSAP3	5.72031	4.09978	0.996922	0.999988
PKNOX2	0.114586	1.09671	1.00072	0.999988
CCN2	0.739668	1.74648	1.00126	0.999988
CD1D	566.638	751.526	1.0043	0.999988
RP11-613F22.8	7.3589	9.72062	1.0047	0.999988
BCL2L11	484.816	585.266	1.00744	0.999988
ILVBL	158.677	128.83	0.99293	0.999988
ANKRD9	759.419	407.771	0.997187	0.999988
UBE2S	76.9387	58.8747	0.994738	0.999988
RP11-751H17.1	0.407478	1.35886	1.0011	0.999988
LINC02688	0.0459591	0.977296	1.00102	0.999988
METTL23	217.647	190.462	0.988131	0.999988
KRT18P8	1.63465	3.00208	1.00179	0.999988
STXBP5-AS1	72.1323	91.3637	1.00597	0.999988
IQGAP3	28.4237	18.3422	0.997584	0.999988
MYCL	129.38	179.714	1.00354	0.999988
TRIM65	178.652	148.719	0.99267	0.999988
MYG1P1	27.7887	33.2315	1.00696	0.999988
AP000462.2	2.05559	1.15594	0.997869	0.999988
KLHDC10	851.922	774.45	0.987436	0.999988
EIF2D	574.399	527.722	0.985205	0.999988
UCHL1	9.27536	3.14788	0.998908	0.999988
RNF126	235.621	202.094	0.990485	0.999988
LRRC20	31.1431	23.0969	0.996277	0.999988
FLYWCH1	299.591	254.868	0.992928	0.999988
MTATP6P19	1.60457	0.970683	0.997837	0.999988
PRDX2	1351.18	860.503	0.997798	0.999988
AL590762.10	5.2771	7.31346	1.00369	0.999988
EPC1	1219.27	1322.22	1.01849	0.999988
RP3-395M20.7	11.0392	14.4827	1.00414	0.999988
[truncated: 57,387 more rows]

## Sheet: S4
Supplemental Table 4: Gene Expression Changes associated with IDILI vs. Autoimmune Hepatitis
Gene	Autoimmune_Hepatitis_NO_mean	Autoimmune_Hepatitis_YES_mean	DESeq2 Adjusted Fold Change	FDR
PGF	119.804	108.899	4.9836	0.186482
CTA-392E5.2	8.03406	66.5299	31.7567	0.186482
RP11-535M15.2	29.8727	149.787	12.4341	0.186482
MKRN4P	19.4852	115.888	1	0.186482
SLC12A1	772.299	45.4361	0.999999	0.186482
PLD6	56.409	226.268	2.82757	0.186482
AC004623.3	2.18811	7.87039	4.00099	0.186482
HBG2	145.913	479.301	11.9436	0.186482
LZTFL1	148.098	378.867	2.53363	0.306191
POMC	33.605	86.3097	2.79281	0.334802
HLA-V	142.657	1.0741	0.999999	0.334802
FLCN	613.61	1707.9	2.35579	0.334802
LANCL3	85.9904	238.905	2.56379	0.445757
MIA	2.89892	8.93312	3.21228	0.464653
LINC00221	1.23282	56.9723	29.8904	0.487845
ACSL6	199.811	688.908	2.90134	0.487845
RAP2A	760.258	1605.66	2.12408	0.490535
RP11-382A20.4	12.3621	73.7466	4.46365	0.523959
ACP5	304.244	1024.49	3.01433	0.523959
SLC16A1	292.549	880.195	3.03044	0.523959
FEM1B	1264.79	1867.04	1.44288	0.715681
FAAP24	33.0847	20.3854	0.601111	0.760418
ELOVL6	122.397	341.188	3.10752	0.809821
EDIL3	66.0509	100.73	1	0.831898
NTAN1	306.382	832.026	2.33073	0.897547
AC010894.3	11.5217	5.81008	0.999994	0.999997
SLC6A20	8.52517	3.30398	0.999995	0.999997
CCDC68	20.9066	103.742	4.0387	0.999997
UHMK1	3481.16	5507.44	1.48783	0.999997
SUMO3	204.215	288.63	1.38994	0.999997
TMEM245	1071.88	2146.67	1.75158	0.999997
OAT	785.015	1799.01	2.23304	0.999997
RP11-16G12.1	58.0133	96.87	1.49694	0.999997
RP11-154J22.1	79.9383	26.5548	0.999997	0.999997
ISCA1	826.658	2602.72	2.4339	0.999997
CA1	10419.2	42535	4.4959	0.999997
BBS7	159.978	276.468	1.57347	0.999997
PABPC1	4108.41	7056.91	1.5816	0.999997
EOLA2	72.5565	112.2	1.52127	0.999997
RP11-605F22.2	25.2738	1.0957	0.999999	0.999997
EXOC6B	306.05	596.976	1.70609	0.999997
GIPC2	5.20242	21.2107	3.23904	0.999997
FOSB	7.89609	21.0879	1.00001	0.999997
ABHD17AP1	1.90764	8.75791	2.90464	0.999997
NDUFAF3	297.18	500.235	1.56294	0.999997
GPAA1	243.08	361.186	1.37578	0.999997
NENF	125.993	220.819	1.67002	0.999997
CDKN1A	155.37	389.845	1.97617	0.999997
PKIG	87.0391	219.031	2.09392	0.999997
VSTM2L	1.95532	9.7985	4.69218	0.999997
RP11-509A17.3	2.03857	0	0.999999	0.999997
AC023469.1	3.14952	29.4594	6.48958	0.999997
LDHD	16.0072	35.2833	1.00001	0.999997
RP11-142A23.1	1.09485	4.0806	1	0.999997
LINC01806	35.8525	68.7118	1.00001	0.999997
LUADT1	1.83676	0	0.999998	0.999997
AMFR	1813.57	4672.8	2.0583	0.999997
TMEM158	47.7082	266.853	3.81516	0.999997
CTXN2	39.8535	2.35054	0.999999	0.999997
CTB-193M12.5	104.101	68.7791	0.999991	0.999997
LINC00607	7.77367	54.7123	4.30702	0.999997
CAPN11	5.53919	23.9796	3.17452	0.999997
SH3BGRL3	242.79	314.791	1.00001	0.999997
ERFE	37.3275	113.484	2.5798	0.999997
PABIR2	386.105	563.358	1.38659	0.999997
BMP6	131.704	264.061	1.75162	0.999997
EMX1	14.9554	5.65786	0.999996	0.999997
CA2	659.428	2150.89	2.46258	0.999997
PANK3	1294.74	1738.73	1.28538	0.999997
LYG2	6.84462	2.30529	0.999997	0.999997
RP11-363E7.4	38.3199	74.9366	1.60447	0.999997
NME4	229.212	435.581	1.78764	0.999997
ENSG00000279413	2.36704	6.44389	1	0.999997
ISOC2	32.592	53.143	1.49992	0.999997
NHS	134.904	72.8393	0.999995	0.999997
RP11-17G2.1	0.511937	0	1	0.999997
RGL3	4.16594	0.398888	0.999998	0.999997
ENDOD1	1082.2	2296.86	1.93394	0.999997
INKA1	23.2032	43.1226	1.00001	0.999997
CMTM5	134.71	387.514	2.12285	0.999997
RP11-705C15.4	10.0342	1.99038	0.999997	0.999997
LINC00958	14.3544	0.673686	0.999999	0.999997
SLCO5A1	17.722	12.8529	0.999995	0.999997
CTA-392E5.1	19.7897	98.7414	2.98658	0.999997
SERPINI1	64.1055	134.087	1.76163	0.999997
RHOBTB1	201.02	476.504	1.89002	0.999997
ZDHHC11B	16.6533	4.70036	0.999998	0.999997
CD109	56.4989	111.035	1.00001	0.999997
MPIG6B	108.899	170.735	1	0.999997
KSR2	3.39492	0	0.999999	0.999997
GPR176	4.40531	21.3255	2.90004	0.999997
LGALS4	7.29207	3.04836	0.999997	0.999997
CAV2	23.1849	72.0147	2.48925	0.999997
TEX53	2.7646	0.398888	0.999998	0.999997
LVRN	3.24681	12.264	1	0.999997
PTP4A2	3346.12	4385.95	1.20647	0.999997
MMP15	1.92755	10.0769	1	0.999997
RP11-265O12.1	12.6337	27.4472	1	0.999997
FLJ20021	15.3172	6.66859	0.999995	0.999997
RP11-359J14.2	21.8883	13.8555	0.999993	0.999997
TK1	39.0359	72.0354	1.94166	0.999997
KCNH2	71.421	278.577	2.34233	0.999997
ZMYM4-AS1	5.76646	2.05581	0.999996	0.999997
C9orf153	22.9701	57.3773	2.0639	0.999997
KLHDC8B	150.158	271.14	1.64224	0.999997
LINC02218	76.5414	34.7426	0.999996	0.999997
AC005104.3	24.7368	14.9911	0.999992	0.999997
RP11-1217F2.1	1.92287	0.182616	0.999999	0.999997
MAZ	70.5676	103.264	1.36208	0.999997
TTL	390.947	559.954	1.26896	0.999997
CNN3	15.976	39.7044	1	0.999997
KCNE1B	5.32567	0.636634	0.999999	0.999997
C5orf22	232.703	335.25	1.2908	0.999997
PSME4	2783.98	5798.5	1.60962	0.999997
LINC00945	10.7062	3.45589	0.999997	0.999997
SNRPC	34.2389	22.7872	0.999992	0.999997
ACY1	2.21286	0.365232	0.999998	0.999997
RAB9B	10.4656	5.04814	0.999996	0.999997
LINC02009	86.9919	139.972	1	0.999997
USP31	217.422	311.172	1.24714	0.999997
RP11-680L20.1	6.98409	2.1902	0.999996	0.999997
AKT2	1138.25	1765.14	1.34065	0.999997
RP11-361H10.5	3.15374	5.6974	1	0.999997
CCR5AS	40.8437	142.637	2.09489	0.999997
PROS1	194.089	524.431	1.90123	0.999997
TRAK2	4476.68	11495.8	1.89733	0.999997
SNORD73B	3.16866	0.64968	0.999997	0.999997
HPX	5.3888	1.04408	0.999997	0.999997
ZNF385B	6.07681	1.43484	0.999998	0.999997
NDUFA2	278.035	461.001	1.37951	0.999997
F2R	293.867	447.427	1.00001	0.999997
PRPF3	650.079	558.976	0.999978	0.999997
SNRPGP14	5.07612	1.77454	0.999996	0.999997
HIGD1A	173.397	253.798	1.00001	0.999997
CNTNAP3	511.94	197.333	0.999998	0.999997
ZNF66	394.304	257.265	0.999993	0.999997
TTLL7	40.7254	84.96	1	0.999997
BOLA3	16.8373	38.3387	1.00001	0.999997
KLRC2	41.0465	10.9998	0.999998	0.999997
TIMM10	124.251	90.5933	0.999995	0.999997
PTOV1-AS1	40.6568	25.926	0.999993	0.999997
GYPA	235.206	741.547	2.16138	0.999997
OR2A9P	1.47233	0	0.999999	0.999997
ANKRD18B	5.33433	16.9701	1	0.999997
KLHDC10	763.401	959.858	1.00001	0.999997
GAPDHP33	4.6145	1.00593	0.999997	0.999997
FN1	68.8534	47.3673	0.999993	0.999997
SHISA7	18.767	90.9752	2.49412	0.999997
MYL9	139.529	248.818	1	0.999997
GPX1	6101.4	17352.5	1.93684	0.999997
RIDA	74.3447	130.732	1	0.999997
RP11-1102P22.2	43.9598	24.3651	0.999995	0.999997
LIPH	28.318	74.8425	1.71178	0.999997
MYO3B	16.6703	50.7236	1.85865	0.999997
CISD2	414.382	1041.21	1.84533	0.999997
AC018731.3	3.6915	22.3437	3.32244	0.999997
SNRNP35	205.533	160.681	0.999988	0.999997
PRDX2	849.316	2572.76	1	0.999997
OLFM4	671.897	1570.58	1	0.999997
AP001505.10	2.33746	0.216704	0.999998	0.999997
KRTAP5-AS1	6.0015	15.1054	1	0.999997
C20orf96	10.4014	19.2213	1.00001	0.999997
XK	2343.09	8454.31	2.18414	0.999997
OLR1	91.2528	158.123	1	0.999997
CCR8	35.2109	11.8493	0.999998	0.999997
TMX2P1	61.6266	95.4375	1.00001	0.999997
RP13-415G19.2	1.73244	0	0.999998	0.999997
CDO1	6.74072	0.865086	0.999999	0.999997
PPP1R12A-AS1	14.9391	8.84703	0.999995	0.999997
RP11-625I7.1	3.56575	0.432543	0.999998	0.999997
RN7SL472P	6.2836	11.9057	1	0.999997
TARM1	15.0676	33.6187	1	0.999997
RP11-96D1.5	17.7192	9.35424	0.999995	0.999997
SLC4A3	5.97229	0.857399	0.999998	0.999997
JARID2-DT	6.92367	3.05123	0.999996	0.999997
MSANTD3	84.7743	141.092	1.00001	0.999997
RN7SL597P	12.488	25.9474	1.00001	0.999997
MEST	46.5146	73.9767	1.00001	0.999997
AC046143.3	6.42974	2.09353	0.999997	0.999997
CIZ1	153.754	233.233	1.00001	0.999997
DCUN1D2-AS	14.9015	9.14016	0.999994	0.999997
PTPRM	118.81	164.594	1.00001	0.999997
ST7	76.9751	132.642	1.00001	0.999997
TCEANC2	357.7	318.79	0.99998	0.999997
DRD3	5.04035	1.59236	0.999997	0.999997
COPS3	963.771	1744.64	1.00001	0.999997
TEAD1	4.60936	0.972271	0.999999	0.999997
KIAA1522	36.3255	47.0694	1.00001	0.999997
RP11-423F24.3	5.52905	1.16301	0.999998	0.999997
LCN2	310.129	603.58	1	0.999997
RPS20P10	3.43461	6.40595	1	0.999997
RGS6	214.376	604.415	1	0.999997
CYP2J2	4.82729	12.9062	1	0.999997
RP11-286H14.4	9.88604	19.4152	1.00001	0.999997
MFHAS1	519.335	1016.8	1.4134	0.999997
RPS17P13	13.6083	8.30906	0.999995	0.999997
MTHFD2L	170.487	236.052	1.00001	0.999997
CRB1	9.85157	25.69	1	0.999997
EIF3J-DT	88.9412	69.1544	0.999987	0.999997
RP5-1037N22.2	4.2357	10.4511	1	0.999997
RN7SL33P	1.04223	2.8309	1	0.999997
WDR26	7072.34	14613.8	1.00001	0.999997
GNAL	178.073	116.147	0.999993	0.999997
RNA5SP305	0.818268	2.88493	1	0.999997
NLRP7	11.4246	4.09038	0.999997	0.999997
FHL1	220.802	465.692	1	0.999997
COL24A1	32.0855	60.3	1.00001	0.999997
RP11-440L14.5	7.2721	2.74405	0.999997	0.999997
AF127936.9	23.1559	43.6587	1.00001	0.999997
COL9A2	158.965	79.5212	0.999997	0.999997
HEPHL1	14.0499	6.45317	0.999997	0.999997
SAR1B	628.736	784.602	1.00001	0.999997
CTD-2582D11.3	1.62364	0	0.999999	0.999997
HCFC1-AS1	2.95967	7.53651	1	0.999997
CDC14B	177.961	354.573	1.00001	0.999997
EIF5A2	78.0236	117.985	1.00001	0.999997
RP11-182J23.1	4.4399	0.797775	0.999998	0.999997
MRGPRE	11.6525	1.14118	0.999999	0.999997
CLDN5	74.0935	169.801	1	0.999997
HSF1	167.685	227.765	1.00001	0.999997
ELF3	11.8954	27.5346	1	0.999997
KIZ	308.815	265.034	0.999989	0.999997
SDAD1-AS1	3.09342	0.428916	0.999998	0.999997
DCTN6-DT	13.8976	39.36	1	0.999997
RP11-792D21.3	39.4116	109.355	1	0.999997
MST1L	2.64664	0.182616	0.999999	0.999997
MSMO1	177.183	236.484	1.00001	0.999997
RP11-59D5__B.3	4.42354	1.0477	0.999998	0.999997
GHITM	2174.85	3288.06	1.00001	0.999997
DMWD	77.331	129.847	1.00001	0.999997
ZNF669	107.039	87.2351	0.99999	0.999997
PHF10P1	4.01899	1.1277	0.999998	0.999997
LARP1	961.954	1440.04	1.00001	0.999997
TSPO2	69.6843	198.785	1	0.999997
LINC00639	41.7752	15.5481	0.999998	0.999997
AC015849.2	4.68263	13.8195	1	0.999997
RP11-672L10.6	3.85881	9.48993	1	0.999997
RHCE	77.0229	179.832	1	0.999997
UBXN8	53.6239	82.9562	1.00001	0.999997
RP11-685G9.2	5.85696	1.90683	0.999998	0.999997
CNTNAP1	58.4532	38.5021	0.999995	0.999997
NCEH1	179.037	326.327	1.00001	0.999997
ZNF738	126.691	93.0017	0.999991	0.999997
PIP5K1B	431.954	987.788	1.00001	0.999997
CLCN3	1364.2	2131.3	1.00001	0.999997
CDRT15P6	0.376253	2.27746	1	0.999997
CLPB	271.933	420.94	1.00001	0.999997
TREML1	189.792	525.908	1	0.999997
TSPAN17	386.985	598.202	1.00001	0.999997
LINC02861	1.25068	3.19963	1	0.999997
GET3	503.275	879.347	1.00001	0.999997
OAZ3	7.08221	16.9895	1	0.999997
AC018693.6	2.41936	6.19977	1	0.999997
B3GAT1	68.6004	124.477	1	0.999997
AC073635.5	17.8302	10.3082	0.999996	0.999997
RP11-381E24.1	13.36	7.1706	0.999995	0.999997
ST8SIA5	3.86547	0.547848	0.999999	0.999997
BRK1	778.124	1132.31	1.00001	0.999997
CTC-359D24.3	4.47584	1.54095	0.999997	0.999997
RN7SL712P	4.53649	10.2449	1	0.999997
UQCRH	339.977	508.159	1.00001	0.999997
RP11-273B20.5	2.21084	0.216704	0.999999	0.999997
OR52B3P	17.5363	10.6255	0.999997	0.999997
JMJD8	54.538	68.9055	1.00001	0.999997
SLC6A9	85.7709	244.156	1	0.999997
DACT3-AS1	5.29001	1.87188	0.999997	0.999997
TFRC	3860.27	9620.86	1	0.999997
RNF26	27.5941	40.7935	1.00001	0.999997
CRYM	7.44314	16.9333	1	0.999997
KB-1254G8.1	16.0683	8.9512	0.999996	0.999997
ABHD14B	90.1942	116.998	1.00001	0.999997
RGS9	47.4868	105.933	1	0.999997
GS1-57L11.3	3.11584	0.182616	0.999999	0.999997
LINC01151	18.8057	42.5784	1	0.999997
RPL7P42	1.51901	0	0.999999	0.999997
RP11-90C4.1	9.7045	29.1342	1	0.999997
SPDYE21	1.54562	0	0.999999	0.999997
NPIPB15	2.02933	0	0.999999	0.999997
TSBP1-AS1	15.9585	10.7435	0.999998	0.999997
ANKH	1186.15	2228.89	1.00001	0.999997
RP11-1378G18.2	31.2853	85.2667	1	0.999997
RAB28P5	3.54416	7.91903	1	0.999997
KDM7A-DT	334.655	936.324	1	0.999997
PDCL	265.483	350.515	1.00001	0.999997
PHC2-AS1	5.11319	1.65111	0.999998	0.999997
TMEM14C	211.798	374.634	1.00001	0.999997
EGF	219.679	507.576	1	0.999997
CSMD1	16.0346	4.28609	0.999999	0.999997
STARD5	32.3557	21.2089	0.999994	0.999997
CTDSPL	254.842	597.933	1	0.999997
DENND10P1	0.931508	0	0.999999	0.999997
RP11-19B4.2	2.25995	7.57433	1	0.999997
CHP1P3	4.32374	1.17354	0.999997	0.999997
C17orf99	18.6253	66.9162	1	0.999997
FAM110C	18.7895	10.1191	0.999998	0.999997
COX6B1	1292.44	2064.36	1.00001	0.999997
TPGS2	1056.03	2295.31	1.00001	0.999997
CDK16	269.932	400.949	1.00001	0.999997
TMEM183A	462.988	731.568	1.00001	0.999997
RNF5	129.983	228.35	1.00001	0.999997
CRYBB1	1.95925	0.394827	0.999998	0.999997
LINC02573	8.80693	38.4379	1	0.999997
KIFAP3	363.937	482.915	1.00001	0.999997
MORN1	73.9798	53.9778	0.999991	0.999997
DESI1	424.839	560.107	1.00001	0.999997
PAGE1	2.43559	8.19683	1	0.999997
ROR1	1.98092	0.365232	0.999998	0.999997
FAM72B	3.31093	0.641127	0.999999	0.999997
MZT2B	365.465	671.144	1.00001	0.999997
AP1B1	432.453	591.577	1.00001	0.999997
ARHGAP19-SLIT1	6.6993	2.37107	0.999998	0.999997
PLBD2	120.96	249.433	1.00001	0.999997
PIGS	261.77	323.566	1.00001	0.999997
RNA5SP155	2.29038	0.216272	0.999998	0.999997
TMEM132B	2.00057	0	0.999999	0.999997
GRB14	20.0331	46.6106	1	0.999997
ANKRD11P1	1.50957	0	0.999999	0.999997
DPY19L1	276.359	364.48	1.00001	0.999997
TRBV23-1	10.391	3.43507	0.999997	0.999997
ZSCAN5A-AS1	4.99543	9.85089	1	0.999997
LINC02664	4.48498	2.23348	0.999998	0.999997
TSPAN7	9.75359	28.7418	1	0.999997
RIMS2	4.43261	0.39932	0.999999	0.999997
RNASEH2C	296.157	405.095	1.00001	0.999997
SDSL	26.5737	52.6929	1	0.999997
TMEM200B	11.8637	6.1749	0.999996	0.999997
VIPR2	3.69566	0.827803	0.999998	0.999997
ABI3BP	46.9097	31.812	0.999995	0.999997
CCR10	5.08146	1.99366	0.999998	0.999997
SDAD1P1	47.4762	68.0493	1.00001	0.999997
RP11-157L3.13	1.80558	0.216704	0.999999	0.999997
RP11-290L7.5	13.446	3.24537	0.999999	0.999997
MYO18B	13.9993	43.5241	1	0.999997
RP11-417L19.6	10.8485	19.4993	1.00001	0.999997
TFAP2E-AS1	44.0658	65.3361	1.00001	0.999997
BACE2	231.909	427.339	1	0.999997
CTD-2291D10.4	1.04015	4.25895	1	0.999997
RP11-118J22.2	1.57109	0.216704	0.999999	0.999997
PPP1R14C	2.33947	5.95203	1	0.999997
SKINT1L	1.40187	0	0.999999	0.999997
TFR2	89.5132	237.533	1	0.999997
LINC01203	2.21	0.308454	0.999999	0.999997
L1TD1	12.1833	37.6894	1	0.999997
GYPB	727.849	1647.05	1	0.999997
SPTY2D1OS	8.4662	15.8528	1	0.999997
RP11-46A10.8	11.8806	17.8087	1	0.999997
KPNA6	885.741	1274.9	1.00001	0.999997
APOOL	119.147	154.149	1.00001	0.999997
IRGQ	237.228	275.444	1.00001	0.999997
MIR3198-1	8.79677	2.92582	0.999998	0.999997
KCNT2	5.98794	23.3381	1	0.999997
FNDC10	3.80082	8.16731	1	0.999997
RP11-294E24.1	35.8409	22.9435	0.999996	0.999997
PPP1R27	7.20854	11.679	1	0.999997
ACTBP14	5.00421	1.19666	0.999998	0.999997
SLC44A5	14.7096	2.53145	0.999999	0.999997
RP11-536C5.7	9.07192	16.3636	1.00001	0.999997
AC142472.6	44.9745	31.8611	0.999992	0.999997
RP11-23P13.6	36.3541	66.7203	1	0.999997
SRCIN1	3.10522	0.182616	0.999999	0.999997
ACER2	38.1656	69.3017	1.00001	0.999997
CLEC18A	8.06832	2.72663	0.999998	0.999997
RP11-51L5.5	0.691128	2.96187	1	0.999997
EGFL7	31.7623	61.6322	1	0.999997
AP2B1	2168.78	3722.7	1.00001	0.999997
AC009961.5	4.69273	7.72505	1	0.999997
RP11-460N20.8	77.6606	212.284	1	0.999997
UBXN7-AS1	9.17154	5.31958	0.999995	0.999997
CCL3L1	46.9463	21.4385	0.999998	0.999997
OST4	994.945	1656.13	1.00001	0.999997
SMIM5	439.36	1053.77	1	0.999997
AC002310.14	13.1357	6.97199	0.999995	0.999997
KRT79	8.1426	42.3373	1	0.999997
PPP1R21-DT	2.61118	5.93318	1	0.999997
WBP1LP1	4.95293	2.04681	0.999998	0.999997
RAPGEF5	19.3499	8.32571	0.999998	0.999997
SH3TC2	139.737	266.178	1	0.999997
HBM	579.337	1553.03	1	0.999997
KAT2B	5121.56	10466.1	1	0.999997
LINC02804	1.81291	0.182616	0.999999	0.999997
PNKD	143.202	201.078	1.00001	0.999997
TMEM9B	622.424	940.519	1.00001	0.999997
AC079779.4	4.07465	6.14516	1	0.999997
RP11-622I12.1	12.779	27.5716	1	0.999997
SLC28A3	25.4324	82.1879	1	0.999997
EIF4A1P11	3.14385	0.865519	0.999997	0.999997
LINC02384	177.714	303.336	1	0.999997
PSKH1	182.609	227.303	1.00001	0.999997
GKN2	1.88786	11.0081	1	0.999997
PNP	1416.99	2549.73	1	0.999997
RP11-561N12.9	7.31705	2.43926	0.999998	0.999997
TXNDC12	79.0759	61.319	0.999991	0.999997
PLA2G12AP1	1.33442	0	0.999999	0.999997
DIPK1B	41.1038	64.7836	1.00001	0.999997
CHST8	4.2984	9.98056	1	0.999997
GNB3	2.28071	0.182616	0.999999	0.999997
RLN3	4.72649	1.4389	0.999998	0.999997
ABCA6	24.1736	38.3572	1.00001	0.999997
PTTG1	112.948	198.961	1	0.999997
RP11-347C18.1	5.00332	1.95441	0.999998	0.999997
SMU1P1	1.05539	3.93119	1	0.999997
BICDL2	22.5367	7.45659	0.999998	0.999997
RP11-393K12.4	1.09164	0	0.999999	0.999997
RP11-227H4.9	18.6322	42.3759	1	0.999997
RP1-41C23.4	2.25682	4.37764	1	0.999997
RP11-403I13.4	3.68856	0	0.999999	0.999997
CTA-345G4.1	39.972	20.87	0.999996	0.999997
CTBP2P8	71.9097	31.5761	0.999997	0.999997
C9orf40	185.216	367.272	1	0.999997
RP11-356B19.11	2.57448	0.432976	0.999998	0.999997
RP11-361H10.7	1.16057	3.54504	1	0.999997
AHSP	1768.67	4680.46	1	0.999997
FAM86B1	1.08361	3.17126	1	0.999997
RPEP3	5.70711	2.4547	0.999997	0.999997
MICALL2	27.0073	67.649	1	0.999997
RP11-529H2.2	8.3894	3.32385	0.999997	0.999997
GPX1P1	11.7157	33.254	1	0.999997
TTYH3	279.059	461.607	1.00001	0.999997
ZNF417	375.582	308.961	0.999986	0.999997
AE000661.37	89.3929	56.8078	0.999997	0.999997
TFDP1	1507.12	3832.27	1	0.999997
ABCB10	877.524	1764.89	1.00001	0.999997
AIDA	178.804	277.865	1.00001	0.999997
LINC01485	49.8018	25.0404	0.999998	0.999997
PCBP2P2	1.09956	3.91509	1	0.999997
KIZ-AS1	38.3574	25.8289	0.999995	0.999997
RP11-34F13.2	3.09264	9.94725	1	0.999997
CPOX	262.327	363.597	1.00001	0.999997
AC025171.1	501.927	417.236	0.99999	0.999997
BHLHB9P1	4.32813	1.40974	0.999998	0.999997
GLDC	12.8774	4.25881	0.999998	0.999997
RP11-660L16.2	16.8804	27.3484	1.00001	0.999997
RP11-111A22.1	14.087	8.40857	0.999995	0.999997
SLC25A6P3	12.2154	7.02867	0.999996	0.999997
PFKP-DT	1.42409	0.182616	0.999999	0.999997
FAM20B	822.628	1482.3	1.00001	0.999997
ZNF22-AS1	13.1954	20.2315	1	0.999997
RP11-454F8.3	2.41706	0.433409	0.999998	0.999997
PDE7B	24.5267	12.9185	0.999996	0.999997
GLI4	46.2176	58.4057	1.00001	0.999997
TTLL11	54.7532	83.9854	1.00001	0.999997
ALPK2	6.40045	22.9277	1	0.999997
ATXN10	490.808	612.933	1.00001	0.999997
HECW2	270.941	153.204	0.999997	0.999997
MIR4753	4.69418	2.7295	0.999997	0.999997
SLC39A3	107.625	156.96	1.00001	0.999997
SERF2	5489.08	10489.1	1	0.999997
LINC00211	230.113	102.684	0.999997	0.999997
NUDT4	442.517	789.384	1.00001	0.999997
AC004490.1	5.62784	11.6771	1	0.999997
LINC02836	1.57299	0	0.999999	0.999997
SPATA46	2.47979	0.432543	0.999999	0.999997
RP11-64K12.8	2.84412	6.90032	1	0.999997
MMD	645.234	1126.04	1.00001	0.999997
CTC-559E9.8	8.22194	3.09537	0.999997	0.999997
PCOLCE-AS1	2.91185	0.520666	0.999999	0.999997
RHAG	204.762	572.553	1	0.999997
CDC16	767.905	993.533	1.00001	0.999997
ANO6	2177.69	3319.13	1.00001	0.999997
TCN1	321.254	566.404	1	0.999997
SLC14A1	1457.25	3627.05	1	0.999997
THOC7	270.679	419.034	1.00001	0.999997
TERF2IP	1782.03	2826.74	1	0.999997
RP13-512J5.2	4.49795	9.06213	1	0.999997
UQCR11	533.998	833.543	1.00001	0.999997
HBZ	3.77693	21.7974	1	0.999997
RP11-401P9.1	3.12284	0.861026	0.999998	0.999997
SLC8A3	18.9264	39.3986	1	0.999997
PNMA1	150.231	223.3	1.00001	0.999997
RN7SL300P	87.8185	144.383	1.00001	0.999997
AGAP12P	1.49617	0	0.999999	0.999997
INAFM2	607.794	791.811	1.00001	0.999997
RP13-143G15.4	9.36746	2.77278	0.999998	0.999997
RP11-21J7.1	3.66133	1.01085	0.999998	0.999997
ACP1	1199.73	2151.86	1	0.999997
RP11-697K23.3	5.51551	2.2575	0.999997	0.999997
GID4	308.395	691.754	1	0.999997
KB-431C1.5	47.637	30.5188	0.999995	0.999997
CETN2	137.502	230.866	1	0.999997
FUCA1	375.767	532.352	1.00001	0.999997
RP11-62E14.2	10.2385	4.01726	0.999997	0.999997
DYTN	12.306	5.13489	0.999998	0.999997
NCOA4	38839.8	73654.1	1	0.999997
LINC01967	2.51636	0.607039	0.999998	0.999997
CRYZL2P	28.6314	40.0897	1.00001	0.999997
CEACAMP3	11.4365	5.13947	0.999998	0.999997
ARHGEF35	1.3913	0.212211	0.999999	0.999997
NAPB	402.811	481.635	1.00001	0.999997
STK11	1786.37	3294.75	1	0.999997
LINC01887	2.78573	0.857399	0.999998	0.999997
PLA2G2F	2.66869	0.212211	0.999999	0.999997
ANKLE1	25.2267	42.3858	1	0.999997
BRWD1-AS1	1.29233	0	0.999999	0.999997
IGFL4	8.51818	3.30925	0.999998	0.999997
ABCA11P	13.1519	7.72853	0.999997	0.999997
RN7SL411P	5.78067	3.02643	0.999997	0.999997
EIF3C	6.6654	3.10306	0.999996	0.999997
C22orf34	228.287	158.607	0.999994	0.999997
CCDC3	4.03249	15.9577	1	0.999997
CYP51A1P2	1.6475	0.216272	0.999998	0.999997
CHP1P1	22.5446	12.7711	0.999996	0.999997
SGCEP1	0.75369	3.46104	1	0.999997
FECH	6121.71	17966.6	1	0.999997
RP11-138I1.3	6.11517	12.8404	1	0.999997
PLS3	10.6168	16.2361	1	0.999997
PBX1	255.173	671.3	1	0.999997
RP4-641G12.4	8.47709	5.22814	0.999997	0.999997
RP3-528L19.2	3.59774	0.607039	0.999999	0.999997
RP11-603B24.1	21.4849	17.0424	0.999998	0.999997
NAT8L	1.57016	3.85062	1	0.999997
TRBV5-7	5.19968	2.26112	0.999998	0.999997
RN7SL3	2629.41	1233.05	1.00001	0.999997
CLPTM1	166.869	226.005	1.00001	0.999997
FMO7P	2.26243	5.01551	1	0.999997
PRTG	2.62519	0.212211	0.999999	0.999997
RP11-38G5.2	26.968	13.5994	0.999997	0.999997
RP11-523O18.5	20.9251	11.8119	0.999996	0.999997
RP11-116O18.4	2.18518	0.581504	0.999998	0.999997
RP11-186F10.4	1.8018	0.216272	0.999999	0.999997
AC001226.7	4.9224	2.38848	0.999997	0.999997
RP3-415N12.1	9.49838	4.84546	0.999997	0.999997
RP11-395L14.18	8.68028	3.62175	0.999998	0.999997
RN7SL559P	10.4974	6.73094	0.999996	0.999997
ABCA13	1214.49	2322.8	1	0.999997
LINC00867	11.5237	6.64305	0.999996	0.999997
EDN3	1.66983	0	0.999999	0.999997
RP11-1029M24.4	3.70546	0.798208	0.999998	0.999997
RP11-862L9.2	197.658	130.894	0.999995	0.999997
PIP5K1C	169.083	214.035	1.00001	0.999997
FADS1	142.677	195.613	1.00001	0.999997
PPIAP45	3.98977	1.04001	0.999999	0.999997
CENPBD1P1	126.834	162.613	1.00001	0.999997
BEX3	221.401	392.576	1	0.999997
EIF2AK4	530.141	666.339	1.00001	0.999997
RP11-16D24.1	3.72482	0.428483	0.999999	0.999997
RP11-334C17.5	72.0288	94.2248	1.00001	0.999997
CMBL	54.8325	19.3213	0.999999	0.999997
LINC00511	12.5576	4.43694	0.999998	0.999997
RPS29P20	1.07727	0	0.999999	0.999997
YWHAE	324.009	418.992	1.00001	0.999997
OR2B6	8.10405	3.89194	0.999998	0.999997
MAP3K5-AS1	85.586	62.9446	0.999994	0.999997
GPR3	2.89947	1.06851	0.999998	0.999997
PDK2	76.9998	215.164	1.00001	0.999997
MIR3681HG	9.69651	7.83935	0.999998	0.999997
RP11-977G19.12	2.72652	6.6997	1	0.999997
ABCG2	289.065	631.381	1	0.999997
VTI1B	981.299	1726.66	1.00001	0.999997
ST18	4.52941	1.23075	0.999998	0.999997
CLECL1	44.0202	23.2835	0.999998	0.999997
ATP1B1	28.9767	39.7177	1	0.999997
YIPF6	1215.99	2179.96	1	0.999997
MAPRE3-AS1	8.36102	3.71867	0.999997	0.999997
JAZF1-AS1	5.52833	8.191	1	0.999997
POP7	112.515	185.167	1.00001	0.999997
STXBP5L	5.45072	1.06961	0.999999	0.999997
LINC01765	30.0546	17.379	0.999997	0.999997
RP11-141M1.3	7.76083	1.82409	0.999999	0.999997
RP11-499P20.2	18.5066	11.5137	0.999996	0.999997
RN7SKP239	1.34825	0.182616	0.999999	0.999997
RGCC	668.024	1300.51	1	0.999997
CSTB	170.489	233.343	1.00001	0.999997
LINC00399	7.3585	1.51027	0.999999	0.999997
DDB1	3158.81	5033.78	1	0.999997
ETFA	907.559	1244.02	1.00001	0.999997
ABCB5	10.35	32.5908	1	0.999997
RTL8C	13.8393	20.5928	1	0.999997
ZNF727	23.7999	15.6235	0.999998	0.999997
RP11-134O21.1	18.0892	7.08278	0.999998	0.999997
CTD-2104P17.2	4.12437	1.66416	0.999997	0.999997
E2F4	583.322	842.397	1.00001	0.999997
RP11-593F23.1	1.2255	0	0.999999	0.999997
RP11-100G15.12	14.6932	21.0279	1.00001	0.999997
AC159540.14	4.52009	0.365232	0.999999	0.999997
TPST1	631.397	285.889	0.999998	0.999997
C4BPAP2	1.52882	0.365232	0.999999	0.999997
RP11-534L6.5	1.78774	0.216704	0.999999	0.999997
SPSB4	1.49265	7.28855	1	0.999997
SLIT3	2.98355	0	0.999999	0.999997
IMMP1LP1	4.78803	1.38014	0.999998	0.999997
LRRN1	96.9113	43.2084	0.999998	0.999997
TPM3P6	2.97328	0.428483	0.999998	0.999997
LINC01801	20.2577	12.0772	0.999997	0.999997
KB-1410C5.5	1.15184	2.70767	1	0.999997
RP11-655C2.4	4.70766	1.99617	0.999998	0.999997
RN7SL610P	10.5147	20.8094	1	0.999997
MYO1D	142.641	234.007	1.00001	0.999997
MYL4	243.32	711.945	1	0.999997
RP4-773N10.4	69.7639	55.722	0.999991	0.999997
MCCC1-AS1	13.7307	8.13434	0.999996	0.999997
FILIP1	17.576	8.65918	0.999997	0.999997
KCNAB3	30.8627	19.9793	0.999996	0.999997
C12orf75	233.22	347.886	1	0.999997
RP11-344B5.2	60.5953	29.0742	0.999997	0.999997
IL21-AS1	4.12033	1.84272	0.999998	0.999997
CTD-3222D19.12	25.7219	17.2814	0.999994	0.999997
TRIM27	1419.99	1137.72	0.999992	0.999997
NHP2	61.1561	42.2332	0.999995	0.999997
ARL2	69.233	95.0276	1.00001	0.999997
RP11-457P14.5	11.6054	6.70105	0.999997	0.999997
CNN2P1	6.08905	3.76129	0.999997	0.999997
RP1-257A7.4	57.9876	34.1549	0.999996	0.999997
PSMA6P1	44.286	40.6155	1	0.999997
HTR3B	4.20337	0.865519	0.999998	0.999997
MTCO2P27	1.04134	0	0.999999	0.999997
RP11-256L11.3	0.579777	1.97436	1	0.999997
RAB6B	101.268	252.229	1	0.999997
SREBF2	263.715	355.39	1.00001	0.999997
ATP6V1FNB	3.11574	8.64931	1	0.999997
GULP1	1.26326	6.50712	1	0.999997
KEL	181.218	512.465	1	0.999997
ZNRF1	60.1427	95.1294	1.00001	0.999997
MAP7	36.0667	21.346	0.999996	0.999997
RP11-657K20.3	3.99738	1.41512	0.999998	0.999997
AC002511.3	22.1644	11.983	0.999998	0.999997
RP11-15M15.1	13.4018	6.70618	0.999997	0.999997
RP11-875O11.2	126.971	67.6981	0.999997	0.999997
UBL5	958.041	1353.36	1.00001	0.999997
ARHGAP26-IT1	105.395	69.1635	0.999996	0.999997
XXbac-BPG299F13.15	1.54352	0	0.999999	0.999997
SERPINB10	75.9338	181.182	1	0.999997
RP11-198M19.2	2.55283	6.98252	1	0.999997
RP11-705C15.3	1092.32	800.405	0.999993	0.999997
CREG1	2369.64	4767.81	1	0.999997
RP11-432I5.4	7.39695	5.29798	0.999996	0.999997
REXO2	415.569	704.177	1	0.999997
SUCNR1	68.3941	120.896	1	0.999997
ZDHHC2	1473.04	2069.25	1.00001	0.999997
TCF7L1	27.2502	16.9881	0.999995	0.999997
OR52H1	4.64834	2.80557	0.999998	0.999997
CASC8	11.9236	5.20677	0.999998	0.999997
RP11-407H3.1	15.8929	21.2457	1.00001	0.999997
RP11-387P12.1	12.4539	6.45691	0.999998	0.999997
LINC02284	90.203	130.399	1.00001	0.999997
RP5-1007F24.2	2.18222	0.432543	0.999999	0.999997
LA16c-358B7.3	6.70336	11.6852	1	0.999997
AC007879.3	1.49052	0.212211	0.999999	0.999997
STMN1P1	48.0894	31.9015	0.999996	0.999997
PCGF5	2323.77	3722.16	1.00001	0.999997
ADGRL2	2.56006	0	1	0.999997
SYCP3	115.342	78.577	0.999995	0.999997
CBX8	37.1926	24.4114	0.999994	0.999997
AC004069.2	36.2529	18.4199	0.999997	0.999997
CYS1	1.51746	3.44977	1	0.999997
NCKAP1	181.374	297.343	1	0.999997
NDUFS7	79.319	105.075	1.00001	0.999997
CYP2F2P	5.67937	10.1871	1	0.999997
AGPAT3	678.146	938.453	1.00001	0.999997
RP11-81A1.10	154.236	97.6477	0.999996	0.999997
CNN1	5.11325	19.5298	1	0.999997
PDLIM1	156.022	286.374	1	0.999997
RP5-1073O3.2	19.2443	12.3067	0.999996	0.999997
RP11-444E17.6	1.40205	3.84689	1	0.999997
POLR2J	196.472	271.842	1.00001	0.999997
RP3-336K20__B.2	1.41574	0.182616	0.999999	0.999997
RP11-640N11.2	2.40441	0.581936	0.999999	0.999997
APOLD1	92.6511	65.0986	0.999996	0.999997
PLA2G12A	212.075	334.838	1.00001	0.999997
NSG1	33.8329	40.5028	1	0.999997
POU5F1P5	55.1253	40.7203	0.999994	0.999997
LRP12	75.7162	119.862	1	0.999997
OGFOD2	39.209	26.7805	0.999993	0.999997
MGAT4B	613.677	823.611	1.00001	0.999997
MTND5P26	2.91261	5.05232	1	0.999997
CAMSAP1	377.936	437.939	1.00001	0.999997
RNF151	1.27855	2.84831	1	0.999997
RWDD1	190.783	245.76	1.00001	0.999997
SLC11A2	560.507	717.391	1.00001	0.999997
HCG9	4.69004	1.41293	0.999998	0.999997
C3orf49	16.7831	13.6527	0.999996	0.999997
INHBA	42.8551	93.3733	1	0.999997
AC107081.5	6.99265	11.0472	1	0.999997
RP13-685P2.9	4.93777	2.26671	0.999997	0.999997
MTURN	1847.43	3288.39	1	0.999997
NUTF2	229.552	289.462	1.00001	0.999997
RPL3P4	17.9972	37.2475	1	0.999997
RP1-102E24.6	2.75619	0.615159	0.999998	0.999997
OR2L8	2.07545	0.636634	0.999999	0.999997
ZNF730	16.3734	32.9508	1	0.999997
FAM189B	20.7983	32.1571	1.00001	0.999997
GALNT8	6.69121	3.34167	0.999998	0.999997
FLICR	6.93544	2.69651	0.999998	0.999997
SLC1A7	15.7182	29.0545	1	0.999997
PCK2	138.697	187.379	1.00001	0.999997
YES1	113.246	144.691	1.00001	0.999997
ACTG1P20	23.8964	15.8651	0.999995	0.999997
RP11-463C14.1	1.48728	0.216704	0.999999	0.999997
RP11-499P9.1	16.9942	10.774	0.999996	0.999997
RP11-541E12.1	1.42289	0	0.999999	0.999997
MKRN2	759.561	610.423	0.99999	0.999997
REXO5	54.932	89.9097	1	0.999997
SPATA41	36.4517	25.5982	0.999995	0.999997
JAKMIP2-AS1	4.91269	9.04567	1	0.999997
CTC-457L16.2	5.8422	1.26397	0.999999	0.999997
RP1-128M12.3	2.29923	5.95818	1	0.999997
CTD-2506P8.6	7.7217	4.56278	0.999997	0.999997
URAHP	1.55287	2.94685	1	0.999997
CTD-3239E11.2	11.652	7.28527	0.999997	0.999997
LINC02073	15.2106	3.5449	0.999999	0.999997
HNRNPA1P59	27.1589	19.9962	0.999994	0.999997
GS1-279B7.1	9.90536	3.69444	0.999998	0.999997
LAMTOR1	1108.91	1607.13	1.00001	0.999997
MAP3K2-DT	20.5672	11.9735	0.999995	0.999997
PTPRG-AS1	2.14127	0.308454	0.999999	0.999997
ACTR10	561.199	754.575	1.00001	0.999997
SLC5A9	55.3469	33.6126	0.999998	0.999997
ENSG10010134216.1	7.78554	3.01714	0.999997	0.999997
MIR4441	9.13392	5.84517	0.999997	0.999997
GSTO1	855.792	1206.68	1.00001	0.999997
GALNT6	327.547	490.647	1.00001	0.999997
RP11-420L9.5	2.24456	5.30894	1	0.999997
ZNF271P	596.81	828.044	1.00001	0.999997
DCK	666.418	956.221	1.00001	0.999997
MTND2P5	2.15303	0.703282	0.999998	0.999997
AP003068.23	98.4968	219.246	1	0.999997
RP5-899E9.1	2.30649	4.32101	1	0.999997
FAHD1	193.396	332.546	1	0.999997
ANKRD18CP	16.9461	19.5367	1	0.999997
CCNDBP1	4589.52	7617.45	1	0.999997
PCYT1B	50.9379	101.158	1	0.999997
FAM242F	1.6004	0	0.999999	0.999997
AKR1E2	177.102	304.925	1	0.999997
FITM1	23.3723	33.5141	1	0.999997
MMP8	854.835	1640.51	1	0.999997
NRGN	117.03	114.942	1	0.999997
HS3ST5	2.04026	0.308454	0.999999	0.999997
RP11-497D6.5	9.81726	4.57178	0.999997	0.999997
ATP5MFP6	3.23842	6.83708	1	0.999997
NSA2P7	1.50049	0.182616	0.999999	0.999997
U2AF1	44.8548	21.0507	0.999999	0.999997
RP11-57I17.4	2.17311	0.308454	0.999999	0.999997
RNGTT	589.107	514.425	0.999986	0.999997
PPDPF	190.305	427.355	1	0.999997
XXbac-B476C20.11	6.83998	11.2506	1	0.999997
ADI1	380.34	486.506	1.00001	0.999997
ZNF33BP1	5.63517	11.1955	1	0.999997
CCM2L	1.92203	0.216704	0.999999	0.999997
RP11-830F9.5	37.6871	54.3112	1	0.999997
SLC25A52	1.50648	0.216272	0.999999	0.999997
ACO2	333.307	404.582	1.00001	0.999997
RN7SL503P	12.2712	23.987	1	0.999997
RP11-399E6.6	3.85094	0.946735	0.999999	0.999997
GCNT1P3	49.9278	31.8785	0.999997	0.999997
FLYWCH1	251.273	307.319	1.00001	0.999997
TRAJ55	3.60628	1.25113	0.999998	0.999997
GPR1	2.52058	7.74838	1	0.999997
RP11-114G22.1	2.24269	0.216272	0.999999	0.999997
FBP1	102.701	145.648	1	0.999997
GPR31	1.82953	0	0.999999	0.999997
DOT1L	215.68	287.176	1.00001	0.999997
RP11-92F20.1	1.83235	0.308454	0.999999	0.999997
ILDR2	10.1161	24.3923	1	0.999997
RP11-575L7.4	65.3027	38.2249	0.999997	0.999997
NRARP	3.48362	10.1959	1	0.999997
CD151	385.297	597.772	1	0.999997
CCL20	1.63734	0.520666	0.999999	0.999997
ZNF460-AS1	20.9917	34.0117	1.00001	0.999997
LINC01350	1.48653	0.216272	0.999999	0.999997
EPC1	1303.2	1163.47	0.999986	0.999997
DEFA3	1033.74	3630.33	1	0.999997
GALNT10	949.7	1340.19	1.00001	0.999997
AC005019.2	3.13216	6.18386	1	0.999997
BCAS1	27.9484	14.4723	0.999997	0.999997
OR10V2P	20.3886	12.4913	0.999997	0.999997
OR1L6	1.51165	0.216272	0.999999	0.999997
EEF1AKMT4	9.49061	5.25839	0.999998	0.999997
MFSD2B	227.891	616.204	1	0.999997
RP13-16H11.5	1.01702	3.34443	1	0.999997
EMP1	29.4235	52.3323	1	0.999997
RP11-278J6.4	1.9367	0.216272	0.999999	0.999997
STAP1	120.811	93.3746	0.999997	0.999997
ALDH6A1	128.475	154.02	1.00001	0.999997
CPTP	49.0431	58.0152	1.00001	0.999997
KIF2A	1778.4	2430.8	1.00001	0.999997
HSD17B7P2	27.0522	19.3876	0.999995	0.999997
FAT4	36.85	19.5666	0.999997	0.999997
AP2S1	544.906	902.93	1	0.999997
LINC00881	25.7375	20.3957	0.999996	0.999997
STON1	38.0758	58.2408	1	0.999997
ALKBH5	820.669	1044.59	1.00001	0.999997
TUFT1	52.4879	38.0038	0.999995	0.999997
ZFAND4	490.42	836.437	1.00001	0.999997
MYL12BP2	1.17631	0	0.999999	0.999997
PTPN21	4.01599	1.04408	0.999998	0.999997
MRPL16	398.871	322.95	0.999992	0.999997
RP11-702H23.4	1.64592	0.428916	0.999999	0.999997
RPL5P8	3.91568	7.06778	1	0.999997
GLB1L2	25.2618	47.5898	1	0.999997
CNTNAP3B	6.35098	1.53065	0.999999	0.999997
RP11-57H14.3	2.73769	0.74143	0.999998	0.999997
ZNF737	416.287	310.567	0.999994	0.999997
KCNN4	135.535	206.426	1.00001	0.999997
SLC25A5P1	5.77695	2.52003	0.999998	0.999997
FAM83F	24.3143	46.5724	1	0.999997
C1orf116	36.3493	111.594	1	0.999997
XXbac-BPG300A18.17	11.0971	5.36934	0.999997	0.999997
WIPI2	1190.94	1884.8	1.00001	0.999997
CTB-139P11.2	24.4912	9.14861	0.999998	0.999997
HTD2	3.70622	1.26527	0.999997	0.999997
UNC5C	2.74532	0.853339	0.999999	0.999997
FSTL3	44.0285	76.5944	1	0.999997
RP11-518I13.2	15.0958	6.73292	0.999998	0.999997
ZNF732	7.17727	3.26989	0.999998	0.999997
RP11-19J3.7	11.8757	16.2477	1	0.999997
SLC1A5	896.397	1914.3	1	0.999997
RPS3P2	41.5204	28.7008	0.999994	0.999997
CLRN1-AS1	10.5511	2.02796	0.999999	0.999997
ADD2	169.409	324.924	1	0.999997
BPGM	7664.54	17790.6	1	0.999997
NECAP1P2	5.65247	2.76676	0.999997	0.999997
ANO2	14.4509	27.238	1	0.999997
STON2	513.413	947.905	1	0.999997
DYRK1B	102.166	136.013	1.00001	0.999997
LINC00853	8.41737	15.9164	1	0.999997
TMEM40	76.0585	169.76	1	0.999997
AP002954.4	4.47664	1.59367	0.999999	0.999997
RP11-589N15.1	1.48805	0.433409	0.999999	0.999997
CTD-2542C24.5	10.2398	5.87605	0.999997	0.999997
CX3CR1	1046.34	1412.48	1	0.999997
TSPAN32	446.309	545.539	1.00001	0.999997
CHMP4C	1.30311	3.41272	1	0.999997
H2BC19P	132.866	85.8407	0.999996	0.999997
MAP2K1P1	1.38617	0.182616	0.999999	0.999997
AC092155.4	2.06366	0.182616	0.999999	0.999997
ANXA7	1132.4	1516.3	1.00001	0.999997
IGHV3-72	7.19114	1.65649	0.999999	0.999997
RABGAP1L-AS1	9.68782	5.99872	0.999997	0.999997
RP11-76P21.4	6.82894	2.76072	0.999998	0.999997
CTA-270D13.1	1.03284	3.4444	1	0.999997
CUZD1	5.78219	2.45295	0.999998	0.999997
RP11-565O12.1	72.6978	52.3888	0.999995	0.999997
PEA15	264.819	350.98	1.00001	0.999997
RN7SL586P	1.56612	3.59271	1	0.999997
C1orf52	214.339	254.116	1.00001	0.999997
DNAJC4	117.7	157.61	1.00001	0.999997
DNAJB7	8.40684	4.7428	0.999996	0.999997
GDF15	60.7135	79.6259	1	0.999997
CA3-AS1	68.835	180.741	1	0.999997
TPRG1L	777.754	1284.67	1.00001	0.999997
TRPM3	4.93722	1.0477	0.999999	0.999997
ANKRD9	402.015	1050.82	1	0.999997
CTD-3025N20.3	1.38695	2.67458	1	0.999997
LINC01814	74.2333	47.7356	0.999996	0.999997
RPL35AP9	2.35348	5.21017	1	0.999997
CTD-2621I17.3	4.42326	7.67014	1	0.999997
SQLE	102.718	147.104	1.00001	0.999997
GPLD1	84.9747	150.594	1	0.999997
RP11-133K1.7	1.77763	0.182616	0.999999	0.999997
AC093627.8	1.03406	3.55072	1	0.999997
OR2AE1	1.60169	0.182616	0.999999	0.999997
GOLGA3	1200.46	1446.64	1.00001	0.999997
CALY	1.07095	0	0.999999	0.999997
ST13P15	9.77988	4.13176	0.999998	0.999997
MEIS1-AS2	2.82693	7.51799	1	0.999997
E2F1	72.1935	119.713	1	0.999997
RP1-46C2.1	3.5224	1.04814	0.999998	0.999997
ARMH4	2.70692	11.4005	1	0.999997
CCN3	91.6114	42.4257	0.999998	0.999997
LTF	1620.95	2830.62	1	0.999997
KBTBD4	109.142	83.3139	0.999992	0.999997
RP5-1024N4.2	1.22292	0.182616	0.999999	0.999997
TMEM221	1.36746	0.308454	0.999999	0.999997
ZMAT5	67.1875	52.8229	0.999994	0.999997
AGBL5	214.552	261.546	1.00001	0.999997
ZNF628	16.8301	23.55	1	0.999997
NRAS	659.759	805.818	1.00001	0.999997
RP11-852E15.3	34.5587	24.2228	0.999996	0.999997
LOXL1-AS1	27.6135	36.7796	1	0.999997
PHKB	1407.95	1711.58	1.00001	0.999997
PPT2	11.0238	16.3426	1	0.999997
PAGE2	3.73106	10.0004	1	0.999997
IFRD2	203.481	328.011	1	0.999997
TMEM14B	263.995	400.858	1.00001	0.999997
KLF1	1251.14	3041.64	1	0.999997
LINC02153	1.26619	2.39551	1	0.999997
MIR4285	1.98849	4.88504	1	0.999997
WDR38	7.03227	9.29154	1	0.999997
RP11-231C14.9	11.2199	6.67298	0.999996	0.999997
COX6A1P2	5.06492	9.7906	1	0.999997
FIRRE	51.2421	77.6341	1.00001	0.999997
RP11-875O11.3	69.8514	42.9483	0.999996	0.999997
SEC13P1	13.7342	6.68096	0.999997	0.999997
EEF1A1P38	2.35363	4.98875	1	0.999997
CTD-2245E15.3	0.823483	2.23711	1	0.999997
ZNF713	15.7573	21.8462	1	0.999997
RTL1	1.55808	0	0.999999	0.999997
RP11-324H7.1	1.42837	0	0.999999	0.999997
CTD-2588E21.1	20.1824	10.982	0.999997	0.999997
IFITM3P3	0.620197	3.2207	1	0.999997
RELN	32.9055	165.885	1	0.999997
HCFC1	407.375	526.845	1.00001	0.999997
PTGS1	986.146	1875.34	1	0.999997
CD226	1950.44	2846.03	1.00001	0.999997
POLR1D	1320.99	2403.91	1	0.999997
SCX	3.67897	6.19679	1	0.999997
RNU6-1306P	2.41634	0	0.999999	0.999997
RP11-358F13.1	105.959	29.7695	0.999999	0.999997
RP11-1197K16.2	34.6337	21.5546	0.999997	0.999997
GNG12-AS1	69.1899	28.8216	0.999998	0.999997
SF3A3P2	5.30763	3.12882	0.999997	0.999997
HECTD2	50.2637	71.7433	1.00001	0.999997
AIG1	201.294	314.571	1.00001	0.999997
PNMA6A	5.49312	1.29444	0.999999	0.999997
RP5-903G2.2	1.12113	0.212211	0.999999	0.999997
AC007036.6	18.9708	16.0627	0.999996	0.999997
COL4A1	8.17294	2.08046	0.999999	0.999997
VEGFC	6.87253	20.1461	1	0.999997
TLK2P2	17.3456	9.08293	0.999997	0.999997
ADCY1	16.5358	9.81353	0.999996	0.999997
RP11-166N17.1	23.9397	17.1606	0.999995	0.999997
RP11-680F20.10	2.65739	0.74143	0.999999	0.999997
ATF5	15.3894	22.4711	1	0.999997
CASP16P	15.4295	20.4001	1	0.999997
POLG2	240.12	199.988	0.99999	0.999997
PTPRN2	113.253	69.4553	0.999996	0.999997
TMCC1-DT	48.8843	35.8123	0.999994	0.999997
A4GALT	9.95302	2.44307	1	0.999997
CYB5A	150.359	234.902	1.00001	0.999997
RP11-422P24.10	7.98761	3.70802	0.999997	0.999997
RP1-90L6.3	5.80162	8.29129	1	0.999997
SLC35E1	303.145	375.192	1.00001	0.999997
CTD-2034I4.2	1.4392	0	0.999999	0.999997
COL2A1	1.60162	0	0.999999	0.999997
ARG2	60.3672	81.6972	1.00001	0.999997
BABAM1	391.318	675.269	1	0.999997
AL133243.1	70.379	54.1981	0.999994	0.999997
MIR302C	4.92227	8.57881	1	0.999997
SULT1E1	4.19432	0.398888	0.999999	0.999997
CDK18	4.69299	7.19098	1	0.999997
RP1-168P16.1	10.7397	6.61686	0.999997	0.999997
BPI	206.952	458.35	1	0.999997
EIF5A2P1	3.34888	7.44068	1	0.999997
CD200R1L	3.41246	9.62889	1	0.999997
SCARNA9	235.869	190.609	0.999993	0.999997
CASP1P2	32.6104	22.2078	0.999997	0.999997
GJB3	3.3479	1.56276	0.999998	0.999997
GTF2IP12	59.7183	38.941	0.999996	0.999997
RP11-379C10.4	5.52227	11.1112	1	0.999997
RP11-77E14.2	2.19239	0.615159	0.999998	0.999997
SLC26A4-AS1	2.34931	4.37185	1	0.999997
MT1X	26.0293	38.9594	1	0.999997
H2AJ	623.673	1064.17	1	0.999997
CAP1P2	3.38848	1.46038	0.999998	0.999997
LINC01036	158.352	334.165	1	0.999997
GLUL	14865.4	24663	1	0.999997
IZUMO2	1.94569	0.216272	0.999999	0.999997
PPOX	218.47	321.302	1.00001	0.999997
PTGDS	27.7281	50.8852	1	0.999997
PRUNE1	347.582	483.805	1.00001	0.999997
ZBED6	7.83393	11.1571	1	0.999997
SLC35E4	24.8113	38.5602	1.00001	0.999997
RBX1	655.17	979.066	1.00001	0.999997
KB-1440D3.13	1.05186	0	0.999999	0.999997
AC006499.7	2.11328	0.216272	0.999999	0.999997
GNG11	663.348	1160.4	1	0.999997
UROD	502.539	766.525	1	0.999997
NECTIN2	42.2226	66.8593	1	0.999997
CMPK1	1153.85	1473.49	1.00001	0.999997
ZNF440	276.773	226.543	0.999991	0.999997
G3BP2	1393.95	1573.8	1.00001	0.999997
RP11-670E13.3	3.76148	2.26112	0.999998	0.999997
LRRC23	33.0999	23.8777	0.999995	0.999997
MIR6813	4.34391	8.04071	1	0.999997
NUDT11	5.57119	2.08858	0.999998	0.999997
CTD-2083E4.4	8.4193	3.36012	0.999998	0.999997
ABCC3	360.943	742.667	1	0.999997
LINC01399	2.77158	27.9387	1	0.999997
TRPC5	65.3044	44.0535	0.999995	0.999997
RNU6-548P	1.59809	0.216272	0.999999	0.999997
ARHGAP21	370.905	509.168	1.00001	0.999997
RP11-122G18.12	12.6026	8.04204	0.999996	0.999997
RN7SL47P	7.87162	5.74431	0.999997	0.999997
STX2	215.129	273.171	1.00001	0.999997
FTH1P22	12.3901	23.6273	1	0.999997
MYO6	76.5004	106.291	1	0.999997
ZNF595	114.467	78.1746	0.999996	0.999997
SLC4A1	11861.8	32361	1	0.999997
HMGA1P4	10.6451	6.777	0.999996	0.999997
CD2AP	607.244	976.058	1.00001	0.999997
HPS1	1416.06	2603.17	1	0.999997
CYP51A1	13.4313	23.3957	1	0.999997
RP11-451F14.1	8.8563	4.56861	0.999997	0.999997
RP3-521E19.2	3.17082	1.04857	0.999998	0.999997
CRISP2	12.2932	25.0221	1	0.999997
VKORC1L1	277.324	340.771	1.00001	0.999997
SCAMP4	37.7433	50.9327	1	0.999997
ADIRF-AS1	23.6272	38.2702	1	0.999997
RP11-1252I4.2	1.22826	3.15392	1	0.999997
RP4-714D9.2	3.10123	0.861892	0.999998	0.999997
CTA-256D12.11	3.64412	1.25629	0.999998	0.999997
EIF2S2P2	2.93424	4.30683	1	0.999997
PDYN-AS1	2.11483	0.611532	0.999999	0.999997
RP11-775D22.3	1.08049	4.70363	1	0.999997
LILRB4	84.0644	137.305	1	0.999997
RNF123	982.624	1749.77	1	0.999997
RPL11P4	1.13374	0.182616	0.999999	0.999997
LAPTM4B	69.5183	124.79	1	0.999997
XPC	818.763	652.242	0.999991	0.999997
KIF26A	13.5877	43.9861	1	0.999997
RP11-384C4.2	39.6028	29.8937	0.999994	0.999997
RP11-456P18.2	148.389	112.416	0.999996	0.999997
CTD-2265O21.7	1.07121	3.54064	1	0.999997
ADAMTSL2	1.49329	0	0.999999	0.999997
RPS27AP16	17.7787	25.4261	1	0.999997
SRSF4	1299.12	1141.57	0.999984	0.999997
RP11-454E5.4	4.03111	7.19496	1	0.999997
RP11-687F6.5	19.9516	10.7133	0.999998	0.999997
SLC12A5-AS1	7.01061	2.86694	0.999999	0.999997
AC004076.5	18.6732	10.5127	0.999997	0.999997
JOSD2	56.5744	78.0351	1.00001	0.999997
RP11-392A14.9	4.46654	1.23118	0.999998	0.999997
RPL27P8	9.72654	4.68262	0.999997	0.999997
TNF	29.3492	38.2882	1	0.999997
UBXN2A	226.37	333.136	1.00001	0.999997
RP13-635I23.3	15.2209	9.82362	0.999996	0.999997
WDR59	370.416	476.407	1.00001	0.999997
COA1	1644.65	1254.86	0.999994	0.999997
SLC35F3	10.1163	3.68611	0.999998	0.999997
FAM104B	79.8199	147.798	1	0.999997
RP11-476C8.2	37.4652	27.2751	0.999996	0.999997
RP11-108M9.6	4.97958	1.89226	0.999998	0.999997
SREBF1	251.65	320.038	1.00001	0.999997
FOXP1-AS1	26.6544	15.8002	0.999996	0.999997
DAB1-AS1	4.8433	1.04133	0.999999	0.999997
ITGB5	354.253	671.84	1	0.999997
FBXO9	3182.41	6182.95	1	0.999997
DHX29	654.487	891.737	1.00001	0.999997
TPM3P9	69.3794	43.2933	0.999995	0.999997
CYP51A1-AS1	1.75226	0.398888	0.999998	0.999997
CTD-2093G19.1	14.8694	8.5281	0.999997	0.999997
HNRNPCP4	1.32979	0	0.999999	0.999997
STOM	4167.04	8799.89	1	0.999997
RP5-971C3.1	8.84493	14.7928	1	0.999997
AC010731.2	3.33946	1.15938	0.999999	0.999997
CCDC183-AS1	8.98399	14.3295	1	0.999997
MLF1	9.94584	16.7514	1	0.999997
ZBTB7A	243.677	316.295	1.00001	0.999997
GABARAPL2	2227.73	4741.3	1	0.999997
NUMBL	20.1506	28.5661	1.00001	0.999997
RRAGB	209.782	265.291	1.00001	0.999997
SNORD117	5.84494	3.2006	0.999997	0.999997
RP11-714G18.1	5.3616	1.84809	0.999998	0.999997
RN7SL91P	8.4649	15.5315	1	0.999997
RP11-867O8.10	3.49157	1.73639	0.999998	0.999997
MTMR12	481.195	586.627	1.00001	0.999997
CTB-134H23.3	8.27977	12.9209	1	0.999997
IGHV1-69	2.44563	0.730464	0.999999	0.999997
AC009480.3	3.70252	1.62238	0.999998	0.999997
ZGRF1	318.622	436.267	1.00001	0.999997
RP11-807C20.2	40.6793	25.4869	0.999996	0.999997
MT-CO1	3729.99	5675.06	1.00001	0.999997
ATP5F1E	3081.89	4675.31	1	0.999997
RP11-176H8.1	2.25157	1.03958	0.999998	0.999997
CALR	663.388	840.395	1.00001	0.999997
ADGRB1	11.0311	18.4553	1	0.999997
PLA2G7	69.208	125.546	1	0.999997
MAEL	1.46927	4.35113	1	0.999997
CTB-50L17.9	3.83857	7.16052	1	0.999997
TMEM198B	45.7679	72.5387	1	0.999997
TEX261	178.083	207.073	1.00001	0.999997
RP11-775D22.2	3.8152	7.58199	1	0.999997
RP11-371H1.1	11.3116	4.1114	0.999998	0.999997
PTP4A2P2	18.929	33.844	1	0.999997
IGLV7-46	13.7362	6.08836	0.999999	0.999997
CTA-223H9.9	4.36632	7.45308	1	0.999997
RP11-195C7.2	1.74798	0.216704	0.999999	0.999997
RP11-457M11.8	0.999452	0.182616	0.999999	0.999997
UBE2D3P1	1.33372	4.20063	1	0.999997
TCTN1	151.692	119.502	0.999996	0.999997
ZSWIM1	68.3188	84.7966	1.00001	0.999997
ATXN1-AS1	12.1263	6.44113	0.999997	0.999997
AKAP3	14.8104	8.92201	0.999997	0.999997
RP11-505K9.1	2.27683	0.645187	0.999998	0.999997
PTK2	302.691	496.389	1	0.999997
REEP6	3.59094	6.5378	1	0.999997
DYNLL1	582.192	758.497	1.00001	0.999997
LINC02551	11.6012	9.10255	0.999996	0.999997
C1orf198	136.021	288.334	1	0.999997
SNORD13E	2.9639	7.28679	1	0.999997
C5orf64	5.31124	1.01491	0.999999	0.999997
TRAV26-1	9.26352	3.95837	0.999998	0.999997
ZNF334	7.28655	3.09814	0.999997	0.999997
RP11-440L14.4	23.2019	13.7459	0.999996	0.999997
FXYD7	3.79552	6.49704	1	0.999997
CRIP3	16.4684	9.28255	0.999997	0.999997
ILRUN	976.68	1276.71	1.00001	0.999997
RNA5SP493	7.57149	4.22757	0.999998	0.999997
NASPP1	9.58955	5.19035	0.999997	0.999997
RP11-622O11.6	28.3314	17.0234	0.999997	0.999997
SEMA3G	14.971	10.0762	0.999998	0.999997
BEND2	203.775	400.996	1	0.999997
LL22NC01-132D12.4	5.99294	2.52432	0.999997	0.999997
ARHGAP6	112.265	198.136	1	0.999997
INHCAP	5.78902	2.59828	0.999997	0.999997
RP11-723D22.2	7.54777	4.46828	0.999997	0.999997
RP1-257C22.2	40.1937	27.4394	0.999997	0.999997
ASB7	466.355	603.576	1.00001	0.999997
CASK-AS1	3.60601	1.31931	0.999998	0.999997
RAB6A	984.907	1651.55	1	0.999997
AC002551.1	1.96932	3.44233	1	0.999997
RP11-53B2.4	32.4803	21.5349	0.999996	0.999997
CTLA4	142.766	97.2913	0.999997	0.999997
TPRN	41.1497	51.4653	1.00001	0.999997
RP11-7F17.11	1.27427	0	0.999999	0.999997
AF127577.11	9.70472	5.52159	0.999997	0.999997
GNAS	5242.45	9242	1	0.999997
ZBTB44	1942.77	2574.93	1.00001	0.999997
ZSCAN16-AS1	71.2717	88.4751	1.00001	0.999997
AC111155.1	1.57553	0.182616	0.999999	0.999997
NHS-AS1	5.26191	2.08409	0.999998	0.999997
PTGIR	85.0084	132.398	1	0.999997
SELP	416.264	739.287	1	0.999997
ZNF101P2	32.0171	22.0164	0.999996	0.999997
RPS6KB2	436.944	531.681	1.00001	0.999997
CARD17	99.5168	51.2739	0.999998	0.999997
SLC9A9-AS2	4.8923	1.84721	0.999998	0.999997
HACD1	41.2374	79.9265	1	0.999997
GBA2	814.414	951.388	1.00001	0.999997
THRSP	6.03532	2.919	0.999997	0.999997
PLEKHB2	1732.3	2056.62	1.00001	0.999997
SPTLC3	11.0537	5.03139	0.999998	0.999997
EFCAB7	101.962	75.8922	0.999994	0.999997
CHST2	636.903	936.162	1	0.999997
AC107079.1	2.68324	0.524726	0.999998	0.999997
RNU6-1003P	7.79004	2.77511	0.999999	0.999997
TSPYL6	14.6829	8.25719	0.999997	0.999997
POC1B	957.727	1712.72	1	0.999997
HDGF	3856.48	8534.24	1	0.999997
RASA4	2.35541	0.645187	0.999999	0.999997
C21orf58	44.9293	71.4313	1	0.999997
ANKRD20A4P	4.77862	10.2235	1	0.999997
ATG14	458.487	629.209	1.00001	0.999997
TRHDE	9.44894	21.4061	1	0.999997
NXT1-AS1	3.33605	1.77048	0.999998	0.999997
IGHD3-9	1.91995	0.182616	0.999999	0.999997
RN7SL685P	1.1582	4.10284	1	0.999997
CALM3	777.382	1263.23	1	0.999997
MMEL1	3.73819	6.72043	1	0.999997
SRSF8	685.071	1009.26	1	0.999997
LINC00174	200.443	137.423	0.999997	0.999997
AC079807.2	16.3494	10.6479	0.999996	0.999997
RP11-637A17.2	13.8936	8.88882	0.999997	0.999997
DEPP1	58.9881	87.3223	1	0.999997
TMC4	17.9214	10.5055	0.999997	0.999997
MITF	74.2182	104.104	1	0.999997
PLEKHM2	405.081	471.689	1.00001	0.999997
IRF6	7.84336	11.792	1	0.999997
PPIL6	5.65243	2.1799	0.999998	0.999997
ZNF185	570.023	920.848	1	0.999997
DHRS2	0.784648	2.08837	1	0.999997
RPL23AP72	3.3947	2.04681	0.999997	0.999997
NT5M	179.281	398.687	1	0.999997
RNA5SP123	2.38958	0.707342	0.999999	0.999997
RHD	186.169	342.768	1	0.999997
MED30	196.718	160.976	0.999993	0.999997
AOAH-IT1	160.414	120.082	0.999995	0.999997
LRRN2	203.454	166.911	0.999995	0.999997
TMEM230	361.216	441.623	1.00001	0.999997
CTD-2026D20.2	5.98867	9.69942	1	0.999997
SUSD1	773.456	951.279	1.00001	0.999997
AP1M2	11.5599	7.16129	0.999998	0.999997
AC084219.4	42.48	32.4514	0.999994	0.999997
ZNF684	70.3278	67.2467	0.999996	0.999997
ACRBP	122.484	201.185	1	0.999997
ATF7IP2	470.929	732.792	1.00001	0.999997
SLA2	453.733	651.827	1.00001	0.999997
RP11-351I24.3	1.39945	0.394827	0.999999	0.999997
GFUS	765.486	1345.78	1	0.999997
GRHL3-AS1	1.39313	0	0.999999	0.999997
TSPAN18-AS1	1.47261	0.616909	0.999999	0.999997
CLCP2	1.57845	0.365232	0.999999	0.999997
AL162151.3	1.23208	0	0.999999	0.999997
RP11-537P24.1	8.65661	3.74637	0.999998	0.999997
MIR93	2.97696	1.04943	0.999998	0.999997
RP11-364L4.4	99.7852	68.0654	0.999996	0.999997
SRGAP3-AS2	2.87036	0.823743	0.999999	0.999997
C11orf96	3.72929	1.0741	0.999998	0.999997
SUGCT	13.1319	7.92621	0.999997	0.999997
AC005162.5	1.24325	0	0.999999	0.999997
CPP	4.33842	7.10376	1	0.999997
RP11-216B13.1	4.5793	7.73713	1	0.999997
RP11-188P8.4	8.10833	4.55041	0.999997	0.999997
MESTIT1	3.37953	7.30942	1	0.999997
MRPL37	163.177	220.747	1.00001	0.999997
CLRN1	37.1418	10.9469	0.999999	0.999997
PRSS2	14.4973	5.42631	0.999998	0.999997
SLC9B2	111.068	148.364	1.00001	0.999997
LINC01484	2.54853	0.216704	0.999999	0.999997
RP11-325F22.2	48.526	37.0308	0.999996	0.999997
RP11-666A8.8	10.8815	7.13336	0.999997	0.999997
BCAR1	1.7378	0.216704	0.999999	0.999997
LINC01890	51.677	37.6375	0.999995	0.999997
CEACAM8	263.596	432.716	1	0.999997
AGBL4	2.40683	0	0.999999	0.999997
RP11-545E17.3	32.9734	48.3729	1	0.999997
RP11-540O11.8	7.75624	12.7296	1	0.999997
TUBG1	43.2852	68.7428	1	0.999997
RP11-1007O24.2	5.86744	2.21158	0.999998	0.999997
RP11-443B20.1	5.54766	1.65967	0.999998	0.999997
MIR3135A	2.16352	0.432976	0.999999	0.999997
DUSP8	6.85688	9.2448	1	0.999997
RP1-63M2.7	1.96859	0.216704	0.999999	0.999997
CUX2	4.82383	1.7786	0.999998	0.999997
RP11-126O1.4	10.1074	6.89874	0.999996	0.999997
SSPN	23.9412	14.2361	0.999997	0.999997
HECTD3	237.197	316.102	1.00001	0.999997
RP4-753D10.5	14.7274	7.72122	0.999998	0.999997
DIS3L-AS1	1.17532	0	0.999999	0.999997
CCNG1	945.078	1190.38	1	0.999997
DNAH7	41.7982	27.5919	0.999997	0.999997
MIR5188	1.82481	3.80513	1	0.999997
ADORA2BP1	4.01668	1.71327	0.999998	0.999997
CYP46A1	3.48431	0.861892	0.999999	0.999997
SMPD1	100.53	118.312	1.00001	0.999997
FAM83A	18.8008	65.7079	1	0.999997
RP11-417N10.5	3.26084	0.616025	0.999999	0.999997
RP3-441A12.1	4.31139	1.75591	0.999998	0.999997
RP11-161M6.3	6.05595	9.71036	1	0.999997
ENSG10010136798.1	2.48318	0.832296	0.999999	0.999997
F7	1.59151	0	0.999999	0.999997
PRR15L	4.37643	8.1145	1	0.999997
AGGF1P3	0.999962	0	0.999999	0.999997
AC007349.5	4.56137	1.47705	0.999998	0.999997
PDHA1P1	40.368	25.5607	0.999997	0.999997
FAM171A1	18.2404	10.6245	0.999997	0.999997
MLLT11	25.4661	18.2622	0.999995	0.999997
AC006942.4	7.38428	3.93307	0.999997	0.999997
KCTD20	2429.32	2959.67	1.00001	0.999997
UPP2	4.27708	2.19939	0.999998	0.999997
IFNA20P	13.6614	9.22411	0.999996	0.999997
RP11-756J15.4	4.1565	1.26441	0.999998	0.999997
RP11-392A14.13	4.2486	1.31887	0.999999	0.999997
GCOM2	0.669736	2.1834	1	0.999997
IL16	3031.84	2420.86	0.99999	0.999997
DIRAS3	0.66902	7.1902	1	0.999997
NPLOC4	1321.21	1650.86	1.00001	0.999997
CTD-2240J17.4	0.785367	2.97536	1	0.999997
RP3-370M22.8	113.095	199.365	1	0.999997
CUL4A	1702.65	2539.61	1.00001	0.999997
ACOT4	11.4473	20.9727	1	0.999997
RP11-394G3.3	26.1826	16.6091	0.999997	0.999997
EIF4A2P2	11.2111	6.64502	0.999997	0.999997
CTD-2260A17.3	38.074	25.7722	0.999995	0.999997
GLTPD2	15.2514	22.4516	1	0.999997
YAP1P1	6.16701	2.74772	0.999998	0.999997
UGT3A2	1.3579	0	0.999999	0.999997
ALOX12B	1.09154	2.61013	1	0.999997
CD9	266.178	373.252	1	0.999997
SLAMF8	12.5793	23.365	1	0.999997
NFIB	17.5338	38.8602	1	0.999997
TPM1	456.376	844.364	1	0.999997
RP11-17P16.2	12.7083	7.65816	0.999996	0.999997
MYO1H	14.0457	8.88125	0.999997	0.999997
IGLV2-5	3.03504	0.74143	0.999999	0.999997
RP11-57H14.2	1.22274	2.0899	1	0.999997
PCMTD2	1211.94	1552.06	1.00001	0.999997
OR6K4P	4.39541	10.8823	1	0.999997
FRY-AS1	27.3358	20.0109	0.999995	0.999997
RP13-977J11.8	2.07352	0.216272	0.999999	0.999997
RYR2	14.5555	29.3222	1	0.999997
HDAC10	26.3296	33.2505	1.00001	0.999997
RP11-411P18.4	3.0951	1.12978	0.999999	0.999997
DOC2B	12.3603	30.3007	1	0.999997
RP11-175B9.3	8.81932	4.05922	0.999998	0.999997
PPIAP52	1.40713	4.93394	1	0.999997
CDH2	14.8739	5.88296	0.999998	0.999997
INKA2-AS1	13.7525	17.7993	1	0.999997
ITPKB-IT1	71.4648	51.7161	0.999995	0.999997
PPP1R9A	43.7158	31.6354	0.999997	0.999997
RN7SKP299	1.97733	0.365232	0.999999	0.999997
RNASE3	62.2841	133.514	1	0.999997
PROSER3	23.7933	35.6373	1	0.999997
RDH11	492.619	596.772	1.00001	0.999997
ALDH5A1	543.505	1104.43	1	0.999997
RNU6-433P	9.0739	5.9061	0.999997	0.999997
CTA-215D11.6	14.4977	8.69346	0.999997	0.999997
RPL36AP15	15.5281	9.75619	0.999996	0.999997
INTS4P2	2.47203	4.57717	1	0.999997
TCEA1	333.115	445.471	1.00001	0.999997
PTPN18	767.975	988.781	1.00001	0.999997
RN7SL452P	11.6776	19.2723	1	0.999997
RN7SL493P	1.75728	3.84646	1	0.999997
RP11-770G2.2	54.1098	33.6898	0.999997	0.999997
LRRC2	34.4933	73.5238	1	0.999997
GADD45GIP1	167.976	224.164	1.00001	0.999997
PKMP5	2.26497	0.615592	0.999998	0.999997
ATG4D	139.657	211.283	1.00001	0.999997
RP11-124N2.1	8.64301	15.1691	1	0.999997
RP11-51J9.6	3.77974	5.58933	1	0.999997
RP11-151N17.1	14.217	10.1257	0.999995	0.999997
MTND1P9	9.51848	6.10483	0.999996	0.999997
FAM21FP	9.10709	13.762	1	0.999997
AGAP3	112.688	136.469	1.00001	0.999997
MIR3139	5.22404	1.90959	0.999998	0.999997
UNC80	3.01799	0.577443	0.999999	0.999997
PTGER3	12.5331	23.2908	1	0.999997
MIR6774	2.63673	5.84779	1	0.999997
PRELID3A	3.18152	0.615159	0.999998	0.999997
RPSAP21	16.804	9.49246	0.999997	0.999997
STPG2	7.98407	5.28129	0.999998	0.999997
CACNA2D2	35.4211	54.8551	1	0.999997
TTN	7062.41	5924.8	0.999993	0.999997
NDUFB11	273.303	351.016	1.00001	0.999997
PACS2	225.608	276.863	1.00001	0.999997
RP5-956O18.2	14.8388	9.47277	0.999997	0.999997
OR4E1	1.23516	0	0.999999	0.999997
WASHC2A	220.067	274.13	1.00001	0.999997
LRRC75A	147.763	240.708	1	0.999997
AC018755.16	4.51546	1.7786	0.999998	0.999997
MMP27	1.53895	0	0.999999	0.999997
C2orf88	1006.58	1713.18	1	0.999997
SLX4IP	225.405	192.825	0.999992	0.999997
RP11-178C10.4	2.83587	0.740997	0.999999	0.999997
H3P18	2.72921	0.866385	0.999999	0.999997
MACROD2	30.2174	17.8688	0.999998	0.999997
HK1	2150.83	3988.97	1	0.999997
DEF6	1907.52	1549.51	0.999991	0.999997
SMILR	10.8094	21.2175	1	0.999997
CICP16	10.211	17.454	1	0.999997
RAB11FIP5	49.1434	71.21	1	0.999997
C18orf25	1333.78	1229.27	0.999993	0.999997
RP11-59H1.1	0.965119	0	0.999999	0.999997
RAF1P1	4.59054	1.73639	0.999999	0.999997
EPM2A	156.357	192.571	1.00001	0.999997
RP11-303E16.6	0.407201	2.08496	1	0.999997
TMBIM1	1961.18	2725.06	1.00001	0.999997
BICC1	5.82933	2.24523	0.999998	0.999997
FBXL4	1163.4	1536.91	1.00001	0.999997
IFIT1B	3125.27	5353.6	1	0.999997
NBAS	1870.32	2366.67	1.00001	0.999997
MT-CO3	2312.15	3185.41	1.00001	0.999997
MYLK	433.585	656.926	1	0.999997
CTC-445B21.1	5.13761	1.46093	0.999999	0.999997
ENAM	18.9647	11.0898	0.999998	0.999997
CHMP4BP1	34.1722	26.3828	0.999995	0.999997
CEP20	291.222	363.502	1.00001	0.999997
PPIAP19	1.05477	0.182616	0.999999	0.999997
IGKV6-21	1.94825	0	0.999999	0.999997
ZNF487	252.227	201.722	0.999995	0.999997
SPAG6	8.28417	3.93337	0.999999	0.999997
RASSF8-AS1	1.74081	0	0.999999	0.999997
RP11-632K20.2	1.66942	0	0.999999	0.999997
OR2L3	2.74816	0.428483	1	0.999997
TPST2	1028.67	1372.78	1.00001	0.999997
ATP6V1D	772.916	1034.57	1	0.999997
RP11-473M14.5	1.92546	2.82211	1	0.999997
MINPP1	356.411	628.795	1	0.999997
KBTBD7	484.532	337.588	0.999996	0.999997
RP11-404F10.6	1.22031	2.77598	1	0.999997
RPS12P17	5.18081	2.37193	0.999998	0.999997
C6orf120	411.412	479.046	1.00001	0.999997
LINC01790	2.26489	0.365232	0.999999	0.999997
RP11-513M16.7	5.95211	9.33778	1	0.999997
UHRF1BP1	453.029	564.851	1.00001	0.999997
RP4-593H12.1	2.29879	0.832296	0.999998	0.999997
AGAP9	10.2495	16.3168	1	0.999997
SPX	66.7124	121.295	1	0.999997
TLE5	389.507	520.125	1.00001	0.999997
RN7SL381P	69.0472	116.089	1	0.999997
NRXN3	71.663	206.598	1	0.999997
AC114752.3	41.9171	24.9965	0.999997	0.999997
PGPEP1	271.241	311.273	1.00001	0.999997
NDUFA11	159.708	191.634	1.00001	0.999997
RP11-477J21.2	11.7193	8.58441	0.999997	0.999997
COX16	14.8341	9.14746	0.999997	0.999997
RP11-60A24.3	1.41575	0	0.999999	0.999997
CNOT6	918.016	1163.98	1.00001	0.999997
PLCL1	211.769	151.163	0.999996	0.999997
RN7SKP264	1.54141	0.365232	0.999999	0.999997
ASCC1	185.541	165.557	0.999991	0.999997
RP1-150O5.4	1.69713	0.365232	0.999999	0.999997
AC008074.5	29.8229	21.2904	0.999998	0.999997
RP1-12G14.9	11.411	5.84111	0.999997	0.999997
LCT-AS1	1.52466	0	0.999999	0.999997
AC092295.4	1.78765	0.398888	0.999999	0.999997
RPL41P2	4.219	7.39531	1	0.999997
PRKAR1B-AS2	1.39697	0.182616	0.999999	0.999997
RP11-370I10.11	2.74462	0.798641	0.999998	0.999997
LDLR	122.307	179.018	1	0.999997
CH17-112M04.1	21.6107	13.5672	0.999997	0.999997
LINC01176	215.374	175.924	0.999994	0.999997
RPL7P9	1.47885	0.308454	0.999999	0.999997
PPP2R5E	406.068	474.306	1.00001	0.999997
SLC2A5	89.4968	155.663	1	0.999997
FZD4	6.67538	12.3092	1	0.999997
PRELID3BP4	1.68529	0.581936	0.999999	0.999997
TRBV26	2.32481	0.607039	0.999999	0.999997
SLC46A3	371.844	296.453	0.999994	0.999997
RP11-49C9.2	2.2681	0.649248	0.999999	0.999997
IL2RA	113.473	80.3772	0.999997	0.999997
RP11-132G19.3	1.7454	3.2268	1	0.999997
RP11-732A19.6	1.66464	0.216272	0.999999	0.999997
RN7SL735P	148.67	228.93	1	0.999997
RP11-115C21.4	3.36462	1.13626	0.999998	0.999997
CBX1	303.402	231.389	0.999992	0.999997
MTARC1	524.823	297.14	0.999997	0.999997
SETP14	2.08344	0.673686	0.999999	0.999997
GS1-57L11.1	27.3327	9.00103	0.999999	0.999997
ZCRB1P1	1.24423	0.182616	0.999999	0.999997
KRT2	2.23446	5.45056	1	0.999997
PLEKHA5	77.8916	105.573	1	0.999997
MOB1B	825.347	1138	1.00001	0.999997
XXbac-BPG181B23.6	8.34927	4.66869	0.999997	0.999997
PLXNB2	801.519	1147.37	1	0.999997
RP11-1072C15.1	2.57869	0.649248	0.999999	0.999997
CA13	74.6212	96.6721	1.00001	0.999997
RP11-421M1.9	14.8691	15.0291	1	0.999997
SP2	35.3356	47.4047	1	0.999997
AC005154.7	24.4451	17.1708	0.999995	0.999997
TMEM248	1092.04	1190.86	1.00001	0.999997
ALAD	415.729	568.672	1	0.999997
RP1-247F3.1	2.1752	0.39932	0.999999	0.999997
RN7SL825P	14.3493	22.1578	1	0.999997
RP1-181J22.1	3.30452	1.68926	0.999998	0.999997
DNAJA4	649.769	1194.54	1	0.999997
ENSG10010138525.1	13.6992	7.85122	0.999998	0.999997
MSC-AS1	42.8067	65.368	1	0.999997
RP1-69D17.4	22.8776	34.8735	1	0.999997
TLE2	5.71623	9.54778	1	0.999997
CDCA3	19.331	6.31409	0.999998	0.999997
RPS2P32	18.0158	28.4877	1	0.999997
RP11-862L9.4	337.834	243.296	0.999996	0.999997
SLC25A27	9.34536	13.843	1	0.999997
TNPO2	226.954	261.279	1.00001	0.999997
ARL4A	932.782	1746.86	1	0.999997
CNN3P1	1.79732	0.433409	0.999999	0.999997
FAM210B	6459.18	15624	1	0.999997
GPC5	3.63121	8.03066	1	0.999997
SLC9A9-AS1	16.4178	10.8518	0.999996	0.999997
LINC02055	3.82285	0.216272	0.999999	0.999997
INPP5K	841.673	1219.85	1	0.999997
ARHGEF12	5747.52	12357.7	1	0.999997
RPL17P15	1.44927	0.216704	0.999999	0.999997
LINC00544	22.77	14.7977	0.999998	0.999997
SLC43A1	166.736	245.701	1	0.999997
VSIG2	22.4311	41.2692	1	0.999997
RP11-90B9.2	5.86657	3.55795	0.999997	0.999997
RN7SL330P	4.13583	1.74451	0.999998	0.999997
TTC33	426.02	518.054	1.00001	0.999997
RP11-421F16.3	39.7399	27.4491	0.999995	0.999997
RPS29P22	12.8208	7.65325	0.999996	0.999997
ENSG00000266270	1.22124	0	0.999999	0.999997
RP11-36B6.2	324.654	238.386	0.999996	0.999997
LARGE1	79.778	51.0612	0.999998	0.999997
GSDMC	4.05559	2.83658	0.999999	0.999997
PKHD1L1	391.155	723.817	1	0.999997
MIR3713	1.01745	0	0.999999	0.999997
PRDM8	128.307	106.798	0.999994	0.999997
RNU6-482P	2.93624	1.0957	0.999999	0.999997
MIR617	10.408	5.18159	0.999998	0.999997
FASN	99.0271	133.3	1	0.999997
RP11-66D17.15	12.947	15.8094	1	0.999997
AC139099.4	4.3496	1.40656	0.999999	0.999997
C20orf197	94.8175	68.0113	0.999995	0.999997
MYL6B	29.6342	44.7819	1	0.999997
PLXND1	285.878	363.216	1	0.999997
RP11-167P22.4	0.95482	0	0.999999	0.999997
RP11-815J4.7	0.728302	2.84064	1	0.999997
SOX13	24.3094	35.2935	1	0.999997
ZNF136	401.776	354.697	0.99999	0.999997
CTD-2232E5.2	4.40544	2.02939	0.999998	0.999997
OCM	2.85247	0.861459	0.999998	0.999997
FBLL1	0.850229	0	0.999999	0.999997
CCDC74BP1	12.0275	15.6518	1	0.999997
SLFN14	483.153	955.379	1	0.999997
CTC-527H23.3	5.09973	2.0054	0.999998	0.999997
TMEM169	46.5351	32.603	0.999996	0.999997
RP11-243M5.5	1.72204	0	0.999999	0.999997
CNTNAP3C	44.1509	14.2428	0.999999	0.999997
TRPV2	543.23	672.41	1.00001	0.999997
MIR16-1	10.3475	5.98218	0.999998	0.999997
FIS1	1432.8	2497.91	1	0.999997
MYCL-AS1	3.29975	1.00187	0.999999	0.999997
FAM89B	62.7452	86.8337	1.00001	0.999997
NMRK1	395.704	369.619	0.999993	0.999997
LNX2	350.601	613.124	1	0.999997
AC016739.2	0.921177	1.62601	1	0.999997
BLVRB	6433.19	13432.8	1	0.999997
RP11-367F23.2	1.7375	4.27801	1	0.999997
PEDS1	114.359	134.209	1.00001	0.999997
AC140076.1	19.7815	12.8555	0.999996	0.999997
SLC25A1	109.234	127.42	1.00001	0.999997
GOLGA8M	5.8095	8.30425	1	0.999997
ELOB	1823.03	2958.07	1	0.999997
CTAGE3P	0.704897	1.96043	1	0.999997
ODAD3	2.80956	4.38248	1	0.999997
GML	5.5231	1.91279	0.999999	0.999997
GSTM1	15.0155	22.7905	1	0.999997
JSRP1	5.97809	9.78841	1	0.999997
TJP1	2.3142	3.64872	1	0.999997
ATE1	528.966	631.507	1.00001	0.999997
PABPC1P4	4.83514	6.70464	1	0.999997
RP11-144O23.22	10.8644	8.90688	0.999998	0.999997
PLPPR3	5.24425	11.9854	1	0.999997
DPF2	307.69	254.989	0.999991	0.999997
CCDC157	20.6828	36.3982	1	0.999997
MCCD1P1	0.569431	2.61528	1	0.999997
OR7E91P	3.25799	4.60861	1	0.999997
CTD-2521M24.4	5.46057	11.9642	1	0.999997
CRYBB3	1.02711	2.36513	1	0.999997
PROSER2	19.4852	33.667	1	0.999997
MPST	267.989	369.578	1.00001	0.999997
CTSB	8413.16	14451.4	1	0.999997
BFSP2-AS1	5.7348	2.46711	0.999998	0.999997
RP11-756P10.6	5.15469	2.98862	0.999998	0.999997
RP11-473M20.11	1.30247	3.53757	1	0.999997
STRCP1	1.51768	0.182616	0.999999	0.999997
MXD4	946.453	1226.5	1.00001	0.999997
RP11-474P2.5	5.23272	3.00616	0.999998	0.999997
GXYLT2	1.35849	0.216272	0.999999	0.999997
RPL37A-DT	11.4182	16.7067	1	0.999997
XPNPEP2	4.43568	7.90808	1	0.999997
RP11-162D16.2	35.3572	52.9833	1	0.999997
RNU6-584P	1.52748	0.394827	0.999999	0.999997
SLC12A9-AS1	0.670207	1.44789	1	0.999997
EMILIN1	30.4746	46.2388	1	0.999997
CFAP161	37.1905	66.0615	1	0.999997
LINC00891	0.851152	0	0.999999	0.999997
AC007040.8	2.03915	6.28042	1	0.999997
CADPS	1.6627	0	0.999999	0.999997
RP1-59D14.8	1.14701	0.216272	0.999999	0.999997
IGLV5-45	9.03329	3.2177	0.999999	0.999997
MYL6	10356.1	16212.5	1	0.999997
ARPP21	3.36887	0.942675	0.999999	0.999997
TBC1D7	176.273	134.887	0.999994	0.999997
COL4A6	4.30984	6.91301	1	0.999997
RP11-254F19.4	7.58959	3.46984	0.999998	0.999997
RP4-803A2.2	6.11494	9.16714	1	0.999997
IGLV1-36	5.30519	1.82561	0.999999	0.999997
IGHV3-36	2.83165	6.78554	1	0.999997
CHD4	157.071	130.464	0.999991	0.999997
RN7SL413P	12.0382	8.47612	0.999997	0.999997
SH3BGRL	1836.99	2651.97	1	0.999997
HES6	33.0426	56.043	1	0.999997
BNIP3P11	15.4962	9.71523	0.999997	0.999997
RP11-763B22.3	1.47713	0.611532	0.999999	0.999997
FHAD1	14.0629	19.7062	1	0.999997
RP11-531F16.4	19.8048	11.9807	0.999997	0.999997
RN7SL480P	7.56836	13.9708	1	0.999997
ENSG10010135426.1	0.901504	1.93194	1	0.999997
CTA-38K21.2	1.31919	0.212211	0.999999	0.999997
AIF1L	3.39527	1.4685	0.999998	0.999997
IGSF10	8.68197	5.66473	0.999998	0.999997
SSNA1	264.823	339.046	1.00001	0.999997
SPARC	799.285	1710.63	1	0.999997
LTBP1	639.005	1179.55	1	0.999997
RNU6-969P	1.65045	0	0.999999	0.999997
C2CD6	8.68159	12.999	1	0.999997
ADRB1	5.44082	10.8052	1	0.999997
TMUB1	95.9735	122.42	1.00001	0.999997
ASPSCR1	132.296	172.75	1.00001	0.999997
RP11-98D18.7	1.2894	0	0.999999	0.999997
MRPS16	478.448	627.799	1.00001	0.999997
PPP1R12B	1921.3	1298.01	0.999996	0.999997
RP11-4O1.2	190.437	222.645	1.00001	0.999997
ARAP2	2762.55	3125	1.00001	0.999997
FDPSP4	5.06256	2.55587	0.999998	0.999997
XPC-AS1	274.644	200.313	0.999996	0.999997
KIF19	17.0857	26.0719	1	0.999997
CTD-2547H18.1	3.75595	2.0796	0.999998	0.999997
OVCH1	39.6059	16.5785	0.999999	0.999997
EFCAB12	26.9449	16.1254	0.999998	0.999997
RP11-370I10.6	1.20569	0.212211	0.999999	0.999997
RP11-712P20.2	58.4883	42.9499	0.999995	0.999997
IL4I1	9.36372	13.4132	1	0.999997
ULK2	308.761	375.964	1.00001	0.999997
ZFAND5	2564.4	3391.23	1.00001	0.999997
STK4-AS1	4.41326	2.21805	0.999998	0.999997
RP3-522J7.5	14.9415	9.32443	0.999996	0.999997
WASHC1	30.0771	39.1219	1	0.999997
RNU6-540P	1.47146	0.398888	0.999999	0.999997
C9orf16	197.36	288.78	1	0.999997
MAP3K13	163.183	207.802	1.00001	0.999997
RTN4RL2	1.59971	0.212211	0.999999	0.999997
KB-218C10.1	4.07373	8.46065	1	0.999997
CTD-2540B15.10	1.1158	0.182616	0.999999	0.999997
TMED4	857.826	935.345	1.00001	0.999997
PGM5	74.8819	123.506	1	0.999997
RP11-578C11.2	1.3013	3.91146	1	0.999997
RPRD1B	252.345	301.113	1.00001	0.999997
SPHK1	90.7708	134.017	1.00001	0.999997
CLIC4	403.45	543.654	1.00001	0.999997
MMRN1	543.206	1101.47	1	0.999997
BLCAP	470.308	561.056	1.00001	0.999997
MED12L	184.033	280.532	1	0.999997
RP3-402G11.28	13.9299	17.5941	1	0.999997
BLOC1S6	1178.69	1673.87	1.00001	0.999997
RP11-863P13.4	14.9058	8.17545	0.999997	0.999997
SNX24	48.2821	63.3623	1	0.999997
RCSD1	3399.9	2923.96	0.999989	0.999997
GLUD1P3	14.9888	9.99725	0.999996	0.999997
RANGRF	20.2305	12.1028	0.999997	0.999997
RP11-227G15.9	2.09772	0.615592	0.999999	0.999997
KB-1440D3.20	13.828	8.71664	0.999997	0.999997
ELOVL7	300.203	477.398	1	0.999997
OR2AG2	1.22374	0	0.999999	0.999997
RP11-261C10.4	1.21098	0	0.999999	0.999997
MARK2P17	3.15978	1.01491	0.999998	0.999997
CTC-352J10.1	10.0812	15.4652	1	0.999997
SERF1B	2.86177	1.04001	0.999998	0.999997
SFTPD-AS1	1.7784	3.61111	1	0.999997
PDLIM5	609.451	733.176	1.00001	0.999997
TMEM252-DT	57.2796	39.5297	0.999997	0.999997
BCLAF1P2	3.90622	1.63225	0.999998	0.999997
B4GALNT3	65.3624	32.8635	0.999998	0.999997
MAP1B	17.1687	33.5144	1	0.999997
KIR2DL3	4.75178	2.19533	0.999998	0.999997
CCL3	12.6333	7.87947	0.999998	0.999997
SNAP29	289.482	333.596	1.00001	0.999997
RP11-486O13.4	0.895442	2.02325	1	0.999997
GGPS1	132.773	120.63	0.99999	0.999997
CH17-118O6.7	10.3885	6.06703	0.999998	0.999997
AC074289.1	660.865	531.878	0.999996	0.999997
RP11-479O9.3	3.67827	6.18726	1	0.999997
LINC01664	5.2872	2.33127	0.999998	0.999997
MCM9	720.174	623.833	0.99999	0.999997
RP1-23O21.2	4.16996	1.35296	0.999999	0.999997
AC007950.2	15.2261	10.1699	0.999996	0.999997
LINC00327	1.43272	3.73379	1	0.999997
RP13-126P21.2	2.28958	0.581504	0.999999	0.999997
FCGR2B	351.591	319.536	0.999997	0.999997
MIR6852	0.831029	1.54007	1	0.999997
USF1P1	34.4224	22.5157	0.999996	0.999997
AC017104.6	14.4186	9.38118	0.999998	0.999997
RP11-536K7.5	10.5689	6.3562	0.999997	0.999997
RP11-206M19.1	195.366	100.247	0.999998	0.999997
MORN4	5.20662	8.46133	1	0.999997
RNU1-67P	35.5168	19.6527	0.999998	0.999997
MARCO	148.041	260.637	1	0.999997
GP9	285.289	610.622	1	0.999997
PLCB2-AS1	21.5792	13.782	0.999996	0.999997
CTD-2201E18.3	113.401	103.771	0.999992	0.999997
PRKAR1B-AS1	34.6675	54.7099	1	0.999997
RNF115	688.006	836.875	1.00001	0.999997
NID1	90.8504	140.438	1	0.999997
IL1A	2.6987	5.05857	1	0.999997
GUCY1B1	221.791	371.111	1	0.999997
GOLM1	136.026	172.822	1.00001	0.999997
EIF2AK1	3215.97	6955.97	1	0.999997
ITM2C	141.027	79.4791	0.999997	0.999997
LCLAT1	287.931	359.177	1.00001	0.999997
CTC-523E23.9	1.59023	0.216272	0.999999	0.999997
SIRT2	194.074	239.892	1.00001	0.999997
MAOA	178.74	638.466	1	0.999997
ANKRD40	207.386	250.687	1.00001	0.999997
MIR6738	5.73508	9.63662	1	0.999997
TMEM72	5.60771	2.38607	0.999998	0.999997
ORMDL3	1411.96	2041.4	1	0.999997
PRTFDC1	25.7001	39.4801	1	0.999997
CITF22-92A6.2	10.6644	16.7496	1	0.999997
H3P8	0.924115	0	0.999999	0.999997
RP11-115J16.1	7.5008	1.94904	0.999999	0.999997
H1-10-AS1	9.86226	10.8267	1	0.999997
NCOA7-AS1	13.779	9.99537	0.999997	0.999997
RP11-91G21.1	1.08122	0.182616	0.999999	0.999997
HIBCH	230.754	184.567	0.999993	0.999997
ITGB3	2367.14	5155.62	1	0.999997
RP11-165M1.3	3.81349	1.35789	0.999998	0.999997
WLS	726.424	347.467	0.999998	0.999997
COL23A1	8.6099	12.5917	1	0.999997
CTA-228A9.3	1.57732	0.49107	0.999999	0.999997
CDH4	7.58961	3.18471	0.999998	0.999997
OR2L1P	3.31529	1.4138	0.999999	0.999997
RP11-678N14.1	22.6677	15.1999	0.999996	0.999997
MTMR11	202.298	274.222	1	0.999997
RP5-882C2.2	14.2728	20.4924	1	0.999997
AMY2B	245.461	212.848	0.999994	0.999997
RP11-792A8.4	14.2995	21.0984	1	0.999997
CNIH2	8.27078	11.6597	1	0.999997
TSPY26P	32.493	41.5112	1	0.999997
IGFBP2	26.9918	85.4312	1	0.999997
RP11-571M6.18	10.3171	5.46041	0.999997	0.999997
AFDN	307.349	190.306	0.999997	0.999997
U4	9.0182	12.3507	1	0.999997
RP11-321A23.3	19.318	10.216	0.999998	0.999997
PCNPP1	15.2419	9.60831	0.999996	0.999997
RFNG	85.9442	101.561	1.00001	0.999997
CAMP	991.366	1076.98	1	0.999997
ESAM	76.7484	152.741	1	0.999997
CTD-2555K7.2	5.47635	2.43026	0.999998	0.999997
KCTD18	331.887	293.707	0.999988	0.999997
LHFPL3	1.39803	0.216704	0.999999	0.999997
BEND4	56.4032	30.3951	0.999998	0.999997
PCTP	833.425	1425.57	1	0.999997
DDX11-AS1	1.99784	0.432976	0.999999	0.999997
EIF4EBP2	1763.41	2263.27	1.00001	0.999997
RP11-761I4.6	244.749	166.901	0.999996	0.999997
TTC16	111.562	148.999	1	0.999997
TMEM233	1.27566	9.87054	1	0.999997
GTSF1L	2.2131	0.432976	0.999999	0.999997
CFAP54	60.2718	35.1911	0.999998	0.999997
RNU6-571P	1.20201	0.216272	0.999999	0.999997
MIR3174	27.2976	35.8721	1	0.999997
FTH1P3	7.33936	12.074	1	0.999997
TMC1	2.94653	4.8604	1	0.999997
TGM2	226.507	483.049	1	0.999997
RP11-501J20.5	28.1024	53.4549	1	0.999997
CTC-250P20.2	12.3476	7.56515	0.999997	0.999997
AC105393.2	1.15421	0	0.999999	0.999997
CCL5	2031.56	2821.2	1	0.999997
RP11-475E11.2	46.9184	35.5245	0.999996	0.999997
RP11-67C2.2	59.0134	34.2756	0.999997	0.999997
RASGRP3-AS1	3.09884	1.17484	0.999998	0.999997
NEDD4L	301.548	584.363	1	0.999997
CDH5	2.00533	3.36656	1	0.999997
DDI2	1240.55	1681.87	1.00001	0.999997
PPIAP16	2.76232	1.01042	0.999998	0.999997
RP11-327F22.4	34.091	26.7827	0.999995	0.999997
TGFB3	19.8002	24.4001	1	0.999997
CTD-2566J3.1	10.7476	6.76691	0.999997	0.999997
NFASC	9.3703	5.06801	0.999998	0.999997
STRADB	6408.51	13463.6	1	0.999997
RP11-372J12.1	1.93209	0.942675	0.999999	0.999997
GRM7	5.33431	2.60815	0.999998	0.999997
DNALI1	18.1208	12.3172	0.999997	0.999997
RP11-375N9.2	13.4008	8.03173	0.999998	0.999997
TTBK2	578.186	653.342	1.00001	0.999997
SNIP1	372.637	326.925	0.999989	0.999997
RP5-841K13.1	5.76939	2.03026	0.999999	0.999997
TEX55	4.12895	1.0957	1	0.999997
COLCA2	2.23447	0.547848	0.999999	0.999997
RP11-62C7.2	17.5911	30.3069	1	0.999997
RP11-13K12.5	1.69152	6.09257	1	0.999997
RP11-16B13.1	1.16215	0.182616	0.999999	0.999997
RUNX2	441.616	328.64	0.999995	0.999997
KDELR1	68.3686	84.6058	1.00001	0.999997
AGPAT1	44.4444	65.5902	1	0.999997
LINC02506	9.31707	2.95496	0.999999	0.999997
RGS10	2218.69	3808.98	1	0.999997
LINC00355	1.37622	27.9208	1	0.999997
RNU6-946P	7.00158	5.17192	0.999997	0.999997
RP11-379F4.8	1.44197	0	0.999999	0.999997
SAV1	138.332	186.044	1.00001	0.999997
CCDC32	160.483	137.256	0.999994	0.999997
PGAP1	140.156	118.541	0.999996	0.999997
ZNF534	1.40812	0.212211	0.999999	0.999997
RP1-102G20.2	7.43236	5.40177	0.999998	0.999997
RP1-60N8.1	37.8802	23.597	0.999997	0.999997
RP11-386G11.12	4.6805	2.0067	0.999998	0.999997
MARVELD3	3.07917	6.37966	1	0.999997
HEPACAM2	109.05	197.235	1	0.999997
RNU6-750P	1.41843	0.394827	0.999999	0.999997
RPL39P14	1.71507	0.216272	0.999999	0.999997
RP11-705C15.5	11.0329	6.65869	0.999998	0.999997
RP11-363J17.1	2.79148	0.833613	0.999998	0.999997
ERG	41.7879	64.9971	1	0.999997
CTC-351M12.1	7.97114	4.50796	0.999997	0.999997
DCBLD2	83.7089	64.9102	0.999996	0.999997
PLXNB1	13.9497	19.8684	1	0.999997
RP11-383J24.1	12.5067	7.51285	0.999998	0.999997
CELF2-AS1	820.491	672.405	0.999995	0.999997
CEP19	440.485	314.827	0.999996	0.999997
RP11-946L16.1	71.9823	50.2567	0.999997	0.999997
HCG4P3	10.0239	5.6974	0.999998	0.999997
RP11-159H10.3	2.33865	1.1926	0.999999	0.999997
RP11-80I15.1	0.644788	2.15698	1	0.999997
LEFTY1	6.00157	12.0004	1	0.999997
PLCB4	8.27747	12.9969	1	0.999997
SUMO2P19	40.1855	25.0908	0.999998	0.999997
TMEM104	137.624	163.493	1.00001	0.999997
RPL7P53	1.40518	3.79614	1	0.999997
RP11-133N21.13	5.18752	2.21529	0.999998	0.999997
PPBP	6218.14	11556.1	1	0.999997
ABRAXAS1	174.826	151.451	0.999991	0.999997
C11orf58	1406.72	1734.15	1.00001	0.999997
MIR3667	1.08294	0.308454	0.999999	0.999997
SAP25	0.977581	2.14558	1	0.999997
FANK1	19.3746	38.9206	1	0.999997
AJ006998.2	10.8227	7.11141	0.999998	0.999997
STOX2	15.7047	27.2965	1	0.999997
LRP1-AS	4.74363	7.35871	1	0.999997
RP11-253M7.1	1.81745	0.182616	0.999999	0.999997
CDYL2	213.088	270.991	1.00001	0.999997
ZNF33A	2320.97	1916.17	0.999994	0.999997
SLC25A17	105.812	126.931	1.00001	0.999997
CTD-2587M2.1	247.561	153.594	0.999997	0.999997
SCYL3	511.791	470.227	0.999991	0.999997
MAP3K6	86.7908	109.871	1.00001	0.999997
COPS2	741.557	950.116	1.00001	0.999997
CSPG4P10	7.3833	3.11425	0.999998	0.999997
RPL23AP17	3.12966	0.736937	0.999999	0.999997
RP11-972P1.11	4.60051	2.46543	0.999998	0.999997
CTC-484M2.1	1.43507	0.216704	0.999999	0.999997
OVCH1-AS1	94.8593	48.0625	0.999998	0.999997
KDSR-DT	5.7988	8.52842	1	0.999997
RP11-166B2.3	14.2007	9.91632	0.999996	0.999997
CHCHD3	253.444	297.22	1.00001	0.999997
SPATA5L1	247.694	194.363	0.999993	0.999997
DHRS4L1	2.01927	3.53679	1	0.999997
USP6NL-AS1	2.3294	1.10217	0.999998	0.999997
CTD-2006K23.2	33.5147	19.873	0.999998	0.999997
GCAT	90.6612	206.271	1	0.999997
PNPLA6	583.821	708.078	1.00001	0.999997
PCDHGA6	10.2057	6.08413	0.999998	0.999997
ADGRL3	1.82586	0	0.999999	0.999997
RP11-884K10.7	42.9401	33.0077	0.999995	0.999997
DERL1	647.289	743.884	1.00001	0.999997
MIR3691	1.0301	0	0.999999	0.999997
TMEM199	175.56	149.379	0.99999	0.999997
RP11-274A11.4	104.144	147.846	1.00001	0.999997
RP3-325F22.5	25.2611	14.8463	0.999998	0.999997
PDE2A	18.9436	40.1907	1	0.999997
SCGN	1.9361	6.61729	1	0.999997
PHOSPHO1	1702.09	2958.98	1	0.999997
MTND4P12	9.31139	3.81961	0.999999	0.999997
RP11-449J21.3	15.887	20.5579	1	0.999997
PARP16	96.7012	73.5738	0.999994	0.999997
RPS5P2	11.6438	16.2858	1	0.999997
LINC01505	10.2193	6.05209	0.999998	0.999997
ALDH7A1P3	0.772399	0.212211	0.999999	0.999997
RP11-18F14.4	7.46747	4.09101	0.999998	0.999997
PLCL2	3593.45	5211.66	1	0.999997
RP11-779O18.3	16.9868	10.1303	0.999998	0.999997
SNX5P1	1.22837	0	0.999999	0.999997
MYOM2	123.617	225.51	1	0.999997
ITGA8	1.86028	0	0.999999	0.999997
RP11-575A19.2	37.2007	25.7664	0.999997	0.999997
ARIH2P1	1.7473	0.525159	0.999999	0.999997
TGFA	525.81	322.995	0.999998	0.999997
CRAT37	8.29901	5.31495	0.999998	0.999997
FUT7	336.067	210.359	0.999997	0.999997
MAN2A1	2153.96	2474.8	1.00001	0.999997
CTD-2199O4.6	2.18505	4.16444	1	0.999997
SND1	1359.33	1587.06	1.00001	0.999997
RP11-322M19.4	4.29993	2.24335	0.999998	0.999997
ZNF603P	0.461257	2.48736	1	0.999997
TSPAN15	17.605	31.6611	1	0.999997
MTND5P12	7.55188	3.59776	0.999998	0.999997
FZD5	105.171	195.673	1	0.999997
FRAT1	1187.31	865.314	0.999996	0.999997
ADCY9	141.482	177.722	1.00001	0.999997
PAXIP1	212.223	180.644	0.999991	0.999997
SRP72	474.509	555.801	1.00001	0.999997
CH17-112A12.2	9.21002	3.03386	0.999999	0.999997
RSPO2	2.01053	0.182616	0.999999	0.999997
GS1-98E2.1	13.8987	7.90162	0.999997	0.999997
RP11-416H1.2	1.2744	0.182616	0.999999	0.999997
RP11-25K19.1	11.7033	7.32723	0.999997	0.999997
LERFS	4.95584	1.27831	1	0.999997
TUSC3	3.22853	0.581504	0.999999	0.999997
SPTBN5	71.558	93.2669	1.00001	0.999997
ERGIC1	2521.58	1865.16	0.999996	0.999997
RP11-613D13.4	5.31403	2.47935	0.999998	0.999997
KLRA1P	70.413	92.1339	1	0.999997
NAP1L1	1699.74	2114	1.00001	0.999997
CTD-2506P8.7	23.304	18.36	0.999995	0.999997
PDE3B	2946.18	2279.55	0.999994	0.999997
RNU6-204P	1.24177	0.424423	0.999999	0.999997
RN7SL473P	104.991	77.0504	0.999997	0.999997
MROH9	2.00536	0.547848	0.999999	0.999997
FOXI2	1.99968	0	1	0.999997
UBE2CP3	2.15436	0.649248	0.999999	0.999997
EGFL8	1.98475	3.36458	1	0.999997
NPM1P19	4.94293	2.6564	0.999998	0.999997
SVIP	318.636	427.783	1.00001	0.999997
CBX1P4	3.50424	0.856966	0.999999	0.999997
MORF4L1P1	15.5226	10.3804	0.999996	0.999997
AC004067.5	24.1499	32.4193	1	0.999997
MEGF11	341.267	284.194	0.999994	0.999997
RN7SL666P	3.31207	5.70902	1	0.999997
XPO7	3010.02	5174.25	1	0.999997
AL132796.1	1.77422	0.524726	0.999999	0.999997
LIFR	3.44049	0.949149	0.999999	0.999997
CDHR3	69.0948	43.638	0.999997	0.999997
SVBP	248.871	427.176	1	0.999997
ZNF174	81.5876	64.8929	0.999993	0.999997
PABIR3	90.7298	80.4227	0.999994	0.999997
CDK2AP2	40.2594	48.3097	1	0.999997
MAP2K6	1336.72	913.748	0.999997	0.999997
RP4-669H2.1	20.2009	11.6466	0.999998	0.999997
PAQR9	85.0063	219.713	1	0.999997
CYP2C8	3.05199	0.861026	0.999999	0.999997
ENSG10010136633.1	3.27269	1.13626	0.999999	0.999997
RP11-27P7.1	1.18539	2.66987	1	0.999997
SPESP1	18.8289	11.5071	0.999997	0.999997
IGHV6-1	13.2703	4.73573	0.999999	0.999997
MED31	49.8064	39.3753	0.999994	0.999997
MPPE1	877.439	684.463	0.999996	0.999997
TPD52L1	10.7875	5.84866	0.999998	0.999997
ITGA9	84.4958	162.099	1	0.999997
SMCO3	1.36964	0.182616	0.999999	0.999997
C10orf105	57.9025	41.3085	0.999997	0.999997
YIF1B	99.6468	138.768	1	0.999997
RP11-881M11.4	10.9342	6.5675	0.999997	0.999997
TBC1D25	114.83	158.329	1.00001	0.999997
SOX10	18.6329	27.3669	1	0.999997
RP11-144C15.2	51.1605	42.304	0.999994	0.999997
MAT2B	1664.12	2048.26	1.00001	0.999997
DPCD	182.302	319.607	1	0.999997
PGM2L1	433.403	694.611	1	0.999997
LOX	14.9851	19.6564	1	0.999997
MTND3P23	5.32314	2.73486	0.999998	0.999997
TSC22D1	645.262	907.469	1	0.999997
RP11-480G7.2	2.61294	1.16585	0.999998	0.999997
FAM227B	55.2908	45.0417	0.999995	0.999997
PSMA8	4.28116	1.7332	0.999998	0.999997
CCN1	2.57522	0.798208	0.999999	0.999997
RP11-365N19.2	0.659555	2.1583	1	0.999997
RN7SL402P	24.1718	36.7393	1	0.999997
EFCAB10	3.9944	1.90081	0.999998	0.999997
FRG1JP	5.21644	7.69526	1	0.999997
KIF27	349.792	215.583	0.999997	0.999997
H3P3	3.19455	1.0477	0.999999	0.999997
RNU2-12P	1.07363	0	0.999999	0.999997
CTD-2179L22.1	57.2756	46.7947	0.999995	0.999997
RSL24D1P6	6.24468	10.6138	1	0.999997
RP4-809F18.1	2.66373	0.547848	0.999999	0.999997
MROH3P	5.52718	2.41698	0.999998	0.999997
NGRN	155.716	194.325	1.00001	0.999997
SYT12	1.81257	0	1	0.999997
RUFY1	1162.6	1663.12	1	0.999997
RP3-508I15.19	14.1612	9.69183	0.999997	0.999997
NUDT5	688.86	554.282	0.999995	0.999997
PTPRN	9.26772	32.75	1	0.999997
MIR6835	0.786586	0	0.999999	0.999997
IRS3P	3.96575	2.02084	0.999998	0.999997
PKD2L2	25.5098	17.6318	0.999996	0.999997
MYO1C	94.6507	132.411	1.00001	0.999997
BAP1	660.969	755.003	1.00001	0.999997
CHMP5P1	8.78083	6.87333	0.999998	0.999997
PRSS1	11.0759	5.98996	0.999998	0.999997
RP11-364B6.2	2.91472	0.216704	0.999999	0.999997
COPS6	197.604	220.089	1.00001	0.999997
RBP1	4.32248	2.09439	0.999998	0.999997
SCOC	144.657	177.969	1	0.999997
DENND10	395.326	336.366	0.999994	0.999997
PCDHGB3	9.11402	9.44123	0.999998	0.999997
FOXO6	0.938053	0	0.999999	0.999997
RP11-375N9.4	1.72999	0.640694	0.999999	0.999997
DLG4	73.9093	91.9512	1	0.999997
RNA5SP427	1.7566	0.216272	0.999999	0.999997
IL13RA1	1832.15	1385.01	0.999997	0.999997
CRACDL	51.4731	30.7953	0.999997	0.999997
RP11-394J1.2	9.31914	5.42017	0.999997	0.999997
ABCC11	7.92598	4.1384	0.999998	0.999997
ASB14	47.9831	41.4623	0.999994	0.999997
LACC1	63.4502	89.3614	1	0.999997
RP11-551G24.2	4.66679	1.77903	0.999998	0.999997
TRIP12	8123.04	11351.8	1.00001	0.999997
TRAJ7	20.3244	11.8778	0.999998	0.999997
MZT2A	207.003	267.333	1	0.999997
SLC35D3	5.13598	13.1104	1	0.999997
RELL2	73.3907	92.0584	1.00001	0.999997
RP11-576C12.1	8.14763	7.55128	0.999998	0.999997
AFG1L	75.8943	94.2959	1.00001	0.999997
RPL7AP22	25.6693	17.0127	0.999996	0.999997
DAP	426.898	673.934	1	0.999997
NOMO3	35.1134	21.6406	0.999997	0.999997
PRPSAP2	440.531	596.836	1.00001	0.999997
C19orf53	138	170.291	1.00001	0.999997
VIL1	67.1092	106.613	1	0.999997
ATXN2-AS	2.89945	5.8753	1	0.999997
PSORS1C3	3.1939	1.56025	0.999999	0.999997
RP11-812I20.2	11.0803	10.0033	0.999997	0.999997
SGSH	224.267	264.646	1.00001	0.999997
AC008940.1	2.25197	6.24904	1	0.999997
RP11-440D17.3	1.60882	0.182616	0.999999	0.999997
RN7SL706P	5.17611	2.8197	0.999998	0.999997
ATP5F1EP2	2.14505	4.88911	1	0.999997
RP11-290F24.3	1.66332	5.98297	1	0.999997
IQGAP3	18.0929	28.8829	1	0.999997
LINC01033	2.67449	0.607039	0.999999	0.999997
DAB2	203.79	299.197	1	0.999997
RP11-361M10.3	4.70754	6.72922	1	0.999997
LEPR	366.899	579.421	1	0.999997
RP5-867C24.4	41.0932	30.472	0.999996	0.999997
MFSD1	2060.76	2656.16	1.00001	0.999997
HTT-AS	6.12351	3.18548	0.999998	0.999997
TICAM1	18.1319	25.5915	1	0.999997
CLMAT3	5.6276	3.66594	0.999997	0.999997
HAGH	3086.53	5861.09	1	0.999997
CD36	3546.73	4756.11	1	0.999997
CYSRT1	1.95518	3.18385	1	0.999997
LINC01275	0.889196	2.52912	1	0.999997
LINC01108	6.50279	3.85928	0.999998	0.999997
RHOBTB2	60.062	71.0347	1.00001	0.999997
NAPA	427.746	755.325	1	0.999997
IL1RAP	1736.39	1183.79	0.999998	0.999997
AF124730.4	2.37955	0.832729	0.999999	0.999997
RP11-485M7.4	40.5878	53.2564	1	0.999997
RP1L1	3.18649	0.433409	0.999999	0.999997
SVIL2P	25.0665	15.2835	0.999997	0.999997
PCDHGA9	6.59886	4.57176	0.999999	0.999997
TMEM237	30.2967	19.3114	0.999996	0.999997
RP11-477H21.2	18.8702	46.5321	1	0.999997
ENSG10010134952.1	1.58585	0.216704	0.999999	0.999997
RP11-310E22.7	1.22638	0.216704	0.999999	0.999997
CTB-50L17.8	9.37854	12.9995	1	0.999997
SLAMF7	511.753	645.954	1	0.999997
DDN	1.29474	3.0944	1	0.999997
DYRK3	261.485	587.48	1	0.999997
PIAS2	896.547	679.533	0.999996	0.999997
PCSK9	13.9443	4.86974	0.999999	0.999997
C1orf115	33.8684	23.4563	0.999997	0.999997
RP5-991C6.4	20.8286	15.7923	0.999997	0.999997
RP5-1031J8.1	1.69916	4.7316	1	0.999997
SLC18B1	334.613	507.335	1	0.999997
RP11-498M15.1	4.67636	1.81269	0.999998	0.999997
[truncated: 57,387 more rows]

## Sheet: S5
Supplemental Table 5: Gene Expression Changes Associated with Hepatocellular vs. Cholestatic / Mixed Liver Injury
Gene	R_Ratio_Low_mean	R_Ratio_High_mean	DESeq2 Adjusted Fold Change	FDR
VMO1	10.3075	38.427	3.96598	0.00795765
EFNA1	7.53595	17.6822	2.1198	0.0346497
RP11-640B6.1	16.6119	9.87739	0.622672	0.0635638
PERCC1	3.83212	10.2259	2.44917	0.0635638
AL122127.25	10.3934	30.704	2.81287	0.0635638
HELZ	3140.56	2739.47	0.885259	0.0687948
PWWP2B	118.437	170.171	1.40513	0.0687948
ADIRF-AS1	18.4442	30.5373	1.5241	0.0687948
MEG3	8.2426	32.5346	2.84224	0.0687948
ASIC3	6.07604	9.95273	1.56214	0.0687948
FAM30A	232.233	506.66	2.03265	0.0687948
ZNF667	17.4156	48.551	2.26404	0.0687948
OBSL1	3.60855	19.3793	2.87263	0.0988948
LCN2	445.261	164.106	0.42139	0.115555
SCN8A	37.3529	21.2043	0.628401	0.158135
BCL2L15	87.361	46.1058	0.577121	0.170093
OLR1	127.804	41.7057	0.385724	0.170093
CENPN-AS1	3.39888	1.57438	0.984822	0.170093
KCNIP2	18.6297	27.7905	1.39695	0.170093
CIRBP	2697.4	3108.29	1.16073	0.170093
CR2	53.6369	94.5356	1.73127	0.170093
RP11-613F22.8	10.8875	7.3399	0.687728	0.170093
SDK2	27.4781	52.7546	1.76573	0.170093
ARMCX1	12.6353	22.0808	1.68718	0.170093
LTBP3	125.617	189.631	1.44048	0.170093
RPL24P8	0.627388	3.78517	3.33149	0.170093
OLFM1	8.89767	17.8603	2.05956	0.170093
NSD3	3322.01	2908.27	0.89085	0.174033
CTD-2639E6.9	19.8826	25.5303	1.27499	0.180255
SLC25A29	185.6	265.112	1.42336	0.184008
GFI1	288.487	183.786	0.675427	0.19524
PODXL2	21.1584	30.0006	1.36894	0.19524
ZBTB45	57.1849	72.1203	1.21736	0.19524
RP11-894P9.2	6.00415	8.92125	1.41552	0.19524
LTF	2389.51	758.761	0.410245	0.19524
LINC02009	120.687	45.1556	0.987323	0.19524
GARS1	639.452	532.187	0.861727	0.19524
IER5L	39.8484	53.8563	1.42401	0.216316
SNORA47	28.504	46.6507	1.50707	0.216316
ZNF667-AS1	11.0447	22.4308	1.71862	0.216316
IGHV3-15	17.3175	47.3305	2.32734	0.216316
CDC42BPG	23.9927	36.4531	1.43091	0.216316
SH3RF2	12.5455	4.90282	0.990057	0.216647
LINC02805	0.849361	2.46278	2.81802	0.216647
SPATA3-AS1	18.0303	4.24027	0.419054	0.216647
OR6K3	6.20321	2.45955	0.98844	0.216647
SOX10	16.2589	22.9495	1.33922	0.216647
IGHD4-11	0.820721	3.18968	2.90269	0.216647
RTL1	0.490325	2.61259	1.00671	0.216647
RASGEF1C	11.8675	5.27743	1.00073	0.221503
PRPF38A	568.508	508.772	0.903066	0.221801
SLC44A5	23.0028	5.23861	0.99391	0.223133
ZMYND10	24.6512	30.9012	1.26122	0.223133
ZSCAN18	104.803	156.31	1.40513	0.223133
DLL1	13.2507	23.7836	1.65314	0.223133
AC005391.2	4.71607	7.87519	1.53146	0.223133
VKORC1L1	310.015	257.315	0.848851	0.223133
C16orf86	35.1264	46.3726	1.26359	0.223133
E4F1	409.404	469.042	1.13515	0.223133
NPM1P20	30.6846	21.9624	0.75277	0.223133
IGHD1-20	1.01614	3.82026	2.93638	0.223133
TRIP10	28.0242	38.6817	1.33691	0.223133
IGFALS	8.53475	13.0846	1.4138	0.223133
BPI	288.071	115.775	0.476374	0.223133
ITPR1-DT	3.46203	6.48123	1.75136	0.223133
TIE1	4.61199	9.45552	1.79553	0.223133
ABCA13	1692.89	674.866	0.45995	0.223133
ASPN	20.886	12.4658	0.65145	0.223133
HOOK2	75.1876	90.2646	1.206	0.223133
SLFN13	511.033	399.103	0.797353	0.223133
ZNF470-DT	11.5732	18.9352	1.44825	0.223133
RP11-775C24.3	3.30373	2.01086	0.986996	0.223133
SEMA6B	20.5865	38.3841	1.70568	0.223133
H1-1	9.0156	4.30221	0.991672	0.223133
SOX4	68.2427	106.076	1.42474	0.223133
ENGASE	503.676	641.98	1.26648	0.223133
HTR2B	51.6784	41.075	0.808196	0.223133
EPCAM	10.8631	19.8692	1.64237	0.223133
DDIAS	154.796	113.49	0.782185	0.223133
PHLDA1	51.3637	35.2159	0.719513	0.223133
SHF	15.5876	25.6603	1.52214	0.223133
CNTRL	2235.24	1945.44	0.873659	0.223133
CTA-384D8.33	1.86103	0.779363	0.986292	0.223133
HLA-DRB6	181.055	271.378	1.4715	0.223133
RP5-1087E8.6	6.53489	9.53384	1.38094	0.223133
IGHA2	36.6948	142.055	2.15778	0.223133
RP1-27K12.4	27.5442	40.9457	1.38801	0.223133
DPY19L2	13.1238	33.6693	1.7901	0.223133
GPSM1	37.5011	61.7188	1.50037	0.223133
MKI67	1113.04	541.523	0.605681	0.223133
AC013463.2	10.7388	20.1918	1.70659	0.223133
DUXB	10.1541	6.65875	0.968841	0.223133
PTTG1	166.957	103.573	0.986214	0.223133
RAP2A	1055.38	694.378	0.962284	0.223133
ZNF229	15.7562	29.6638	1.60064	0.223133
EIF4EBP2	2025.07	1587.81	0.828053	0.223133
SCNN1D	22.6903	32.4367	1.33988	0.223133
SNORA5A	81.3567	113.506	1.31989	0.223133
MMP28	9.33372	17.584	1.73403	0.223133
CHL1	10.0358	20.7813	1.78152	0.223133
RAD51AP1P1	38.765	27.9209	0.752794	0.223133
HDAC2	370.358	316.186	0.873981	0.223133
PNPLA7	37.1881	60.7513	1.44527	0.223133
RP3-442L6.4	16.8718	6.70781	0.989373	0.223133
TCN1	435.695	186.785	0.549349	0.223133
PELI3	87.6806	111.101	1.26307	0.223133
WDR45B	449.085	496.973	1.10579	0.223133
NEIL1	104.212	132.222	1.19845	0.232084
ZNF471	18.7483	34.0869	1.54752	0.232783
TMEM259	598.252	688.2	1.13664	0.234967
RMND1	323.547	286.892	0.892774	0.242291
RP11-274J7.2	0.549555	3.3695	3.50679	0.242291
IGHD5-12	1.38528	4.91398	2.82521	0.242291
IGHV3-73	3.31237	15.6734	1.00511	0.242758
IGFBP6	2.92263	6.69565	1.90176	0.24405
RP11-409K20.6	19.5791	13.1717	0.735469	0.246453
NRXN2	6.86519	16.0743	1.88983	0.246453
NOXA1	29.9623	42.5358	1.37343	0.246453
FAM177B	17.6807	26.9119	1.52701	0.246453
TTL	470.26	372.336	0.835123	0.246453
RP3-431A14.7	3.30118	9.71422	2.12259	0.246453
RP11-1E4.1	34.4887	44.3453	1.20942	0.246472
AC006445.7	0.919669	2.2981	1.9307	0.247032
STRAP	375.14	284.85	0.789465	0.249876
SDK1	15.1848	35.8719	1.9118	0.249967
CCDC154	13.5973	21.0513	1.43852	0.249967
GLIS3	15.6588	27.2918	1.51994	0.249967
RP11-159N11.4	6.63675	10.6135	1.4639	0.249967
TPRA1	218.439	256.211	1.14665	0.249967
N4BP3	24.199	39.7104	1.46819	0.249967
MXRA8	49.9277	64.7641	1.22699	0.249967
SH3TC1	727.213	978.485	1.30017	0.249967
PDZK1	9.15911	5.51555	0.977353	0.249967
CCR5	449.864	288.677	0.981204	0.249967
ROR2	9.04792	1.43563	0.995952	0.249967
CYP4F22	2.78599	5.92015	1.79849	0.249967
CIRBP-AS1	38.4006	47.8949	1.19346	0.249967
LDLRAD2	0.68968	2.04321	2.27637	0.249967
NCOR1	3405.14	3019.84	0.913198	0.249967
DSCAML1	1.2873	3.72463	2.04153	0.254014
NPC1	702.321	594.407	0.873178	0.255475
SLC39A4	12.2461	16.8439	1.32268	0.255475
ASPM	631.45	366.447	0.985416	0.255475
CEACAM8	361.688	141.087	0.990843	0.256051
TRMT1	290.925	351.383	1.17662	0.256051
RP11-747H7.1	4.75434	2.20644	0.991294	0.256051
TBC1D16	29.8227	43.6995	1.39484	0.256051
CDC20	66.4092	34.9701	0.983622	0.256051
SLC9A9-AS1	19.4018	12.8585	0.759785	0.259328
RP11-697N18.2	5.98652	2.58772	0.986536	0.260256
TRMT61A	97.802	131.305	1.26836	0.260256
SLC38A11	21.6819	46.7546	1.69344	0.260256
PRR11	104.049	65.6321	0.724976	0.260256
AL133243.1	75.8062	62.8252	0.849018	0.260256
ZNF574	84.3831	102.319	1.17192	0.260256
TCEAL4	28.6614	42.0516	1.32755	0.260256
CEP152	354.09	292.403	0.851203	0.260256
NDUFAF2P2	23.0434	16.5116	0.781734	0.260256
CTD-2619J13.17	33.9518	48.3419	1.30761	0.260256
XKRX	15.3439	27.5754	1.55168	0.260256
RP11-855A2.2	39.8809	30.701	0.833518	0.260256
ZNF135	16.9349	32.9264	1.55871	0.260256
UTS2	33.4891	32.2311	1.00661	0.264962
VSIG10	139.473	82.6093	0.719384	0.266444
LINC00665	22.7975	41.6014	1.49245	0.266444
ARHGAP4	1925.69	2203.47	1.12884	0.266444
SERPINF2	9.6917	14.5269	1.46168	0.266444
RASGRP2	2203.1	2546.77	1.13206	0.266444
COL17A1	119.934	67.9461	0.980874	0.266444
HLA-DPA2	0.593572	1.90231	2.38799	0.266444
ZNF835	16.1034	26.9115	1.43735	0.266444
BMP3	2.05322	6.21105	2.0286	0.266444
RBFOX3	8.4629	12.6012	1.31648	0.266444
STK32C	97.1036	126.13	1.26416	0.266444
CDCA2	84.0645	42.9778	0.986341	0.266444
NTN3	29.8517	41.8689	1.28699	0.266444
IGHJ2	1.53173	3.47581	2.0247	0.266444
TMIGD2	49.4898	77.1648	1.4136	0.266444
SPSB1	31.0484	21.8436	0.967082	0.266444
CTD-2622I13.3	38.7568	49.0812	1.21146	0.266444
FRMD5	46.7497	28.9172	0.977124	0.266444
DDR1	15.5564	23.3391	1.424	0.266444
PABIR2	445.956	366.853	0.848647	0.266444
CCR7	577.7	882.012	1.39074	0.266444
CAMP	1274.28	510.394	0.989995	0.266444
PAICSP1	18.2844	14.0275	0.794842	0.266444
EMC10	270.861	331.369	1.18126	0.266444
FGF2	19.4802	9.40522	0.640501	0.266444
CDNF	6.85194	10.7192	1.39427	0.266444
IQANK1	0.982992	2.80915	2.17217	0.267184
C1orf100	12.8269	8.59878	0.965962	0.270543
AGPAT1	53.7634	37.9278	0.790203	0.270543
MAFF	47.2667	61.0343	1.21592	0.270543
TGFBR3	511.184	367.388	0.979095	0.270543
RP4-614O4.11	2.69032	1.1914	0.989563	0.270543
ELK3	530.102	473.746	0.899661	0.270543
ZBED8	23.0057	32.0599	1.28598	0.270543
RNU6-1306P	3.2772	0.930491	0.377031	0.27154
SENP1	499.97	443.858	0.896669	0.27154
RP11-463D19.1	38.7212	29.5664	0.820981	0.27154
LINC01871	79.1072	45.5699	0.986059	0.27154
PPP3CB	916.118	814.555	0.894133	0.272881
CRACR2A	550.856	472.529	0.890558	0.272953
RP11-667M19.2	2.94722	1.75589	0.983218	0.273291
EPHA1	111.235	144.697	1.24611	0.273291
AEBP1	13.9692	23.8479	1.48763	0.273822
VPREB3	3.96248	7.38162	1.59809	0.274428
NEBL	198.748	97.8471	0.993865	0.2776
GTSE1	37.7932	18.688	0.987763	0.2776
TNKS1BP1	32.8111	43.1881	1.2585	0.277931
ZBTB17	394.447	442.628	1.10713	0.277931
ITPKC	168.92	238.589	1.2598	0.278509
SNRNP70	849.426	997.012	1.13739	0.280543
SYNM	96.8114	61.3	0.737998	0.28158
CENPF	576.689	307.188	0.98675	0.283446
RAB34	101.075	136.844	1.30301	0.287973
EEF1A1P8	6.13756	9.2909	1.33883	0.287992
PHETA1	33.7054	43.0198	1.26676	0.288254
AC068831.18	41.9836	31.7918	0.805244	0.288254
TELO2	170.502	209.992	1.18654	0.288254
ZNF205	5.45979	9.46001	1.49035	0.288254
BPTF	3533.89	3118.76	0.901812	0.288254
MFSD13B	27.7575	19.2187	0.961142	0.288254
ZNF469	88.0199	114.659	1.24268	0.288396
CRISPLD1	1.05981	8.85662	6.47096	0.288396
TMEM134	129.367	145.927	1.11516	0.290274
MEGF6	688.611	902.778	1.26278	0.290274
LDLR	164.238	106.217	0.972517	0.290274
NIPSNAP3B	45.4264	62.2033	1.26823	0.290274
RP11-231C14.7	2.69292	5.70517	1.52385	0.290274
HDHD5	251.361	305.829	1.17053	0.290274
RNU4-31P	4.6549	2.97787	0.98212	0.29436
ARID2	1359.37	1229.32	0.920511	0.29436
RP11-793H13.14	24.4365	17.7702	0.791681	0.294726
RP5-855D21.2	2.94504	5.58076	1.47329	0.294726
RP11-545E17.3	40.0692	29.7208	0.963799	0.294726
OSBPL3	511.625	410.003	0.843557	0.295581
HNRNPD	1281.67	1149.09	0.91275	0.299
KAT8	706.536	804.406	1.11834	0.303512
NANOS3	1.03717	2.43607	1.01009	0.306181
RAB6B	147.096	81.9281	0.981533	0.306181
RP1-151F17.2	55.2151	40.718	0.967579	0.306181
MFSD1P1	52.4329	41.1718	0.853859	0.306181
KCNT2	10.4925	2.75602	0.994821	0.306181
PHACTR2	821.08	678.996	0.865478	0.306181
IGHJ3	9.28213	17.1083	1.55055	0.306181
RP11-447D11.3	73.6411	58.1912	0.858781	0.306181
RP11-598F7.3	5.10925	9.45332	1.00965	0.306181
RP11-753C18.12	0.899108	1.78577	1.01094	0.306181
IGHJ2P	1.69568	4.5221	1.75033	0.306181
CDK12	1538.03	1343.04	0.907083	0.306181
AP4B1-AS1	56.3502	46.6575	0.84445	0.306181
RP11-117N2.2	36.5303	26.9981	0.802752	0.306181
FAM167B	1.14751	2.79518	1.74587	0.306181
ATF7IP	2828.07	2498.67	0.905721	0.306181
IL17RE	6.61784	12.8888	1.01282	0.306181
FAM111A	1998.8	1699.45	0.870645	0.306181
LAMA5	22.1991	33.6797	1.3616	0.306181
CEP55	95.7346	44.2089	0.991374	0.306181
GOLPH3L	293.579	231.873	0.846877	0.306181
WWC2-AS2	1.68353	3.23758	1.62266	0.306181
GRAMD1B	327.465	210.517	0.969243	0.306181
PLIN2	543.741	677.978	1.20114	0.306181
RUNX2	484.081	379.585	0.844476	0.306181
RPL7L1P8	2.90822	0.609704	0.996161	0.306181
KIZ-AS1	42.136	32.969	0.83945	0.306181
RP11-164H13.1	18.2854	41.8256	1.59891	0.306181
EXD2	74.9102	95.9109	1.19655	0.306181
TIAL1	738.121	653.467	0.894507	0.306181
SLC16A1	456.412	250.578	0.986039	0.309234
CTD-2547L24.3	71.4895	52.6183	0.965534	0.310089
CALM1	3795.13	3343.52	0.90274	0.310089
RAB26	15.4198	21.3154	1.23479	0.310344
SYNGR3	5.14974	7.60479	1.36583	0.310344
ADNP	1857.19	1704.44	0.933439	0.313801
ZFP28	66.3686	96.1068	1.26702	0.313801
SNHG21	8.6641	12.8173	1.30506	0.314105
FGFR1	86.9536	62.3107	0.963173	0.314652
RP11-102M11.1	34.2792	23.5284	0.972869	0.314652
ZNF662	18.3696	35.8271	1.43066	0.314652
ZNF274	574.298	661.215	1.11758	0.314652
CXXC5	161.437	220.82	1.26172	0.314652
PIMREG	10.2842	4.00148	0.993159	0.314652
RP11-545M17.4	18.615	13.8375	0.819343	0.314652
CARD10	0.640078	2.30067	1.00654	0.314652
CNKSR1	3.35311	6.04439	1.01231	0.314652
PXDN	10.2367	12.8434	1.00804	0.315069
HELLS	382.136	260.772	0.981527	0.315257
RP11-131K5.1	8.03155	4.97797	0.985033	0.319016
RP11-356K23.1	128.83	102.006	0.856887	0.323743
MEG8	6.06605	14.8185	1.00857	0.325117
IDUA	49.9629	62.64	1.17869	0.325117
GEN1	365.651	269.496	0.971684	0.325619
CFAP410	73.3574	92.8659	1.17861	0.325619
Z97634.3	16.5789	21.5122	1.22228	0.325619
ARFGEF1	3248.7	2882.27	0.90749	0.325619
PLK4	121.846	80.459	0.985037	0.325619
OBSCN	514.386	723.695	1.29979	0.327152
ATE1	577.936	514.655	0.906058	0.327152
RNU1-89P	2.78626	5.03439	1.01437	0.331707
MCF2L	60.2294	84.0232	1.25628	0.331707
TTC9	128.831	168.9	1.25571	0.331707
LINC02693	58.5394	78.641	1.22424	0.331707
PGLYRP1	92.2385	48.3831	0.691623	0.331707
RRP1	188.564	230.222	1.16512	0.331707
ESRRA	381.309	443.971	1.11942	0.331707
SCD	114.239	62.8474	0.985503	0.331707
RNU6-638P	36.0642	29.4928	0.853368	0.331707
SPPL2B	132.501	163.56	1.15941	0.331707
SPCS2	86.5611	71.7634	0.866763	0.332517
RN7SL280P	39.4432	55.8702	1.29074	0.332517
ZBED3-AS1	18.6739	26.533	1.28491	0.334434
LINC00384	7.64045	4.14057	0.988827	0.334434
SF3A3P2	6.59858	4.17445	0.981563	0.334434
TYMS	25.565	13.2485	0.988197	0.334434
AHNAK2	15.7256	27.1215	1.39809	0.334434
RP11-62C7.2	21.065	14.5122	0.979892	0.337982
MPP2	3.15477	5.80493	1.01308	0.337982
CCR8	42.9766	18.4721	0.989432	0.337982
GPT	12.8427	19.4617	1.28591	0.337982
RAD51	47.3319	26.5381	0.98796	0.337982
TCEA2	98.054	114.474	1.13156	0.337982
TSNARE1	101.475	127.94	1.19295	0.337982
ANTKMT	119.428	147.311	1.17315	0.337982
RP11-125H8.3	8.51135	5.38465	0.982298	0.339924
TERF2	361.488	471.209	1.18581	0.339924
FANCI	401.254	298.122	0.970144	0.339924
ZNF112	7.7078	15.2418	1.00944	0.339924
PBK	26.005	14.8314	0.991594	0.339924
ZNHIT2	41.1193	52.2747	1.17985	0.339924
ADGRL1	181.791	213.826	1.13672	0.339924
ZNF334	7.2927	23.6689	1.00793	0.339924
SCb-64M4.1	3.62109	2.17932	0.990931	0.339924
RP3-382I10.7	47.0959	38.9361	0.872463	0.339924
CTD-2240J17.5	6.93461	3.32214	0.988567	0.339924
MYC	233.559	294.732	1.17169	0.339924
CCL3L1	27.7757	56.4117	1.01234	0.339924
FOCAD	664.559	575.907	0.90113	0.339924
ENSA	476.57	416.143	0.901091	0.341131
NIBAN3	247.067	394.96	1.01397	0.341131
NAIF1	125.856	145.411	1.11056	0.341131
SCARNA2	6839.24	8744.24	1.18454	0.341131
LINC01093	13.6698	34.2942	1.00814	0.341131
AC002480.3	9.45993	16.9335	1.40293	0.341131
SARDH	21.0194	33.314	1.34487	0.341401
HSPE1P13	26.3233	18.9614	0.97209	0.341401
RN7SKP37	5.56814	3.36686	0.98391	0.341401
ARFRP1	601.543	687.943	1.11346	0.342349
ZNF768	67.6802	85.2433	1.19513	0.342349
AL109761.5	41.1239	33.5736	0.852365	0.342349
IGHJ1	0.6796	2.29112	1.00605	0.342349
RNU6-1255P	2.0327	0.801657	0.992022	0.342349
LAMTOR5-AS1	243.613	213.465	0.898603	0.342349
HPGD	107.619	217.124	1.00977	0.342364
KIT	36.2439	71.6543	1.01286	0.343338
TBRG4	534.713	623.589	1.12234	0.343338
TOPBP1	1143.2	1000.59	0.903281	0.343338
RP11-73O6.3	73.7075	55.8078	0.970647	0.343338
AC002480.4	12.7725	23.7501	1.01177	0.343338
PLAG1	104.344	138.47	1.1939	0.343338
AE000661.36	5.26558	2.45626	0.99002	0.343338
C12orf75	296.777	233.595	0.981705	0.343338
RNF220	346.948	398.93	1.11779	0.343338
BFSP1	25.3246	15.3979	0.987557	0.343338
CLTCL1	287.682	181.95	0.757841	0.343338
MTND4LP13	10.3852	7.32543	0.975919	0.343338
CPEB1	7.68883	15.0057	1.01125	0.343338
BCL9	98.1072	76.7754	0.858254	0.343338
UNQ6494	7.89108	4.1528	0.989503	0.343338
SPSB2	138.647	160.508	1.13563	0.343338
SYTL2	817.859	608.799	0.980394	0.343338
ETS2	1083.94	1537.07	1.25833	0.343338
CTD-2325P2.6	9.11975	16.5558	1.01258	0.343338
DMWD	103.488	74.0457	0.965802	0.343338
TMEM150B	27.0764	39.5624	1.28682	0.343338
ESM1	8.67869	5.51594	0.988739	0.343338
RPL39P18	2.41966	1.03518	0.989905	0.343338
GLTPD2	13.4152	18.6266	1.23628	0.343338
DCLRE1C	817.01	754.753	0.927594	0.343338
OR6N2	7.70756	3.75892	0.990506	0.343338
PICK1	117.929	151.473	1.17242	0.343338
IRAIN	4.01075	8.00802	1.01041	0.343338
C1orf115	27.3217	38.7416	1.26589	0.343338
HK2-DT	13.3069	19.1482	1.22929	0.343338
RAMP3	27.1278	18.032	0.977282	0.343338
MAMSTR	2.97768	4.52298	1.01338	0.343338
PTP4A2	3779.58	3245.59	0.898296	0.343338
DNAH10	34.182	25.4269	0.846993	0.343338
MCOLN2	238.96	163.738	0.981753	0.343338
E2F8	37.2606	17.8669	0.989946	0.343338
SRP19	260.579	229.15	0.897126	0.343338
CENPCP1	21.4442	16.476	0.848724	0.343338
CBLB	927.895	713.494	0.968674	0.343338
WSB2	705.265	577.617	0.874349	0.343338
H2AZ2	1256.93	1093.09	0.900039	0.343338
MIR548AT	2.3462	1.2558	0.990693	0.343338
SCCPDH	221.949	277.324	1.17414	0.343338
HMGB1P19	16.3828	12.3021	0.976156	0.343338
TCEAL1	27.1188	35.3034	1.18759	0.343338
SLC2A10	1.48103	3.1209	1.00948	0.343338
RP11-216N14.7	203.066	167.356	0.883625	0.343338
PSME4	3608.59	2507.91	0.978173	0.346231
RP11-840I19.3	110.195	91.8664	0.878898	0.347372
ANKRD34A	20.8557	27.0398	1.17357	0.347372
ZNF391	16.2919	24.8664	1.0202	0.349254
SOCS3	640.379	1022.23	1.3282	0.349254
DDX52	439.226	387.982	0.91112	0.349279
CRISP3	417.736	188.74	0.991057	0.349279
CCDC167	115.402	86.6115	0.982023	0.349279
WNK1	9971.35	5791.04	0.983991	0.349691
PMF1	152.609	178.215	1.10507	0.349841
POM121	165.186	184.186	1.09991	0.349841
PEX5	176.615	192.536	1.09025	0.349841
CCDC71	166.882	188.99	1.09463	0.349841
RNU6-444P	6.93159	4.64097	0.980394	0.350483
SPINK2	3.8466	13.7901	1.00625	0.350975
MMP17	29.0031	41.6296	1.02042	0.351126
QSOX2	303.337	389.339	1.16841	0.351126
ZNF580	65.0323	77.4506	1.12349	0.351126
KMT5AP3	8.18699	5.10199	0.986593	0.351126
IL15RA	126.397	162.192	1.17189	0.351126
LINC02195	1.98422	0.745483	0.994746	0.352685
IRF8	780.252	1000.62	1.17883	0.353464
ZSCAN16-AS1	79.2412	68.7875	0.898499	0.353464
SPP1	14.9051	27.2208	1.00825	0.353464
CCNK	257.324	233.786	0.932451	0.354017
AKR1C3	71.3869	107.845	1.01888	0.354017
SART1	632.141	739.729	1.13209	0.354563
SMC6	865.884	748.915	0.883609	0.354563
SEMA3D	2.29802	4.17183	1.00737	0.355062
RP11-21K20.4	28.3293	21.8889	0.964104	0.356431
PLEC	5602.21	6550.17	1.14479	0.356431
KCTD17	55.573	69.9065	1.14825	0.356431
DNAJC13	2390.96	2009.13	0.89068	0.356431
DLC1	31.7601	43.36	1.00843	0.356431
HOMER2	159.35	132.288	0.892708	0.356431
CCR4	480.635	331.871	0.980795	0.356431
NUP62CL	48.7126	73.8348	1.2331	0.356431
RP11-697H9.2	6.75755	4.49223	0.982039	0.356431
SNORA5C	80.5499	107.764	1.19189	0.356431
AC025442.4	153.982	132.304	0.890368	0.356431
ZNF517	68.4543	85.781	1.14797	0.356431
MAPK1IP1L	522.329	458.769	0.904877	0.356431
RP11-1055B8.1	4.67817	7.90268	1.01548	0.356431
APOE	2.62222	4.3722	1.01015	0.356431
SYNRG	2082.45	1883.32	0.927969	0.356431
CDC42P1	19.6716	15.45	0.853145	0.356431
UTRN	10045.8	9116.29	0.921746	0.356431
CCDC175	6.847	12.8733	1.01227	0.356431
LENG9	48.0784	59.2203	1.14131	0.356431
SERPINB10	99.9148	49.7296	0.99059	0.356431
ARHGAP21	440.865	337.197	0.885	0.356431
DHCR24	123.998	73.4582	0.984271	0.356431
RP1-209B5.2	6.31773	9.66153	1.27469	0.356431
CD24	347.571	185.924	0.987659	0.356431
TMEM52B	7.6184	3.10267	0.993313	0.356431
CCSER1	86.2227	131.636	1.01685	0.356431
TIGAR	135.619	112.251	0.892861	0.356748
YAF2	651.549	587.564	0.917518	0.356748
ARHGAP39	1.50137	3.12556	1.00812	0.356748
SAMD3	571.922	417.021	0.980967	0.356748
USP34	6729.58	5946.74	0.916795	0.356818
DIAPH1	2347.44	1857.02	0.877519	0.356818
SBNO1	1598.69	1430.8	0.923212	0.357057
CCDC71L	392.889	570.784	1.02365	0.359181
RP11-82O19.2	45.4154	34.4038	0.964506	0.359181
FCRLA	118.26	184.945	1.01246	0.359292
PABPC1	5077.94	3775.68	0.957518	0.359452
CD226	2268.94	1768.79	0.970435	0.359992
GRIA3	6.67465	2.9281	0.991557	0.360455
HJURP	71.5301	34.1394	0.990503	0.36331
CROCC	182.587	235.81	1.15433	0.36528
RP11-384C4.6	33.0341	24.8139	0.966444	0.36528
OR52M2P	14.3622	10.0022	0.981996	0.36528
GALNT10	1145.85	881.486	0.874916	0.36528
RP11-120L14.1	4.7509	3.29034	0.992767	0.36528
DCAF5	736.96	683.894	0.943492	0.36528
TSPAN4	114.76	147.852	1.01716	0.36528
CTDNEP1	181.202	132.746	0.965764	0.36528
SPDYE19P	0.808347	2.46324	1.00669	0.36528
RNU6V	11.3374	7.69558	0.984188	0.36528
CTD-2410N18.4	10.2563	6.80124	0.980611	0.36528
DNLZ	12.5692	17.7039	1.0237	0.36528
EEF1D	927.007	1018.9	1.08053	0.36528
ITGB1	4014.28	3163.54	0.96149	0.36528
SRGAP2C	68.6561	57.0613	0.880251	0.36528
CTD-2349P21.12	22.0012	16.5875	0.968472	0.365333
ANKRD1	1.61373	3.23856	1.00912	0.365333
RP11-114N19.3	44.2632	32.9412	0.96481	0.365333
PRR29	44.8524	57.0941	1.15551	0.365542
C17orf113	4.56676	7.36831	1.01319	0.365542
AIDA	216.157	169.809	0.869733	0.365542
EIF5A2	95.7903	75.3318	0.969405	0.365542
MRPL20-AS1	294.774	336.831	1.0978	0.365542
ZNF593OS	2.68498	4.45859	1.01151	0.365966
BEND5	17.5475	27.0691	1.01582	0.365966
TNIP2	451.01	502.125	1.08157	0.365966
LA16c-312E8.4	2.68515	4.87231	1.01134	0.365966
LINC01786	3.52703	5.39361	1.01761	0.365966
DENND6B	17.8433	25.1942	1.01989	0.365966
SCN3A	45.0288	75.7841	1.01125	0.365966
RP11-158I9.8	29.3412	38.2752	1.13634	0.365966
LAG3	27.757	16.402	0.987576	0.365966
RP5-1139B12.4	5.38673	8.31349	1.01336	0.365966
DCLRE1A	241.938	199.156	0.968797	0.365966
RP11-382A20.4	24.0003	7.89563	0.992211	0.365966
TAS1R3	32.8109	41.5862	1.14529	0.365966
AGL	489.397	435.488	0.910146	0.365966
STEAP1B	19.3542	31.429	1.01389	0.365966
TTC23L-AS1	1.21889	2.64526	1.00882	0.365966
KIF2A	2004.65	1672.6	0.884629	0.365966
KLF9	368.441	503.854	1.15747	0.365966
R3HCC1L	781.27	714.621	0.927688	0.365966
NCAPG2	270.276	195.485	0.977275	0.365966
AC005532.5	43.9494	34.5635	0.965343	0.365966
AC000123.2	280.566	242.079	0.900295	0.365966
PMEPA1	18.6043	29.5452	1.01608	0.365966
RGS9	60.5373	40.6164	0.983068	0.365966
PPP1R16A	20.2066	24.7557	1.03669	0.365966
TAMALIN	30.0656	39.4182	1.03124	0.365966
CD99L2	255.562	294.802	1.11488	0.365966
RP11-21L23.4	2.43989	1.2564	0.995488	0.365966
TRDV1	23.4986	11.9363	0.989411	0.365966
RP11-635F12.1	7.71564	17.0335	1.00877	0.365966
MMP8	1210.54	442.331	0.99368	0.365966
SMIM29	83.5294	96.8303	1.09745	0.365966
RP11-142L16.2	243.036	205.537	0.896753	0.365966
CPNE3	1547.04	1236.83	0.873713	0.365966
IGHD2-2	1.98935	4.32788	1.008	0.365966
RP11-909M7.5	12.0983	16.5139	1.02495	0.365966
CD40	95.2715	128.406	1.027	0.365966
EVC	22.1373	14.0843	0.981399	0.365966
SYDE2	39.4997	56.647	1.0214	0.365966
WASHC5-AS1	20.3175	15.8561	0.962602	0.365966
PCYT1B	71.9672	41.0023	0.987044	0.365966
TMEM176A	50.6144	86.6147	1.00925	0.365966
C5orf17	4.14365	9.11768	1.00535	0.365966
AL450226.2	15.6863	11.4888	0.968985	0.366063
LARGE2	29.7863	43.1746	1.02377	0.366612
RP11-159M11.2	33.0199	22.279	0.982188	0.366958
TAZ	461.322	511.431	1.09503	0.366958
MIRLET7I	3.72921	5.76112	1.01908	0.367532
LINC01535	1.74481	4.68788	1.00597	0.368267
C16orf71	9.952	14.0922	1.02511	0.368267
CTD-2540B15.9	1.60938	2.81863	1.00902	0.368267
STRIP2	38.996	24.7404	0.986151	0.368267
CRISP2	16.377	7.95098	0.991638	0.368267
ZNF316	558.891	643.549	1.11447	0.368267
RP11-557N21.1	2.61018	4.55079	1.01231	0.368267
RP11-30B1.1	7.95696	20.0912	1.00746	0.368267
ZNF276	999.207	1121.39	1.08368	0.368267
BRAT1	512.137	581.657	1.10263	0.368267
DPP8	1550.38	1426.04	0.930586	0.368267
LDB1	837.351	893.348	1.06455	0.368267
RP11-509J21.4	6.62505	4.01844	0.988792	0.368267
RP11-941H19.3	2.52398	1.27041	0.99197	0.368267
ZNF513	142.304	161.222	1.09592	0.368267
AK3P3	24.3616	19.1461	0.957786	0.368267
SDR39U1	63.5711	76.7871	1.12507	0.368267
RIN1	41.4335	57.4293	1.02203	0.368267
HIC2	129.243	155.08	1.1181	0.368267
POLG	1284.95	1408.65	1.08114	0.368267
CTCFL	3.17895	1.09969	0.994961	0.368267
IGHV1-18	15.5076	28.0208	1.00922	0.368267
USF3	1455.51	1263.22	0.911169	0.368267
TSHR	47.7986	36.745	0.96822	0.368267
TNR	4.48709	8.55503	1.00978	0.368267
CCL3	9.99569	15.1952	1.0162	0.368267
RNU6-442P	6.58603	4.1728	0.985403	0.368267
PPAN	34.8672	45.1109	1.03569	0.368267
PKD1P2	3.01684	8.06793	1.00714	0.370381
LVRN	5.20432	2.48413	0.992385	0.370381
RP11-55K13.1	43.7091	35.8549	0.88997	0.370574
PIK3IP1	2078.85	2502.62	1.11394	0.370574
OR2L9P	2.37991	5.08121	1.00981	0.370574
KRT79	6.38158	13.6447	1.0059	0.370574
RP11-61L19.1	57.7266	42.6293	0.972191	0.371071
IGHD3-10	1.4713	3.18495	1.00463	0.371071
RP11-517I3.2	1.90082	4.15131	1.00949	0.371071
KCTD9	341.447	291.247	0.898129	0.371071
AL133243.2	190.386	164.163	0.902845	0.371071
RP11-210K20.6	15.0772	11.471	0.973596	0.371071
ATP5MC1P4	2.0067	0.786041	0.992766	0.371071
RP11-127I20.8	27.8688	20.727	0.963682	0.371071
NEK2	33.5611	19.1213	0.990134	0.371071
LMNTD2-AS1	5.96371	9.29024	1.01546	0.371071
NAGPA	166.281	200.65	1.12091	0.371071
CEP295	1077.95	955.251	0.913484	0.371408
CCNA2	150.874	86.7106	0.989448	0.37144
RNU6-790P	2.59164	1.46568	0.99078	0.37144
GPN3	105.907	127.435	1.11238	0.371458
STK39	435.317	360.822	0.899077	0.373902
CDAN1	111.386	127.725	1.09838	0.374869
PIP4P1	435.426	469.804	1.06636	0.375151
CDKN2B-AS1	97.3458	77.2881	0.961738	0.375582
GPR173	3.86596	7.51739	1.0071	0.375582
TUSC1	4.02536	7.04722	1.01088	0.375582
CTA-392E5.2	20.5353	1.76883	0.99737	0.375582
CORO2B	3.06175	6.51505	1.00918	0.375582
BBS7	190.215	157.212	0.954993	0.375582
EXO1	64.4386	42.0876	0.988235	0.375582
FAM178B	1.01366	2.37115	1.00802	0.375582
SLC9A3-AS1	42.3483	60.2626	1.02025	0.375582
ACTA2	61.7903	49.8553	0.948625	0.375582
NUTM2A-AS1	456.237	358.316	0.97625	0.376596
AMN	8.80683	13.3571	1.01439	0.376596
RP11-178C10.4	2.08472	3.44014	1.00908	0.376596
GNG2	1014.36	845.417	0.902697	0.376596
CCDC169	1.01589	3.3052	1.00645	0.376596
MYL9	197.903	78.1531	0.991078	0.376596
JAKMIP1	16.4441	11.8057	0.987029	0.376596
CRIP2	29.9689	49.5667	1.01146	0.376596
IGHD6-6	2.11121	3.80979	1.00705	0.376596
INTS6P1	3.39883	1.73716	0.99042	0.376596
CACTIN	134.587	159.033	1.10848	0.376596
RP1-313I6.12	2.44327	4.57841	1.01132	0.376596
ZGPAT	202.606	232.874	1.10287	0.376596
SMIM43	3.21208	7.87319	1.00766	0.376596
ZWINT	94.3	61.7371	0.989392	0.376596
ATP23	137.148	190.166	1.03067	0.376596
RP11-1081M5.1	0.908829	2.20756	1.00525	0.376596
BTBD7	670.29	595.309	0.928955	0.376596
RP11-996F15.4	24.5822	18.6618	0.978789	0.376596
TNIP3	21.6524	15.6333	0.98622	0.376596
GLCCI1	443.288	367.693	0.90102	0.376596
RNASE6	306.391	422.24	1.02158	0.376596
RABGAP1	848.406	775.368	0.942135	0.379203
TCP11L1	216.992	182.619	0.906646	0.379203
IER5	605.529	720.953	1.11063	0.379203
KCCAT198	2.33897	1.03433	0.995029	0.379203
RDH10-AS1	15.3583	10.8005	0.979068	0.379203
HMGN2P28	22.8122	18.2464	0.943757	0.379203
CTHRC1P1	17.8093	13.4062	0.985309	0.379203
IGHD2-15	1.58395	3.16395	1.0062	0.379203
LMBR1L	579.547	632.774	1.07526	0.379203
RNU6-407P	6.44576	3.58062	0.988254	0.379203
NRDE2	705.526	644.03	0.936625	0.379203
GPRIN3	2014.15	1605.75	0.974914	0.379298
GID4	441.068	261.742	0.988101	0.379298
XAB2	290.511	320.661	1.08034	0.379298
SLC35E4	24.6999	39.5829	1.01399	0.379298
RPL23AP11	35.5587	25.7143	0.976106	0.379298
AC092580.1	11.2525	5.57251	0.990659	0.379304
EZHIP	0.927093	2.0717	1.008	0.379357
ERFE	73.3657	30.6224	0.991645	0.379357
XRCC2	46.8521	33.6709	0.987257	0.379357
LINC02042	0.906507	2.40616	1.00782	0.379405
STAT5A	1370.4	1585.34	1.10587	0.379405
ARHGAP35	816.534	705.912	0.91786	0.379405
KIF2C	74.0888	38.6668	0.989879	0.379683
TK1	52.3158	31.8551	0.987286	0.38071
CCNB2	94.2428	51.6347	0.989737	0.381853
RP11-123C21.1	21.4901	15.8916	0.974426	0.381853
THRB-AS1	1.68127	4.37596	1.00566	0.383113
AURKB	19.9167	11.198	0.98881	0.383605
ARG2	76.306	55.4682	0.970394	0.383605
COL6A1	9.98428	15.5933	1.01245	0.383605
MIR124-1HG	2.54707	10.2006	1.0039	0.383605
IMPDH1P5	6.51802	3.81969	0.986991	0.385577
CXXC1	378.477	417.491	1.08362	0.386152
CTD-2095E4.4	5.93498	2.3561	0.991771	0.386152
CD1D	610.494	810.815	1.02431	0.386152
MAPK12	28.3699	40.3437	1.01967	0.386152
NRG4	9.3483	15.4533	1.01248	0.386152
PTENP1-AS	5.76511	11.7524	1.00805	0.386464
DIAPH1-AS1	285.354	226.281	0.943339	0.386464
LNCOC1	0.799448	1.94641	1.00644	0.387215
ECM2	30.0894	19.6882	0.983954	0.387215
KAZN	92.4765	53.729	0.986858	0.387215
GPR68	253.68	207.327	0.954474	0.387624
RP11-73F12.1	2.61713	1.1251	0.992332	0.38786
DSTN	232.012	189.045	0.958423	0.389121
KIF20A	75.1576	39.2878	0.987677	0.389437
IGHD3-16	1.46561	4.13999	1.00574	0.389719
RP11-1026M7.2	0.998065	2.09093	1.00709	0.389857
AKAP6	45.6079	71.9346	1.01235	0.390844
AC006129.1	9.68666	16.5349	1.012	0.390844
AP4E1	489.728	438.053	0.918736	0.390844
LINC00906	31.1033	15.8645	0.991838	0.390844
AC006538.1	4.00061	6.72657	1.01538	0.390844
SUMF1	611.092	701.787	1.09327	0.390844
LINC00892	48.6882	35.9415	0.984936	0.390844
SLC3A2	584.09	674.246	1.10136	0.39159
ARHGAP11A	133.658	93.3878	0.982716	0.39159
SNORD111	2.72487	1.44047	0.989862	0.39159
LINGO4	2.67135	1.43231	0.990488	0.392122
NUDT10	7.03786	12.2925	1.01225	0.392122
UBAP2	1207.73	1573.09	1.03139	0.392122
RP13-766D20.2	7.94535	11.0695	1.01869	0.392122
HPR	13.1538	8.85931	0.982355	0.392122
AK3P5	28.1431	18.4158	0.986213	0.392122
ZNF157	8.90696	12.5457	1.01964	0.392122
NKG7	354.049	265.535	0.979986	0.395733
FAM229B	10.2821	15.1788	1.01059	0.395733
DNAJC12	0.853143	3.23932	1.00301	0.396273
BBS4	223.521	202.063	0.928369	0.396273
RP11-67L14.1	1.18139	2.64983	1.00844	0.396284
CMYA5	23.9324	17.7571	0.974554	0.396284
ZNF132	112.791	145.456	1.0279	0.396284
RP4-570O12.3	17.1588	8.65804	0.992597	0.396284
RP11-1023P17.2	29.4663	50.1424	1.00997	0.396284
RP11-404O13.5	1.06095	1.44254	1.00579	0.396284
APOLD1	99.306	81.376	0.974317	0.396861
SNHG7	179.96	220.07	1.09337	0.396861
RP5-1086D14.6	53.9015	39.0665	0.978385	0.396861
DHFR	79.0814	57.5682	0.977024	0.396861
CTD-2012J19.1	3.6406	2.28014	0.989199	0.396861
ITGB1BP2	21.5704	16.829	0.96942	0.396861
RNY4	6.87592	11.909	1.0112	0.397897
RP11-271M24.2	1.97543	3.34536	1.00929	0.400356
MIR320C1	20.1698	14.2222	0.981692	0.400356
RP11-219E7.1	19.1076	27.6597	1.01721	0.400483
SOS1	1308.26	1180.59	0.923637	0.400483
SIRT5	378.71	465.083	1.10267	0.40076
RP6-91H8.6	16.6457	10.5708	0.988614	0.40076
TRIP4	301.38	270.158	0.923309	0.401045
CTD-3018O17.7	10.0841	14.8136	1.01265	0.401045
MIR4312	17.9675	11.3046	0.983625	0.401045
RRM2	301.778	165.205	0.991109	0.401045
GPR19	27.7527	19.8751	0.982431	0.401045
RDM1	15.0067	9.52091	0.989364	0.401135
CES1	99.4505	166.984	1.01216	0.401135
RP11-455G2.1	221.871	348.188	1.01231	0.401201
NRCAM	15.616	29.1265	1.00736	0.401201
ARMCX2	29.226	41.3919	1.0167	0.401201
PLPBP	567.077	650.187	1.08712	0.401201
ZNF285	18.987	29.1014	1.01643	0.401201
DDX46	893.514	811.855	0.936999	0.401201
CD200	31.5892	55.2206	1.01145	0.401201
TUBGCP2	1007.19	1071.81	1.06869	0.401201
CTD-3138B18.6	4.85505	7.42645	1.01766	0.401201
RP11-460I13.6	8.04529	5.5261	0.981086	0.401201
FUT2	7.2571	10.8916	1.01625	0.401201
RP11-406H23.2	8.14138	5.4341	0.98507	0.401201
PAWR	67.3688	103.658	1.01437	0.401201
RP11-10G15.5	5.48324	3.01836	0.989721	0.401201
CFD	1055.77	1536.65	1.01518	0.401201
OR52U1P	6.39555	9.73179	1.01545	0.401201
MGAT1	2362.34	2658.61	1.09077	0.401201
RP11-192M23.1	74.1619	60.9609	0.921357	0.401201
PTCD1	50.3943	56.2286	1.08196	0.401201
TRIP6	56.8892	67.9964	1.06196	0.401201
STAB2	10.8577	6.42999	0.987188	0.401201
RP11-1029M24.1	1.06466	2.26089	1.00718	0.401201
SNHG32	144.363	172.553	1.05752	0.401201
SYNGR2	739.125	858.642	1.10313	0.401201
RP11-1D12.2	17.6346	9.89482	0.99189	0.401201
FCER2	29.3382	45.6906	1.0132	0.401201
ZNF579	10.993	15.5002	1.01468	0.401201
RP11-93B14.10	24.9563	33.4626	1.03014	0.401201
ATP6V1C2	30.1821	25.1714	0.961786	0.401201
ELOVL6	175.225	101.013	0.989229	0.401201
ASB13	98.6109	122.903	1.02991	0.401201
GUCY1A2	0.758404	2.34758	1.00516	0.401201
APBA2	282.529	375.828	1.02293	0.401201
CTU1	64.9238	78.0849	1.09249	0.401201
YWHABP2	26.0592	20.5818	0.968724	0.401201
MCRIP2	113.568	137.766	1.06707	0.401201
UNC13A	2.08409	4.53955	1.00796	0.401201
REELD1	12.6771	18.0091	1.01583	0.401201
RP6-109B7.5	11.6775	15.078	1.02157	0.401201
H2AC4	319.141	215.372	0.991196	0.401201
WDR82P2	4.47475	1.97691	0.992662	0.401201
IGHJ3P	25.1638	43.4962	1.01032	0.401201
RAC3	4.73819	7.46965	1.00943	0.401201
MCU	495.043	416.558	0.910032	0.401201
RNU6-1034P	9.37013	6.78039	0.982123	0.401201
SEMA4C	160.886	196.355	1.02491	0.401201
RP11-165F24.3	475.937	386.666	0.953095	0.401201
SHISA7	38.8946	14.8339	0.993318	0.401201
ZNF800	917.874	858.132	0.938061	0.401201
KIAA1841	165.856	142.473	0.918876	0.401201
AC136289.1	6.28406	4.07265	0.987309	0.401201
RYKP1	58.0823	45.6722	0.95835	0.401201
RP11-390P24.1	46.5703	37.5418	0.929783	0.401201
CXCL13	2.71098	1.67821	0.993532	0.401201
RP11-1099M24.9	1.54194	3.91279	1.00685	0.401201
DVL1	229.784	275.675	1.07211	0.401201
CCNI	5575.18	3786.13	0.983431	0.401201
CALCRL	53.0557	108.048	1.00901	0.401201
RP11-465L10.14	146.928	170.428	1.08672	0.401201
RNY1	658.151	1022.36	1.01436	0.401201
CD81-AS1	4.73639	7.45781	1.01363	0.401822
ZNF772	157.164	207.932	1.02458	0.401822
PRKAG2-AS1	6.21307	8.83508	1.01691	0.401822
RP11-10J21.6	1.61705	2.71279	1.00605	0.401822
DRAXIN	36.8509	46.9665	1.03409	0.401822
SPC24	47.969	30.0586	0.990809	0.401822
ADGRB1	10.2881	15.0359	1.01619	0.401822
CTD-2349P21.9	13.3687	10.6279	0.975773	0.401822
CLDN18	12.6385	5.94832	0.991489	0.403469
SV2A	10.342	19.3039	1.01096	0.403469
KLRD1	1770.25	1247	0.981446	0.403469
UHMK1	4010.54	3402.91	0.929049	0.403469
RP11-732A19.1	24.1361	18.5421	0.982763	0.403469
ARMC5	26.2391	32.402	1.03522	0.404129
A2M	1605.24	1105.58	0.984604	0.404629
RP1-20B11.2	29.5614	23.7112	0.949641	0.404843
CNOT6	1042.24	885.034	0.923734	0.404843
RP5-1184F4.7	21.6228	30.4614	1.0178	0.405363
FANCL	274.311	360.369	1.03034	0.40655
PRRT2	5.36848	8.32127	1.0166	0.406846
C19orf25	332.952	367.911	1.07531	0.406846
AC011247.3	26.7382	21.4698	0.971567	0.40753
RP11-31F15.4	2.49939	1.24084	0.992048	0.40753
SYNJ1	791.539	659.752	0.905007	0.40753
RP11-339H12.1	78.9931	105.752	1.0233	0.40753
KCTD5	335.179	372.351	1.08007	0.40753
MST1P2	5.58793	8.23645	1.01386	0.40753
IFNLR1	84.9839	57.6151	0.987838	0.40753
CCDC30	177.348	151.99	0.91986	0.40753
KBTBD11-OT1	1.01544	2.38662	1.00775	0.40753
GPR15	142.171	216.391	1.01183	0.40753
SMCO4	103.02	133.767	1.0294	0.40753
DMKN	3.49931	7.03955	1.00803	0.40753
MRNIP	135.54	159.06	1.08054	0.40753
GDF7	46.6324	64.6669	1.02035	0.40753
MUL1	196.273	214.972	1.07394	0.40753
GPAT4	716.915	787.491	1.07693	0.407617
ORC1	70.2271	38.3271	0.989209	0.407617
MRPS18B	187.19	235.163	1.03591	0.410984
RP11-351O1.4	9.37867	7.02653	0.980875	0.412021
TMEM147-AS1	48.699	58.9793	1.03949	0.412021
OOSP3	6.86894	4.1113	0.990204	0.412021
NT5E	98.285	128.834	1.02149	0.412021
CENPN	81.2928	62.4737	0.982816	0.412328
RACGAP1	219.916	164.948	0.977381	0.412577
MT1E	44.9771	25.8352	0.990035	0.412577
SCRIB	161.828	192.144	1.04267	0.413687
SH2B1	216.312	245.105	1.08232	0.414001
RP11-2B2.1	9.38297	4.46715	0.99118	0.414001
SPAG1	145.301	117.814	0.967058	0.41405
CLU	606.85	343.205	0.987504	0.41405
XXyac-YR21IF11.3	4.66508	2.92668	0.991169	0.41405
PPP1R37	76.3643	88.3228	1.08171	0.41405
ZNF606	173.52	205.78	1.08346	0.41405
RP11-514F3.5	17.4434	12.6404	0.983375	0.41405
H3C12	396.919	269.197	0.992071	0.41405
KRT73-AS1	10.1064	16.8437	1.01188	0.41405
TOP2A	636.72	375.516	0.988579	0.41405
MYLIP	1212.38	1523.14	1.03746	0.41405
H2BC17	280.686	180.91	0.990056	0.41405
RALGAPB	1920.71	1758.17	0.943714	0.41405
RP11-448G4.4	7.73394	5.3555	0.984217	0.41405
RN7SL653P	9.71801	6.17152	0.988349	0.41405
GTF2IRD1P1	3.49114	5.87753	1.01492	0.41405
CELF2-AS2	10.5236	4.01346	0.993587	0.41405
CENPM	30.385	18.5112	0.990893	0.41405
PIF1	37.5482	22.7477	0.989328	0.41405
LINGO2	8.00928	12.5719	1.01159	0.414373
FLJ38576	15.0029	20.7355	1.01934	0.414373
ARRDC1-AS1	147.851	161.662	1.07352	0.414515
BRD8	484.202	421.515	0.928388	0.414515
TMEM138	350.305	443.466	1.03931	0.415209
PPP1R17	3.50649	8.88263	1.00651	0.415209
HK2P1	2.63794	4.1248	1.00924	0.415209
CTRC	4.54162	2.27087	0.991399	0.415209
TCL1A	184.64	302.196	1.00842	0.415209
INHBA	59.2543	28.2071	0.993236	0.415597
ZNF696	102.326	120.14	1.05447	0.415597
RP13-714J12.1	1.576	3.68784	1.0056	0.417649
PYHIN1	434.306	350.463	0.980736	0.418184
ANKRD49P1	127.961	108.674	0.945938	0.419044
RP11-667M19.10	3.13184	1.76301	0.992746	0.420366
KLC4	108.283	118.473	1.07457	0.420366
HNRNPA1P21	13.4624	6.16353	0.991647	0.420366
ADSS2	738.729	654.476	0.92595	0.420575
HLA-DQB2	28.7462	47.1922	1.00917	0.420575
ZNF629	70.2767	84.0966	1.03186	0.420575
NT5DC3	123.657	89.9597	0.975913	0.421531
RP11-410L14.1	14.3496	10.0348	0.979055	0.421531
KCNH8	27.0454	43.7396	1.0104	0.421531
RPS15AP29	113.52	81.5286	0.980775	0.421531
STK32B	7.82622	11.2845	1.01159	0.421531
DDX12P	21.9022	16.0076	0.981727	0.421531
RWDD1	212.238	188.298	0.928151	0.421531
FZD2	43.9332	56.0181	1.02037	0.421531
RP11-173A16.1	34.3107	28.8042	0.944079	0.421531
ATP4A	1.95259	4.19598	1.00846	0.421531
ST7-OT4	9.68571	6.51514	0.981999	0.421531
GALK1	171.228	202.484	1.05403	0.421531
RPS15AP10	81.9253	68.6562	0.95815	0.421531
RSPH3	174.674	146.892	0.925015	0.421531
RP5-892C22.1	6.10242	9.04769	1.01828	0.421531
ARHGAP10	230.897	198.488	0.930606	0.421531
AC004069.1	2.77291	6.36959	1.0065	0.421531
ADNP2	266.485	243.492	0.932581	0.421531
CDCA7	87.7535	58.5221	0.990534	0.421531
RHPN1	55.1356	78.6875	1.01688	0.421531
H2AC13	435.626	300.592	0.990209	0.421531
BOK	10.1271	13.6914	1.01707	0.421531
RPS7P11	11.3118	9.25532	0.97611	0.421531
PLD4	40.6928	63.0292	1.0113	0.421531
MS4A3	359.362	203.055	0.990148	0.421531
BOLA3	21.9074	15.6199	0.986376	0.422441
PUM2	3392.07	3161.75	0.945556	0.42252
SSTR3	46.1781	65.1348	1.01816	0.423294
CMC2	195.148	170.162	0.924903	0.423689
RP11-723P16.4	20.7797	32.4901	1.01232	0.424119
DZIP1L	36.7175	21.0005	0.988173	0.424433
RP11-46D6.1	12.5195	17.3887	1.0165	0.424433
NSD1	3509.8	3196.24	0.946076	0.424433
LONP1	359.273	422.335	1.04684	0.424433
H3C7	781.056	494.79	0.991568	0.426791
KANSL1L-AS1	147.596	127.811	0.926962	0.426791
SAMD11	4.23645	6.17691	1.01544	0.428977
PBX1	393.48	203.989	0.989627	0.428977
TSPY26P	30.3147	37.5784	1.03461	0.428977
RP5-1074L1.4	216.342	182.818	0.93033	0.428977
AC011513.4	22.5817	10.9833	0.991773	0.429335
RP4-778K6.3	54.7718	39.6329	0.980487	0.429801
SERP1	1955.65	2245.39	1.07708	0.430593
TRGC2	231.08	174.774	0.985374	0.430593
LINC01890	55.9839	45.2746	0.963545	0.430593
MIR3677	3.77749	5.69485	1.0143	0.430593
KIR3DX1	18.4694	11.9553	0.986832	0.431522
WDR72	0.818221	2.61759	1.0036	0.431522
RPL12P7	1.26183	2.38121	1.00787	0.433557
AF064858.8	27.6033	47.6604	1.00693	0.433926
AC093642.1	15.7515	24.5489	1.01211	0.433926
RP11-539I5.5	1.66076	3.51282	1.00726	0.433926
ABCA1	2965.44	4185.65	1.01614	0.433926
CD163	1763.74	2077.83	1.00739	0.433926
CEP170P1	12.4574	8.61679	0.98512	0.433926
RABGAP1L	3961.38	3435.06	0.928356	0.433926
TXNRD3	17.7509	24.6713	1.0133	0.433926
ANKH	1565.28	1104.18	0.981111	0.433926
GML	7.34912	4.15259	0.991071	0.433926
ZNF618	31.7431	40.704	1.02346	0.433926
CTAGE12P	1.7479	3.92654	1.00548	0.433926
NPBWR1	1.44493	3.6587	1.0043	0.433926
CTD-2254N19.1	5.79453	2.85879	0.991915	0.433926
LINC01237	26.3852	36.9234	1.01663	0.433926
TMEM175	151.412	167.811	1.07406	0.433926
FOS	615.273	887.298	1.01748	0.433926
FAM204BP	20.8855	16.5123	0.981092	0.433926
AC079807.4	42.2386	34.1114	0.973974	0.433926
TUSC3	4.01024	1.45309	0.995621	0.433926
SPAG5	135.66	84.3857	0.985927	0.433926
LMF2	334.036	375.603	1.07625	0.433926
UFSP1	28.2015	34.3917	1.04326	0.433926
PHTF2	702.262	622.603	0.932222	0.433926
LATS1	635.398	578.255	0.936886	0.433926
RP11-432J22.2	25.4231	31.276	1.03365	0.433926
PNMT	1.4102	3.04966	1.00664	0.433926
HID1	6.08816	9.12188	1.01357	0.433926
AC018731.3	6.90531	2.53926	0.996466	0.433926
CERKL	74.4648	56.615	0.979639	0.433926
RN7SL214P	2.88408	4.50769	1.01213	0.433926
RP4-737E23.5	9.08306	14.0087	1.00999	0.433926
FUCA1	350.058	417.961	1.02708	0.433926
ZNF862	310.975	347.99	1.06898	0.433926
VIRMA	964.79	897.499	0.949125	0.433926
RBM43	153.892	134.162	0.921132	0.433926
THBS1-IT1	7.61584	15.6695	1.0078	0.433926
PHACTR2-AS1	125.694	96.6721	0.973652	0.433926
LINC01781	8.06284	12.0674	1.01081	0.433926
MEIS3	1.05186	3.40282	1.0025	0.433926
INO80E	385.817	448.054	1.05803	0.433926
CTD-2006H14.2	21.787	18.5897	0.96169	0.433926
CEBPA-DT	22.2683	29.8613	1.01535	0.433926
RNA5S9	7.0243	11.4094	1.0099	0.433926
MIR6876	4.01489	2.03739	0.990286	0.433926
CTC-378H22.2	15.1405	20.0628	1.01986	0.433926
C2orf16	31.7123	44.7881	1.01991	0.433926
RP11-792A8.1	5.50697	3.57482	0.987821	0.433926
NKILA	2.68844	4.27419	1.00999	0.433926
SUV39H2	126.689	107.193	0.962546	0.433926
POC5	235.752	217.561	0.935989	0.433926
EIF1	2689.47	2019.89	0.976405	0.433926
CTC-344H19.4	13.1401	9.31709	0.983672	0.433926
IL12RB2	91.1438	70.9561	0.979945	0.433926
RIDA	99.0409	57.0149	0.98813	0.433926
C21orf91-OT1	15.1379	10.8283	0.982453	0.433926
KIAA1109	9007.02	7760.38	0.928148	0.433926
CASP16P	15.0356	19.8442	1.02047	0.433926
CSTF2T	559.626	640.311	1.07385	0.433926
LINC00309	2.48101	4.31066	1.00946	0.433926
LUM	0.535833	2.82384	1.00382	0.433926
ROBO3	14.0323	21.9748	1.01294	0.433926
NEURL4	221.866	250.292	1.07267	0.433926
TMOD3	1624.17	1438.43	0.934289	0.433926
CASTOR1	10.8656	13.7428	1.02706	0.433926
CROCC2	10.5159	17.323	1.0072	0.433926
SMC2	380.785	292.76	0.983133	0.433926
C20orf204	30.4184	40.4277	1.02231	0.433926
RNU4-47P	26.4742	13.3477	0.990213	0.433926
BIRC6	9080.79	8409.75	0.947746	0.434306
CTNNA2	0.613363	2.35885	1.00394	0.434827
RP11-452F19.4	2.83312	5.02362	1.00986	0.435232
GPC2	30.9094	38.5186	1.02402	0.435794
GNAO1	28.0751	19.2287	0.984741	0.436267
RETREG1	244.665	302.287	1.03062	0.436312
SLC16A1-AS1	92.7756	76.3937	0.971172	0.43643
FAM189A1	4.80083	8.35763	1.01141	0.43643
VPS26B	716.679	649.849	0.943102	0.43643
SMARCD2	1137.43	1262.89	1.07123	0.436669
RAD54L	22.5541	12.9593	0.988489	0.436669
RP11-209B12.1	3.10524	1.58749	0.992303	0.436791
CEACAMP3	7.58632	13.2925	1.0089	0.436969
LINC01311	16.6479	22.9072	1.01937	0.436969
ITGB8-AS1	1.72578	3.39502	1.00853	0.436969
RP11-397P13.6	37.0153	30.1165	0.968524	0.43714
C5orf22	263.862	227.048	0.945143	0.43714
H2BC13	239.653	155.801	0.991255	0.43714
RP11-876N24.1	2.10841	3.02669	1.00931	0.43714
H2BC3	307.643	209.4	0.991874	0.43714
MYSM1	1455.29	1327.18	0.937909	0.43714
CACNA1I	104.394	153.72	1.01766	0.43714
LA16c-358B7.3	6.23505	8.57462	1.01705	0.43714
CRTC1	112.541	140.641	1.02807	0.437378
IKZF1	5043.28	4607.83	0.93993	0.437378
ZNF784	56.4512	64.8906	1.06754	0.437378
ZDHHC20P4	10.2878	14.2993	1.01854	0.437378
RNU1-67P	28.0146	44.654	1.01296	0.437378
MIR4538	1.09719	2.33736	1.00521	0.437378
TICRR	46.623	23.3711	0.991797	0.437378
LDLRAP1	456.132	560.216	1.02766	0.437378
RNASE3	82.7545	42.502	0.991447	0.437378
LINC01857	5.44176	7.57378	1.00738	0.437378
NLGN2	3.58054	6.2774	1.00976	0.437378
MIR591	4.48262	2.64458	0.990104	0.437378
C8orf37	32.5974	42.6543	1.02749	0.437761
TRIM9	32.1443	47.2095	1.01422	0.438162
C9orf116	2.2371	3.41617	1.01214	0.438162
P3H4	13.6087	17.7599	1.01734	0.438178
ESCO2	69.0809	48.2819	0.989433	0.438846
PODNL1	4.01589	6.09704	1.01397	0.438846
CARD9	372.098	445.576	1.02247	0.439192
FAM89A	38.64	50.645	1.02175	0.439192
BOP1	76.2302	93.4436	1.02836	0.43923
MPIG6B	147.643	62.7038	0.990146	0.43923
H2AC14	281.044	186.293	0.992432	0.43923
RAG1	10.3558	14.322	1.01988	0.43923
SLC17A9	59.7667	81.3508	1.01765	0.43923
IGHJ5	22.1177	37.285	1.01003	0.43923
LINC01624	30.5809	42.562	1.01617	0.43923
NDUFA4L2	3.91048	6.68445	1.01148	0.43923
KCNG1	9.5906	16.8966	1.00789	0.43923
RP11-837J7.4	36.1791	27.2846	0.98094	0.43923
HSPG2	14.5052	40.1926	2.19788	0.43923
SLAMF6	558.973	471.257	0.97828	0.43923
FHL2	122.8	97.1074	0.971573	0.43923
SOCS3-DT	3.88582	7.71601	1.00672	0.43923
AC006042.8	79.7126	64.8008	0.977772	0.43923
MICU1	559.162	457.84	0.958902	0.43923
RP11-474G23.3	22.3201	28.7397	1.03148	0.43923
CHP1	876.702	641.495	0.979878	0.43923
GAPDHP2	5.58947	8.06901	1.01459	0.439861
DUOX2	1.11807	2.89962	1.0052	0.439861
LINC01547	219.339	255.628	1.03463	0.439861
BRWD1-AS2	13.1925	17.0393	1.02081	0.439861
NUF2	66.7699	46.1647	0.989063	0.439861
SMO	1.98184	4.58507	1.00493	0.439861
CCR6	14.8369	23.6834	1.0104	0.439861
RN7SL40P	100.567	128.039	1.02566	0.439861
RP11-388A16.2	36.2472	28.0175	0.975103	0.439861
RN7SL712P	4.16774	6.09108	1.01125	0.439861
CTD-2649C14.2	34.0369	28.4217	0.960541	0.439861
ZNF655	2015.58	1866.18	0.94721	0.439861
SUPT4H1P1	3.60565	5.33115	1.01394	0.439861
RP4-604A21.1	8.90643	6.41616	0.987064	0.439861
C2CD4B	0.773858	1.77519	1.00389	0.439861
RP11-47L11.1	2.4224	0.979513	0.993951	0.439861
XBP1P1	36.4811	30.0375	0.966997	0.439861
MED22	546.567	583.547	1.07018	0.440151
RP1-317E23.3	6.4679	8.80204	1.01697	0.440755
SYN1	4.05563	6.28951	1.01305	0.441451
RAB5C-AS1	1.65472	2.80071	1.00982	0.442784
OR52N4	7.35457	12.7888	1.01229	0.442784
RP11-325O24.2	2.79309	1.62137	0.993241	0.443002
EDA2R	7.83617	10.5382	1.00844	0.443014
DCLRE1CP1	3.67952	7.03631	1.00493	0.443248
CTB-193M12.3	22.0783	13.4307	0.986985	0.443248
USP42	210.478	190.501	0.936034	0.443248
CTDP1	934.852	1070.81	1.05794	0.443248
KPNA2	93.4445	63.5687	0.982487	0.443248
AGGF1P1	0.894132	1.80296	1.00593	0.443248
ASB3	464.74	427.951	0.943705	0.443248
ANKRD62	3.90882	1.21118	0.995035	0.443248
NSD2	1250.2	936.37	0.979618	0.443248
SYNPO2	26.8274	21.8614	0.97958	0.443248
RP11-715F3.2	9.55323	6.01842	0.985735	0.443248
RP11-13K12.5	2.7287	0.932382	0.996427	0.443248
OR52P2P	95.9315	67.6443	0.983827	0.443596
SORD	115.955	90.9542	0.97207	0.443596
CDK1	104.311	63.6982	0.992186	0.443596
CTB-25B13.12	9.86445	13.2394	1.01959	0.443596
SELENOI	438.922	380.378	0.953395	0.443596
KCNK17	2.21849	6.99523	1.00374	0.443596
GZMH	1002.76	710.42	0.99021	0.443596
RP11-507J18.5	11.8767	8.79715	0.981256	0.443596
AF127577.13	65.3432	83.1939	1.02577	0.443596
METRNL	590.103	683.65	1.03396	0.443596
H3P42	34.4095	24.0016	0.986186	0.443596
RP11-662I13.3	1.92305	4.44944	1.00384	0.443596
CA6	27.9278	41.0254	1.01349	0.443596
DOCK3	44.5687	55.2867	1.02442	0.443596
C2CD4D-AS1	29.7504	23.0753	0.985135	0.443596
GNA15	232.688	284.695	1.0197	0.443596
GTPBP3	52.6761	64.4769	1.0302	0.443596
XXyac-YX65C7_A.2	8.15621	11.637	1.01553	0.443596
TCEAL3	15.0921	18.4602	1.02256	0.443596
KB-1460A1.1	1.5597	3.42189	1.00935	0.443596
EIF4G2	5807.19	5107.98	0.937166	0.443596
HOMER3	84.3736	103.673	1.02123	0.444966
MTCL1	13.6083	18.2764	1.01569	0.445457
DSEL	17.9701	27.9379	1.01287	0.445586
RP11-707G18.1	28.4711	35.8306	1.02589	0.445586
CLASP1-AS1	12.2608	9.40618	0.979419	0.445586
HEPH	31.5403	42.6952	1.00851	0.445586
NR4A1	7.44179	12.5186	1.00956	0.445586
ALOX12-AS1	163.101	145.935	0.943312	0.445586
LINC00882	1.84865	4.34987	1.00444	0.445586
TNFRSF8	134.088	167.913	1.01979	0.445586
MYO1B	31.0333	51.6696	1.0098	0.445586
SNHG29	1012.83	1199.82	1.04591	0.445586
LINC02298	6.32474	9.27738	1.01603	0.445667
FRK	1.73426	3.23332	1.00761	0.446028
RN7SL350P	5.59437	3.03365	0.990656	0.446906
TRG-AS1	617.664	518.732	0.979703	0.447121
RP11-153P14.1	2.8104	1.0888	0.995754	0.447274
BCKDK	320.763	358.088	1.05844	0.447274
IGHV3-74	11.025	17.6893	1.00848	0.447641
RP11-255E6.7	1.05614	2.36737	1.00747	0.447641
RP11-3B7.1	25.2859	16.9318	0.986943	0.447641
RP1-223B1.1	1.45804	3.90061	1.00589	0.447641
SLCO5A1	15.3664	26.2478	1.01116	0.447641
NCALD	200.793	148.603	0.983653	0.447641
IGHD1-14	1.47324	3.20059	1.00499	0.447641
SLC22A17	14.2476	18.5914	1.0152	0.447641
RPL32P7	4.42087	2.61178	0.988759	0.447641
LAMC1	97.5406	135.082	1.01349	0.447641
SNX14	855.002	787.043	0.941597	0.447641
BAHCC1	20.4985	28.8541	1.01727	0.447641
TRPM3	2.44484	7.20964	1.00399	0.447641
R3HDM2	333.929	283.452	0.950895	0.447641
SPRY1	16.2802	25.3422	1.01237	0.447641
RP11-10E18.7	56.478	43.846	0.976657	0.447641
TBC1D7	193.039	166.438	0.946485	0.447641
RP11-637N19.1	15.2545	19.088	1.0187	0.447641
DESI1	482.842	401.843	0.948458	0.447641
H2AC12	467.174	309.482	0.992313	0.447641
CCDC188	3.30762	4.69842	1.01226	0.447641
PRPF6	837.122	940.858	1.06385	0.447641
RP3-426I6.2	2.06362	3.15106	1.01162	0.447641
RP11-829H16.3	14.5881	11.7465	0.977926	0.447641
CCT6B	15.4255	20.1126	1.0234	0.447641
TRGV8	29.0723	20.022	0.986542	0.447641
SERPINH1	50.6978	64.7092	1.01836	0.447641
CTA-385F2.1	4.4559	2.97948	0.98782	0.447641
A2MP1	167.979	115.007	0.985703	0.447641
RP11-196G11.4	21.2286	26.3111	1.02803	0.447641
MAN2C1	631.564	752.317	1.03584	0.447641
RP4-777O23.2	17.6369	13.8734	0.973398	0.447641
CTD-2340D6.2	15.4318	12.2151	0.97625	0.447641
RP5-838N20.5	1.82859	1.06466	0.992166	0.447641
SLFN12L	637.867	531.054	0.976068	0.447641
MCM6	480.313	360.005	0.98411	0.447641
UBR1	1443.84	1346.73	0.944365	0.447641
FBXO43	15.5753	9.25266	0.990634	0.447641
MOGS	392.65	436.962	1.06244	0.447641
LMO7	103.145	127.967	1.02559	0.447641
TWNK	71.6489	88.4956	1.0297	0.447641
RPL13P12	101.5	324.214	1.00546	0.447641
CCR12P	20.986	30.3184	1.01102	0.447641
ACTR3BP4	2.06882	3.39773	1.01172	0.447641
RNU2-25P	21.0837	14.1928	0.981819	0.447641
RPS3AP38	96.462	79.2319	0.959154	0.447921
TSC1	864.335	773.616	0.941752	0.447921
H3C3	540.818	343.316	0.992336	0.447921
MIPOL1	7.45525	12.4335	1.01034	0.447921
FAF1-AS1	11.9747	9.0265	0.97973	0.447921
SLC26A11	108.731	125.032	1.03253	0.448391
FAM81A	4.47297	7.61636	1.01034	0.448391
CTA-351J1.1	6.39327	4.38706	0.989699	0.448391
NEURL1	55.4442	71.5652	1.01549	0.448391
E2F7	39.3179	22.7502	0.991479	0.449093
TLCD5	1.40478	2.64492	1.00673	0.449093
ZGRF1	363.825	316.368	0.973665	0.449429
H4C13	451.264	330.301	0.989607	0.449492
DHX16	659.109	710.64	1.06239	0.449786
MTND4LP14	4.67731	2.48311	0.992341	0.449808
NALT1	23.019	28.5093	1.02148	0.450382
RN7SL191P	1.84263	2.85798	1.01031	0.450749
ZNF410	101.159	91.3336	0.940351	0.451544
RP11-416N2.5	7.80926	10.2639	1.01207	0.451544
RP11-108M9.4	25.57	33.2386	1.01837	0.451814
Vault	5.60682	3.26593	0.987758	0.453143
ROBO4	1.33995	3.21083	1.00541	0.453143
RP11-931H21.1	8.46145	5.67134	0.98815	0.453404
GZMA	1166.27	979.68	0.988319	0.453404
CDC7	275.599	222.005	0.983569	0.453404
MTMR12	537.018	467.728	0.940059	0.453777
ZNF692	208.86	232.95	1.06514	0.453872
PDZD11	51.9956	42.3712	0.969423	0.453872
DEFA3	1552.5	599.179	0.995024	0.453872
RP11-505E24.2	1.53214	2.93435	1.00744	0.454074
S100PBP	849.603	760.009	0.940643	0.454074
PITPNM2-AS1	12.0197	16.4356	1.01541	0.454074
RP4-669P10.21	105.007	86.5559	0.96342	0.454315
H2BC11	619.851	486.258	0.987119	0.454316
CDCA3	26.8209	13.5809	0.990983	0.454316
ZNHIT1P1	3.80691	1.65828	0.993506	0.454353
DPPA2P1	15.0986	9.71811	0.982185	0.454353
SEPTIN2	2579.38	2335.44	0.943762	0.454353
RP11-65L3.4	22.2469	16.8622	0.982703	0.454353
RBBP6	1237.49	1144.75	0.942723	0.454488
CCDC144B	177.212	134.58	0.981287	0.454996
ALB	1.59187	3.17624	1.00631	0.454996
CSNK1G2	1131.76	1248.72	1.06476	0.454996
WASHC2C	373.629	308.744	0.957236	0.455852
PLK3	129.814	156.773	1.03179	0.455852
DOC2GP	21.7546	27.8777	1.01772	0.455852
VWA5B2	10.8953	14.1101	1.0188	0.455852
CTD-2301A4.3	26.5668	21.5647	0.975156	0.456446
SLC16A4	87.952	74.4871	0.955201	0.456446
PHLDB1	5.07526	7.90455	1.00803	0.456446
RAB1AP1	39.3005	26.8066	0.986703	0.456446
RN7SL177P	1.76906	3.16513	1.00872	0.456446
CCDC192	2.57799	1.79447	0.989713	0.456446
RP11-386M24.1	2.36029	1.25217	0.994614	0.456446
TRGV2	108.911	85.1126	0.986453	0.458206
KCTD11	42.9704	51.346	1.03044	0.458206
POLR3H	100.996	117.862	1.04039	0.458206
DZIP1	1.05066	3.72476	1.00299	0.458206
AC083875.2	12.4389	9.56513	0.978659	0.458206
CKAP2L	62.6958	39.9385	0.989039	0.458777
RCOR3	1015.32	881.064	0.945529	0.459142
IFT46	108.697	129.585	1.05833	0.459142
RP11-815J21.1	116.765	96.8579	0.963541	0.459226
RP11-110G21.1	31.8917	42.062	1.02057	0.459226
CYP26B1	1.21479	3.49175	1.00222	0.459226
LRRN3	141.391	198.229	1.01305	0.459226
MZF1-AS1	63.7233	73.3506	1.04358	0.460404
RP11-727F15.13	5.10558	3.42409	0.988687	0.460404
LINC01023	4.30313	6.43912	1.01079	0.460404
IGHV3-37	2.41511	4.00602	1.00782	0.460404
AC000123.3	46.8976	40.8509	0.95141	0.460555
TMEM176B	78.0454	115.766	1.00758	0.460555
NCOA7-AS1	15.3345	12.4016	0.976931	0.460555
MIR941-1	9.18149	6.14727	0.986788	0.460558
KCNRG	94.0786	72.0709	0.981433	0.460558
ADGRA2	33.3196	45.7818	1.01494	0.460558
SREBF1	237.181	279.759	1.03514	0.460851
RP11-795F19.5	1.38363	2.81652	1.00851	0.461618
RP11-576C12.1	10.3645	7.01523	0.987795	0.461618
FAU	1949.69	2239.25	1.05975	0.461618
ZNF707	139.404	155.689	1.0636	0.461618
RP11-374F3.5	80.3909	60.0779	0.983385	0.461618
ENSG10010138238.1	14.7213	11.7715	0.978184	0.461618
RNU6-130P	4.62448	3.17182	0.988654	0.461618
MTND4P26	42.3567	27.9126	0.986932	0.461618
RP11-25C19.3	47.3457	39.3356	0.952053	0.463157
NQO1	45.1888	33.3043	0.981109	0.463157
AP1S3	12.1433	8.92279	0.983445	0.463157
TMEM266	24.3286	29.2949	1.03041	0.463157
RPS27AP12	78.4028	69.333	0.951172	0.463157
NR1H3	40.3294	43.8564	1.01508	0.463157
KIFC1	62.6045	35.2019	0.990347	0.463157
ZNF727	17.8908	30.3649	1.0119	0.463157
NTAN1	413.335	285.597	0.985875	0.463157
EGLN2	586.398	643.39	1.06473	0.463157
FAM20B	1126.88	762.367	0.985149	0.463157
CEP104	342.418	294.547	0.943733	0.463157
ZMYND15	14.2861	20.8592	1.01158	0.463157
RP11-51I5.2	17.27	13.3116	0.980422	0.463157
POLH	447.831	408.567	0.941291	0.463157
ZNF204P	44.8377	60.3821	1.01452	0.463157
AGO3	1390.1	1262.46	0.943773	0.463157
ST3GAL1-DT	26.0238	21.6359	0.964617	0.463157
MIR4539	1.7808	3.41136	1.00636	0.463157
SMG1P4	17.9696	10.3926	0.994807	0.463353
GLB1L3	54.8978	38.3387	0.987238	0.463353
SLC39A13	107.044	118.506	1.05874	0.463434
MPV17L	1.85394	3.99557	1.00605	0.463434
LINC00987	28.7958	19.8679	0.987055	0.463434
CTU2	52.9515	65.5629	1.027	0.463434
UGT8	20.9309	31.9237	1.01005	0.463434
SKA2	142.351	116.058	0.979475	0.463434
CENPO	72.4169	55.0161	0.98099	0.463434
RNF14P3	28.0996	22.0704	0.977008	0.463434
HSD17B7P2	29.5518	25.386	0.974798	0.463434
BAG4	342.822	295.593	0.949782	0.463434
BTN1A1P1	4.17106	2.80734	0.988016	0.463434
RPS9	3241.56	3689.42	1.06204	0.463434
RP13-452N2.1	39.6901	48.3632	1.0242	0.463434
RPL10AP1	26.3644	20.0633	0.981414	0.463434
MTCH1	964.852	1031.18	1.05583	0.463434
AP5Z1	411.259	463.239	1.06188	0.463434
WHSC1L2P	6.26922	4.17422	0.986215	0.463434
YWHAH	272.308	205.011	0.980047	0.463434
TRIM24	585.564	519.842	0.940165	0.463434
ABHD17AP5	6.74226	9.25726	1.01009	0.463434
AMDHD1	12.827	16.9733	1.01715	0.463434
MDS2	14.1686	21.2287	1.01166	0.463434
ACTL7A	1.65088	2.65518	1.00906	0.463535
RNU1-100P	12.9939	9.39434	0.982233	0.463535
RP11-93B14.9	123.78	153.412	1.03541	0.463535
HDGFL2	267.842	296.598	1.05736	0.463535
SEC23IP	418.178	374.878	0.943002	0.463535
FAM86B1	0.945842	1.85287	1.00785	0.463535
ZNF572	47.932	63.1753	1.01974	0.463535
NCAM1	97.3242	122.949	1.01698	0.463864
H2BC6	414.134	301.633	0.989157	0.463864
NRM	70.3438	81.686	1.05166	0.464388
IL6-AS1	1.83841	3.41194	1.00679	0.464388
SDF4	415.076	460.116	1.06109	0.46457
WDR44	376.059	342.434	0.941681	0.464627
AC096574.4	4.31486	2.49824	0.98817	0.464627
AC015849.2	6.74462	4.0437	0.991703	0.464627
OLMALINC	6.9912	9.80862	1.01474	0.464627
RP11-430L16.1	1.9069	4.01467	1.00614	0.464627
DNAI2	11.7937	8.63083	0.988573	0.464627
KCNC3	21.2347	26.516	1.01227	0.464627
RP11-338L22.2	20.4929	15.0705	0.984613	0.464627
ENSG10010136633.1	3.54234	2.14256	0.992404	0.464627
PIP5K1B	573.732	385.999	0.987024	0.464627
ZNF398	514.41	462.172	0.942656	0.464627
CTD-2313J17.3	1.24975	2.71614	1.00743	0.465101
DAP	549.592	386.189	0.983969	0.465728
IGFBP7	135.456	172.703	1.02065	0.465728
RP11-218E20.2	4.10071	2.48336	0.992982	0.466007
PDC-AS1	51.615	43.7955	0.953334	0.466671
H1-5	1903.36	1233.13	0.992317	0.466858
SRGAP2	432.435	326.82	0.978507	0.466947
KCND1	21.0762	14.7795	0.986468	0.467511
H19	2.1356	1.10037	1.00275	0.467511
DICER1-AS1	50.3955	61.8566	1.02996	0.467511
RAB43	56.6948	69.4707	1.02686	0.467511
FOSB	7.93678	14.4084	1.00859	0.467511
OR2X1P	2.57872	5.62783	1.00706	0.467511
C3orf49	18.7227	15.3635	0.976951	0.467511
RP11-152L20.3	47.8346	38.1822	0.975955	0.467511
RP1-45C12.1	1.214	2.51823	1.00673	0.467511
PEX11G	18.303	24.4736	1.01881	0.467511
RP11-421L21.3	177.387	226.239	1.02374	0.467511
RNU6-897P	2.41385	1.33673	0.991601	0.467511
GALM	264.878	214.624	0.97921	0.467511
RUSF1	155.602	179.985	1.03781	0.467511
MYO7A	62.4556	54.7003	1.01136	0.467511
LAPTM4A	349.847	407.344	1.03596	0.467511
RP11-493P1.2	18.0936	14.0223	0.976777	0.468309
CYP1B1-AS1	94.5795	138.09	1.01352	0.468309
HEBP1	148.804	93.8993	0.987205	0.469458
ZNF700	720.72	671.552	0.94647	0.469598
NDC80	162.412	117.758	0.985445	0.470463
ALOX15B	16.5859	45.6773	1.004	0.470631
SPTLC3	8.87467	13.7082	1.01104	0.470631
CNDP1	1.42101	3.11863	1.00744	0.470631
RN7SL30P	6.66133	8.41227	1.01624	0.470631
CTD-2373N4.3	7.51312	13.0276	1.00935	0.470631
TPX2	232.407	145.498	0.988835	0.470631
RP11-155D18.17	2.32811	3.8504	1.00975	0.470631
HIP1R	449.52	561.063	1.02254	0.470631
LSM6	291.813	336.983	1.05399	0.470631
KNDC1	80.0832	44.9337	1.00798	0.470631
CTC-435M10.10	2.07467	3.27554	1.0085	0.470631
FAM111B	96.4115	68.856	0.991618	0.470631
NEIL3	624.222	894.797	1.01539	0.470631
SCN3B	13.7831	9.77488	0.986629	0.470631
RP3-476K8.4	19.6704	15.4563	0.977893	0.470631
MUC5B	18.6702	24.6732	1.01727	0.470631
SAP30BP	775.938	826.908	1.05522	0.470646
RP11-521C22.4	13.6957	11.0156	0.976866	0.471717
AC024028.1	14.5633	9.23624	0.993283	0.471717
TRAV24	12.8741	7.76129	0.990718	0.471717
USP6NL	420.436	494.237	1.04067	0.471717
SLC1A3	156.861	252.149	1.0091	0.471717
C8orf31	11.4042	15.4181	1.01068	0.472138
ZDHHC9	32.4055	39.5268	1.02698	0.473158
SORD2P	7.12842	4.65842	0.988869	0.473158
NPTXR	7.88847	10.9154	1.01193	0.473158
SNX19P4	9.54527	6.32032	0.985924	0.473158
CEACAM6	147.668	76.3546	0.993036	0.473266
GPER1	26.3381	32.7255	1.01711	0.473266
RP11-96C23.9	5.98216	3.78229	0.987199	0.473266
ENSG10010138111.1	26.0358	20.802	0.974708	0.473266
CATSPER1	36.2821	46.2921	1.01896	0.473266
SYT8	0.786715	1.797	1.00607	0.473457
KIFC2	132.915	158.3	1.02935	0.474557
PDS5B	1260.68	1160.49	0.94181	0.474557
ITGB1P1	6.68128	5.01125	0.986147	0.474557
EMC3-AS1	25.0198	20.7001	0.978098	0.474557
FAM87A	2.32362	4.41926	1.00697	0.474557
SEMA3A	8.15658	9.56922	1.00833	0.474557
NFKBIA	1755.39	2382.68	1.01869	0.474786
RN7SL118P	15.0942	23.4779	1.01261	0.474786
SLC2A11	47.8375	59.7497	1.02503	0.474786
FRMD3	206.641	154.088	0.982303	0.474786
GPR35	71.1555	83.7041	1.02839	0.474786
PCSK5	228.71	273.722	1.02417	0.474786
SURF6	314.54	350.158	1.05772	0.474786
RP11-1055B8.4	22.8342	29.6099	1.01877	0.474786
RP11-295M18.6	8.30241	4.7222	0.99194	0.474786
POLQ	289.087	202.868	0.987911	0.474786
RP11-983P16.2	5.82494	3.89742	0.987806	0.474786
TPPP3	21.0017	27.7857	1.00941	0.474786
TMEM181	972.289	897.513	0.944733	0.474786
MAMDC4	136.369	157.48	1.03875	0.474786
SCN4A	2.33267	4.94487	1.0057	0.474786
ZNF296	27.1299	30.72	1.03568	0.474786
REST	1179.97	1083.08	0.953663	0.474786
MEGF8	86.7897	99.6128	1.0266	0.474786
TMC4	14.4353	19.3121	1.01715	0.474786
GRIK5	2.82662	7.16477	1.00618	0.474786
POLM	230.081	260.326	1.05888	0.474786
RN7SL468P	2.86686	3.91311	1.00998	0.474786
RP11-529K1.5	4.99424	7.16728	1.01592	0.475004
PLPP2	4.38845	1.90385	0.994619	0.475004
DHRS3	87.7716	114.027	1.01613	0.475166
AC008984.5	2.30676	0.975314	0.994303	0.475166
STMN1	374.605	278.351	0.991112	0.475166
IL18R1	1038.89	2092.99	1.00714	0.475166
KRT73	12.3614	21.1607	1.01034	0.475166
C16orf74	29.4606	39.251	1.01442	0.475166
ZNF512B	59.4133	74.7798	1.02062	0.475166
CLCN7	278.977	326.547	1.03285	0.475166
SNX22	184.038	217.277	1.01734	0.475166
RP11-881M11.8	4.60567	3.00422	0.990055	0.475166
SYNGAP1-AS1	3.51584	5.14586	1.01306	0.475166
EXD3	72.6234	92.6486	1.02258	0.475166
NOG	35.251	49.8639	1.00818	0.475166
FADS3	43.1251	52.2746	1.01792	0.475166
CIT	150.263	94.1744	0.987071	0.475166
PTGER1	0.770559	2.74012	1.00377	0.475166
MFHAS1	665.244	449.233	0.984081	0.475166
EFEMP2	64.8961	75.1994	1.03748	0.475166
LSR	99.5186	116.506	1.04419	0.475166
FLT3LG	9.10912	12.9159	1.0146	0.475166
TNXB	29.4402	46.4797	1.01131	0.475166
RP11-599B8.1	1.4862	2.49963	1.00852	0.475166
RP11-153M7.3	36.8176	54.9661	1.0106	0.475166
MIR600HG	175.074	238.008	1.01449	0.475166
RP4-592A1.2	2.85852	1.55104	0.990942	0.475166
SGCB	52.2809	44.2828	0.980249	0.475166
RP11-573G6.4	76.164	91.7423	1.02513	0.475166
RNU6-482P	3.77331	2.09956	0.9918	0.475166
AURKAP1	16.9949	13.0777	0.978696	0.475166
TTC7B	159.314	111.464	0.984138	0.475166
RP3-472M2.2	38.3117	31.771	0.968625	0.475166
DEFA4	342.044	139.691	0.994666	0.475166
H3C1	153.633	113.308	0.989178	0.475166
TEX9	56.5925	74.6542	1.01648	0.475166
H3C8	629.145	427.629	0.993249	0.475166
MEIS3P2	2.13571	0.392017	0.996733	0.475166
PTPN2P2	5.1405	3.50207	0.990497	0.475166
RP1-102G20.4	9.68168	7.35668	0.983407	0.475166
H2BC15	171.128	134.034	0.986341	0.475166
RP11-228B15.4	40.0879	50.1709	1.01861	0.475166
AC006547.13	43.5327	32.0672	0.985269	0.475166
STX17	802.766	747.496	0.945746	0.475487
PABIR3	97.0074	85.8959	0.950122	0.475593
WDR24	39.1517	44.6548	1.04407	0.475813
MFSD2A	49.8874	62.0102	1.01992	0.475842
RP11-820K3.3	0.912598	1.60685	1.00529	0.47597
H3-5	4.85547	3.08613	0.991054	0.47597
RNU11	68.8218	91.3787	1.01984	0.476024
ZNF731P	924.767	838.226	0.942719	0.476024
APOBEC3H	30.3097	23.9626	0.990099	0.476024
RPL7P53	1.93782	1.42913	0.992997	0.476024
SLC35E1	332.22	284.54	0.949849	0.476024
UCP3	41.8002	35.3942	0.961106	0.476024
PCDHGB5	6.17386	7.72201	1.00788	0.476024
CD200R1	267.481	202.965	0.983746	0.476024
TBL1XR1-AS1	28.7584	23.8756	0.969729	0.476097
RP11-341N18.1	2.52477	4.05067	1.01116	0.476161
SCAND3P1	0.804777	1.76076	1.0058	0.476161
LRRC37B	301.924	270.613	0.944382	0.476161
AC008592.4	1.58888	3.07112	1.00734	0.476161
TRAPPC13	393.594	366.843	0.945779	0.476161
TMEM129	188.741	208.55	1.0572	0.476494
MLLT1	139.095	171.176	1.02094	0.476494
DLGAP2	3.10977	6.26601	1.0045	0.476494
MYBPC2	0.926739	2.66811	1.00486	0.476494
EIF2S2P5	23.5687	19.1718	0.979209	0.476494
TMEM25	26.9016	35.8498	1.01604	0.476494
RTL10	179.633	205.755	1.04026	0.476494
RN7SL168P	6.9744	3.84248	0.991142	0.476494
PSD	21.6907	28.8913	1.01962	0.476494
C1QTNF6	107.985	128.219	1.03857	0.476582
CDK20	21.4084	27.4572	1.0235	0.476582
ABHD6	96.1889	117.177	1.0253	0.476874
GPR25	5.29371	8.70173	1.00984	0.477394
PLA2G7	55.7348	82.2084	1.01156	0.477423
USP27X	32.4659	38.9897	1.02915	0.477423
TAOK3	1957.4	1789.51	0.950081	0.477423
ANKRD36BP2	3099.23	4279.74	1.01127	0.477423
C6orf47	359.809	394.58	1.05677	0.477423
SLC45A3	62.9044	94.8162	1.01091	0.477423
RP11-211N11.7	35.6583	29.8771	0.97476	0.477423
TMEM30B	11.9177	15.4451	1.01603	0.477423
RP5-1092A3.4	34.4905	27.1243	0.981222	0.477423
RP11-677M14.7	31.961	39.2479	1.02706	0.478011
IDI1	679.607	940.069	1.01578	0.47811
RBM22	458.957	413.694	0.945887	0.478768
RP11-325K4.3	34.6385	26.8099	0.977023	0.478955
NAPRT	274.708	318.891	1.03249	0.479204
STARD4	321.072	274.694	0.973337	0.479204
CDC16	867.124	773.377	0.952492	0.479974
ANKS1B	30.9847	77.5118	1.5463	0.480673
SYBU	4.81913	7.69303	1.01014	0.480879
HNRNPA0	527.928	600.768	1.0439	0.480973
RPL18AP3	25.8346	31.1258	1.02965	0.480973
TRGV4	69.9983	54.2636	0.987659	0.480973
BRPF3	321.364	267.222	0.964703	0.480973
AC005189.6	3.18887	1.58158	0.993121	0.481033
IGHV1-46	9.75006	16.0335	1.00773	0.481524
SNORD104	21.4989	26.5727	1.01983	0.481524
PPP2R5C	3161.5	2905.69	0.946326	0.481686
RP11-791M20.1	3.27538	2.86925	0.990155	0.481686
TFF3	13.0236	8.15215	0.991273	0.481686
TMEM205	113.595	130.335	1.03401	0.481686
AAMP	455.219	518.36	1.03709	0.48185
RNU6-331P	8.99166	6.04865	0.990914	0.482256
RASL10A	4.11326	7.66072	1.00602	0.482256
RP5-1180D12.1	26.8785	21.0704	0.972748	0.482256
NUDT12	21.7684	26.694	1.01752	0.482256
RP11-385D13.3	11.8776	8.15774	0.985238	0.482256
C9orf40	229.781	160.84	0.986647	0.482256
CCDC68	34.7309	17.2894	0.993027	0.482256
AGPS	996.795	889.295	0.948435	0.482256
DSN1	150.364	131.064	0.971758	0.482256
LAGE3P1	4.45366	6.57025	1.01362	0.483064
CYGB	3.9122	7.58168	1.00744	0.483064
INAFM1	34.0987	42.5483	1.02326	0.483064
CEP131	74.9532	85.9458	1.03091	0.483064
AC073635.5	19.6445	15.5516	0.980719	0.483064
ADSS1	11.0404	13.9856	1.01664	0.483064
ERCC6L	94.6196	80.6721	0.975378	0.483064
ZBTB11	1185.21	1117.75	0.953005	0.484805
RP11-106E7.1	34.6915	28.8904	0.970673	0.484805
C11orf45	5.18404	6.90535	1.0083	0.484805
UBP1	747.836	681.261	0.946858	0.484805
PITPNB	316.445	288.545	0.947938	0.484805
SHISAL2A	80.828	107.196	1.01814	0.484805
ZNF415	10.6456	18.4594	1.01008	0.484805
COL18A1	813.092	1067.59	1.01502	0.484805
KIAA0753	279.199	247.395	0.947542	0.484805
CTD-2116N17.1	6.23136	4.23407	0.989057	0.484805
AC005780.1	1.09982	2.80732	1.00333	0.484822
DOC2B	23.3871	8.92473	0.99341	0.48501
CTD-2369P2.8	3.61999	5.32003	1.01171	0.485165
NFATC2	717.634	583.108	0.980572	0.485295
GATA2-AS1	8.26383	14.0852	1.00753	0.485295
RP4-570O12.2	28.4001	9.98127	0.996392	0.485295
ZNF280C	78.2554	68.3471	0.963122	0.485295
LEMD2	874.04	920.964	1.04303	0.485295
RMND5B	301.088	332.268	1.05351	0.485295
GPRASP1	325.979	426.253	1.01439	0.485326
LINC00486	1.44042	3.31893	1.00603	0.485329
SREBF2	327.685	253.139	0.976894	0.48534
ZNF70	69.1617	84.6076	1.02542	0.485447
PANK3	1450.38	1282.41	0.949715	0.485447
EXOSC4	76.6109	90.94	1.02188	0.486012
KLRA1P	82.7244	66.4637	0.980657	0.486012
ARHGAP11B	20.9105	14.7551	0.986584	0.486212
LINC00426	257.069	195.437	0.983966	0.486212
SCML1	68.9446	91.7133	1.01823	0.486542
NUDT18	131.105	152.604	1.04373	0.48767
PDLIM1P1	6.3963	9.52867	1.01171	0.48767
GPR176	7.20916	3.18234	0.993628	0.48767
BIRC5	107.871	54.9348	0.993817	0.48767
ACBD5	607.842	545.151	0.94536	0.488766
EOLA1	102.518	116.438	1.05552	0.488766
C18orf54	91.9368	78.216	0.97467	0.488766
CTD-2516F10.2	92.6557	112.148	1.02766	0.488766
MAN1C1	141.838	182.751	1.01831	0.488864
PIWIL4	135.555	100.009	0.982122	0.488864
ZNF408	98.5264	110.921	1.05673	0.488864
HCAR1	0.991009	2.12455	1.00586	0.489074
RP11-1140I5.1	1.9321	3.3348	1.00719	0.489359
CYP1B1	714.128	949.203	1.013	0.489359
COL9A1	2.31725	3.98419	1.00592	0.489564
NSA2P1	23.0418	18.4407	0.984322	0.489564
GFPT2	6.38115	3.63635	0.993667	0.490501
SLC35A2	96.9512	105.769	1.05466	0.490823
NAP1L1	1848.6	1654.74	0.958537	0.490823
RP11-747H7.3	205.03	160.156	0.984775	0.490823
KIF21A	212.268	170.62	0.982345	0.490823
CCDC144NL-AS1	4.34417	6.90266	1.00947	0.490823
PZP	876.881	613.792	0.987423	0.490823
CTC-360G5.6	4.29622	1.17231	0.996031	0.490874
AC078852.2	4.40877	6.54185	1.01383	0.491169
BLOC1S4	144.327	168.226	1.04039	0.491234
CSNK2A2	271.535	233.022	0.959395	0.491341
NUP35	194.517	236.113	1.03251	0.491341
CLEC10A	113.148	131.859	1.01147	0.491341
LINC02295	4.63035	6.71008	1.00936	0.491698
S100B	18.2591	36.4396	1.00875	0.491698
AE000661.37	98.4329	74.7121	0.983502	0.491698
SAXO1	3.73923	5.6737	1.00736	0.491698
PKHD1	0.706392	2.44458	1.00348	0.491698
RP11-1094M14.5	97.1007	77.9288	0.980568	0.491698
TCF25	1011.87	1081.42	1.05162	0.491698
TSGA10IP	1.71093	3.19969	1.00832	0.491698
TOX2	15.6795	12.0092	0.983129	0.491698
ZDHHC8	102.456	120.446	1.02721	0.491698
C1orf162	668.617	835.118	1.02251	0.491698
EOGT	134.148	119.082	0.959798	0.491698
PPP4R4	8.29675	12.574	1.01189	0.492139
U91328.19	74.7309	60.2015	0.976888	0.492839
XYLB	35.2433	25.4612	0.984685	0.493206
CTD-2073O6.1	1.99823	1.06434	0.993408	0.493206
RP11-467H10.1	28.3588	22.3606	0.977756	0.493224
KPNA3	344.636	307.728	0.950096	0.493224
AC144831.3	46.2285	55.0386	1.02228	0.493224
ENSG00000280404	2.20439	3.7645	1.00712	0.493224
IGKV2-30	6.36921	13.5023	1.0057	0.493224
NAPSA	7.41795	10.8785	1.01377	0.493224
ABHD1	29.6475	33.2614	1.0425	0.493224
RP11-378A12.1	1.46199	3.7982	1.00551	0.493224
KLRG1	450.791	337.59	0.985738	0.493224
RP5-1029F21.4	4.81401	2.92252	0.989146	0.493224
DXO	65.1894	72.8355	1.05061	0.493224
RP11-219G17.9	0.831543	1.99326	1.00565	0.49338
LINC02856	2.13206	0.919882	0.994137	0.494191
THAP7	176.84	213.491	1.02688	0.494191
SLC16A10	62.2009	83.9369	1.01278	0.494191
RP11-641C17.4	1.80514	3.07624	1.00966	0.494191
CLSPN	159.75	105.029	0.989596	0.494191
ZNF677	34.5948	46.4573	1.01616	0.494317
RORA-AS1	64.1828	52.296	0.982188	0.494629
C1orf116	62.9216	27.4523	0.993144	0.494629
THADA	1396.86	1278.75	0.949287	0.495919
CCDC125	685.606	563.082	0.975797	0.495919
ARL4AP4	11.2171	8.29939	0.983993	0.495919
SCAMP3	135.276	156.204	1.03668	0.495919
NFE2L1	658.026	697.153	1.05256	0.495919
OIP5-AS1	1805.66	1647.8	0.949317	0.495919
PHRF1	552.482	611.036	1.05299	0.496656
SPATA2L	75.6748	89.5467	1.02918	0.496656
BLK	174.498	248.575	1.01135	0.496656
PPP2R5E	437.97	403.946	0.95118	0.496656
PHF1	313.3	354.585	1.04151	0.496656
FANCD2	326.465	284.298	0.962213	0.496667
OGT	10400.7	9442.57	0.949632	0.496667
TIGD5	99.2148	118.856	1.02309	0.496695
RP11-467D6.1	22.0605	26.7595	1.0254	0.497002
GPR17	0.898259	2.31916	1.00465	0.499108
ITM2C	133.311	206.979	1.01058	0.499108
SLC25A11	455.043	493.858	1.05247	0.499108
RP11-574K11.27	4.32738	2.9169	0.988807	0.499351
RP5-1015P16.1	1.68647	0.872699	0.99422	0.499552
CKS1B	16.5313	14.2366	0.987174	0.499576
RP11-861A13.2	631.281	568.631	0.954961	0.499858
RNH1	808.077	930.42	1.02804	0.499858
EME2	260.88	285.526	1.05188	0.500251
SLC7A1	363.69	244.176	0.985066	0.500251
SNX18P9	3.45139	1.72571	0.993863	0.500251
SLC28A3	36.2935	20.2858	0.992019	0.500251
CTC-203F4.2	2.46275	1.40972	0.993365	0.500508
COL19A1	210.585	316.224	1.00793	0.500508
RP11-134K13.4	2.36919	1.37448	0.991876	0.500515
RPL21P109	6.35055	3.64243	0.991625	0.501236
RPL23AP23	34.1188	25.6198	0.985078	0.501236
LYST-AS1	79.5142	61.744	0.981343	0.501236
RN7SL398P	2.2708	3.42333	1.01049	0.501258
RNU7-10P	3.34653	1.92325	0.993161	0.501292
P2RX5-TAX1BP3	34.7551	42.4988	1.02833	0.501292
RP11-306G20.1	2.35502	1.02779	0.993027	0.501292
C6orf163	110.213	95.6075	0.963092	0.501292
SMG1	5160.11	4708.79	0.949985	0.501371
LCA5	13.0096	17.7128	1.01368	0.501371
WDR48	975.642	904.367	0.952195	0.501371
RP11-39H3.2	1.44206	3.21453	1.00646	0.501371
BRAF	1423.03	1245.6	0.956724	0.501371
RNU6-198P	7.84027	5.59963	0.986427	0.501371
CTD-2179L22.1	61.8036	53.1809	0.966181	0.501371
CNOT4	420.56	394.143	0.953243	0.501371
C10orf95-AS1	177.515	207.262	1.03701	0.501371
SLC37A2	351.595	433.042	1.01538	0.501371
GGT7	63.6091	78.2288	1.02094	0.501371
CENPE	420.379	308.008	0.988635	0.501371
MIR210HG	6.14866	9.55609	1.00985	0.501371
DHX36	1066.16	986.47	0.956208	0.501371
HNRNPKP2	1.98357	2.85603	1.00949	0.501371
LINC02694	43.2269	31.9674	0.986351	0.501371
LAMP1	1053.34	1172.54	1.03473	0.501371
CTB-89H12.4	601.496	528.716	0.959187	0.501371
RP5-940J5.3	2.6986	4.27076	1.00997	0.501371
CPHXL	2.47785	1.3992	0.99234	0.501371
LIMCH1	3.37462	5.19168	1.00752	0.501371
SASS6	121.07	107.544	0.965807	0.501371
MBNL1-AS1	561.208	469.804	0.976684	0.501371
HNRNPLL	941.103	815.785	0.972014	0.501371
DNAI3	12.3996	8.30508	0.991615	0.501371
FLYWCH2	85.1411	102.24	1.02629	0.501371
CYP2A7P2	0.748053	1.87719	1.00479	0.501749
RPS3AP27	23.0414	18.1861	0.978986	0.502637
SEPTIN4	47.0965	30.6992	0.989943	0.502717
RP11-474B12.1	36.8009	29.8582	0.97219	0.503081
H2BC10	576.553	389.904	0.9918	0.503081
PEX16	277.63	306.701	1.05238	0.503081
ANGPT2	119.114	100.311	0.972203	0.503081
CUL4A	2095.89	1589.69	0.981437	0.503081
NAP1L5	71.1126	61.0912	0.97209	0.503081
GPA33	41.3444	53.5226	1.01537	0.503081
NDN	3.65769	6.78192	1.00628	0.503081
RP11-481C4.1	8.1946	5.70458	0.987924	0.503081
FOXC1	3.56398	11.7002	1.00465	0.503081
TFDP1	2185.26	1270.54	0.990669	0.503081
EBI3	1.18971	1.68132	1.00471	0.503081
SCNM1	162.444	198.406	1.0296	0.503081
XX-15A10.1	6.07828	3.71299	0.991485	0.503081
VAV2	111.43	129.933	1.01858	0.503081
LINC00235	57.0086	70.1828	1.0207	0.503125
HMOX1	417.669	407.318	1.01298	0.503125
RNF115	751.193	668.951	0.957288	0.503125
RP11-253M7.1	2.15507	1.09082	0.994647	0.503693
TPO	1.53238	2.8373	1.00688	0.504169
IFIT1P1	4.5345	2.99632	0.98979	0.504489
CYP3A5	179.668	156.896	0.960735	0.505603
RP11-445N20.2	3.64937	5.6779	1.00838	0.505603
B4GALT7	163.461	184.852	1.03958	0.505802
SYNJ2	288.486	234.161	0.976926	0.505853
AC093585.6	1.62704	3.02699	1.00626	0.505997
ELOCP19	125.312	103.136	0.976423	0.505997
PAFAH1B1	1492.24	1342.25	0.951896	0.505997
OR52I1	5.82584	4.14794	0.988396	0.505997
ZNF407	1656.16	1504.6	0.952136	0.505997
C4A	2.22867	1.41872	0.993986	0.505997
RNY4P37	1.49528	0.940807	0.993971	0.505997
RP11-142C4.5	7.40096	9.47704	1.00935	0.505997
PTX3	51.0246	30.9789	0.98855	0.505997
UBE2SP1	1.28047	2.07647	1.00657	0.505997
CRIM1	250.556	218.411	0.962651	0.505997
ENSG00000279336	27.6199	15.2253	0.990899	0.505997
AF064858.6	20.6214	29.1558	1.01018	0.505997
NOL6	172.749	204.211	1.02926	0.505997
H4C4	766.899	600.705	0.989154	0.505997
RRM1	416.621	331.055	0.98209	0.505997
C2CD3	994.13	909.253	0.951117	0.505997
CCDC187	1.87107	3.90833	1.00612	0.505997
GINS2	79.4702	61.2375	0.989533	0.505997
CSNK1G1	365.425	325.641	0.951154	0.505997
DSG3	0.756562	2.22706	1.00384	0.505997
QSER1	741.709	634.709	0.960485	0.505997
ZFYVE27	693.551	753.5	1.05499	0.505997
RP11-567G24.1	2.7772	4.00133	1.00923	0.505997
TTF2	288.745	234.417	0.973922	0.505997
H2AC11	935.574	719.288	0.990153	0.505997
CAB39L	83.4251	73.396	0.96253	0.505997
NLRP3	617.369	726.333	1.02203	0.505997
NKAIN3	1.32307	3.21029	1.00349	0.505997
TLE1	80.6078	105.048	1.01736	0.505997
XXbac-BPG299F13.15	1.98464	0.905232	0.995172	0.505997
CFAP73	1.35799	2.25192	1.00814	0.505997
LINC02520	15.1113	25.6614	1.00842	0.505997
H2BC9	633.053	453.382	0.99035	0.505997
CBWD3	21.4984	16.6908	0.984397	0.505997
THEMIS	844.947	673.206	0.986885	0.505997
RAD17P2	22.7994	17.7725	0.981444	0.505997
LRRC69	36.2108	31.124	0.969629	0.505997
ZNF132-DT	2.65123	4.18405	1.00881	0.505997
NUGGC	106.14	78.1405	0.987899	0.505997
ATRX	3147.7	2897.06	0.951871	0.507116
ZDHHC19	11.3218	20.6604	1.00449	0.507307
RP11-386I14.5	5.61458	3.43211	0.992239	0.507307
TSPYL2	121.39	148.98	1.02174	0.507307
ASH2LP1	0.757504	2.03055	1.00499	0.507307
IQSEC3	2.74181	8.46904	1.0045	0.507585
GUCY1B2	6.03388	3.46969	0.992452	0.508763
TRDV2	38.4184	21.2901	0.99331	0.508763
SMARCB1	164.335	187.315	1.03648	0.508763
TRGJP1	7.54472	5.43086	0.986247	0.508763
PTOV1	349.622	383.377	1.04743	0.508763
RAD51AP1	43.4246	31.5968	0.989771	0.508763
BORCS5	284.087	253.57	0.95716	0.508763
ECI1	125.871	143.978	1.03499	0.508763
PHC2-AS1	3.70843	6.07178	1.0079	0.508763
TSPAN13	61.4147	79.9619	1.0153	0.508763
ANKHD1-EIF4EBP3	194.794	168.457	0.968009	0.508763
PHKG1	22.7372	27.2726	1.02627	0.508763
EID2	73.4623	90.1053	1.02569	0.508763
CLUHP3	237.512	320.807	1.01777	0.508763
RP11-44F14.5	26.0858	21.262	0.978172	0.508763
H4C6	785.742	654.447	0.989311	0.508763
WDR97	25.1062	30.3651	1.02076	0.508763
SGO2	116.314	88.4512	0.985725	0.508763
EIF4EBP1	40.562	47.2115	1.01943	0.508763
RP11-7O11.8	1.54583	2.57977	1.00787	0.508763
DUX4L50	181.535	133.311	0.98413	0.508763
IGHG2	36.6084	64.2842	1.007	0.508763
PPP1R26	85.6318	98.0893	1.02007	0.508763
OIP5	13.4754	9.72992	0.98872	0.508763
TERF1	303.267	279.057	0.95271	0.508856
WASHC2A	246.764	209.367	0.963604	0.508856
ULBP3	9.87819	6.9775	0.991055	0.508856
DDX18P5	59.8885	48.4168	0.973656	0.508856
FAM189B	25.1137	18.8138	0.983285	0.508856
TUT4	1260.04	1123.53	0.957496	0.508856
ZBTB10	204.318	263.037	1.01683	0.508856
CNGB3	12.0074	8.88165	0.986713	0.509045
LEF1-AS1	68.7678	99.7385	1.01004	0.509045
PCED1A	187.68	217.151	1.02917	0.509045
PROCA1	62.2873	69.3531	1.03848	0.509045
ASGR1	125.461	160.373	1.01353	0.509045
H3C2	999.268	670.414	0.992995	0.509128
POLRMT	158.136	188.543	1.0259	0.509932
BNIP3P39	3.24725	1.94223	0.992757	0.509932
MGST1	75.2744	97.1174	1.01554	0.509932
EFCAB14	1550.55	1461.6	0.957369	0.509932
BATF3	23.3415	30.6565	1.01604	0.509932
RAD21	2035.54	1830.28	0.95415	0.509932
RP11-443B20.1	6.84915	4.11747	0.991182	0.509932
MED29	246.472	264.938	1.04915	0.509932
LNPEP	5238.98	4905.05	0.952963	0.509932
RBBP5	548.059	512.108	0.957245	0.509932
RP11-16G12.1	67.6304	56.6076	0.972205	0.509932
RP4-758J24.6	27.1581	20.9258	0.978704	0.509932
TMC3-AS1	68.1699	46.6489	0.986995	0.509932
OR7E13P	9.66765	5.69503	0.991145	0.509932
WBP1	71.4159	81.4183	1.03817	0.509932
TPRG1	70.39	53.6373	0.984306	0.509932
AZU1	62.4946	35.6064	0.993803	0.509932
NOP9	289.488	324.297	1.04599	0.510244
RPL13AP7	3.01108	4.21882	1.00955	0.510244
WDR76	241.097	197.077	0.985437	0.510244
IMPDH1P9	1.40459	4.61466	1.0034	0.510244
ITGA3	24.8831	35.3599	1.01265	0.510444
CTD-2333K2.1	2.56685	1.54343	0.994452	0.510444
RP11-1000B6.5	3.05224	4.4454	1.01084	0.510444
ATP2C2	69.3738	42.5896	0.9914	0.510444
ZNF497	7.97915	10.2444	1.01474	0.510444
RP11-171I2.2	30.1229	23.0228	0.983532	0.510444
PLPP5	266.227	331.367	1.02377	0.510444
NADK2-AS1	11.7949	9.05185	0.985812	0.510985
NCAPGP1	32.4721	25.745	0.979685	0.511279
RP11-167P22.3	7.61641	5.55334	0.98709	0.511354
GCSHP4	11.6337	8.74725	0.987598	0.512309
RP3-370M22.8	138.104	99.0265	0.984411	0.512542
ZNF346-IT1	7.89964	5.88404	0.986045	0.512981
RP11-563M4.2	3.34324	5.50853	1.00866	0.512981
C3orf22	5.22839	7.28565	1.00832	0.513879
INTS5	97.916	112.604	1.03267	0.513879
ENSG10010138672.1	5.96598	3.66078	0.991581	0.513879
FLRT1	9.68805	13.3388	1.01287	0.513879
LINC01269	2.0684	3.04867	1.00675	0.513879
RNU6-589P	1.41689	2.61819	1.00725	0.513879
SKA1	37.9573	23.8698	0.992019	0.513879
RP4-646N3.2	1.82757	2.70265	1.00833	0.515753
CTD-2540L5.6	5.12406	8.18222	1.00856	0.515753
ZCCHC8	349.237	329.048	0.95944	0.515777
SATB2-AS1	1.3513	2.43097	1.00633	0.516027
AIFM3	62.3325	74.6199	1.0166	0.516048
MIEF2	122.33	135.41	1.04645	0.516128
ANTXRL	3.87546	2.21957	0.992903	0.516455
DPF1	0.868384	2.59091	1.00393	0.516455
LINC01560	16.605	14.2032	0.977578	0.516758
ELFN2	2.36359	3.75278	1.00528	0.516758
TCF3	416.776	264.475	0.988345	0.516997
RBBP4P2	56.1109	50.0641	0.960591	0.51727
SCARB1	58.5746	69.3275	1.01515	0.51727
PKMYT1	17.1731	10.3077	0.991361	0.517591
GPR52	65.0592	54.2937	0.974342	0.517591
ZNF404	20.4863	29.5653	1.01403	0.517591
PMPCA	188.659	211.398	1.04332	0.517591
AKT1	1433.82	1517.17	1.04869	0.517591
LINC01266	1.39313	2.46076	1.0052	0.51945
NT5C1A	1.76107	3.33108	1.00639	0.519482
SYNGAP1	100.932	120.313	1.02843	0.519888
CTD-2310F14.1	21.0441	17.5128	0.978085	0.519962
NUMA1	1416.79	1542.03	1.0459	0.519962
RN7SL840P	2.04865	0.584569	0.996782	0.519962
NUP50	2279.14	2033.13	0.955839	0.520632
LINC02280	1.51891	2.92269	1.00671	0.520632
USP51	17.4595	23.1447	1.01432	0.520632
FIP1L1	281.821	317.902	1.04597	0.520632
RP11-247I13.12	34.0576	39.5934	1.03146	0.520632
OGFOD1P1	11.8467	9.04582	0.983906	0.520632
RP11-624L4.2	1.60437	2.71386	1.00666	0.520632
RNA5SP493	8.35013	5.97108	0.988303	0.520831
RP5-908M14.9	21.391	25.2533	1.02493	0.520831
RP11-251G23.5	13.6797	10.8575	0.982143	0.520831
AWAT1	1.24549	2.25803	1.00717	0.520831
CD82	578.594	697.668	1.0198	0.520831
SOCS5P4	20.6514	15.9885	0.983811	0.520831
C15orf65	5.13792	2.31273	0.994237	0.520831
MEX3B	4.02666	7.03261	1.0073	0.520831
TIRAP	86.4549	69.0716	0.976699	0.520831
PTPDC1	80.8948	98.6551	1.02377	0.520831
CTD-2302E22.4	12.0104	14.6679	1.02233	0.520831
RP11-549D23.1	196.404	161.996	0.975502	0.520831
HADHB	992.374	1094.88	1.04769	0.520831
ZNF581	60.2499	65.8617	1.03555	0.520831
RP11-517H2.7	4.93533	7.21823	1.00853	0.520831
RP11-36B15.1	10.5142	7.42435	0.98653	0.520831
L3MBTL4	77.9058	90.1087	1.02242	0.520831
PREP	373.724	323.611	0.967836	0.520831
THOC2	1451.54	1359.26	0.954551	0.520831
PLCL2-AS1	22.4022	18.6672	0.968489	0.520831
RP11-115D10.1	11.627	15.6101	1.01283	0.520831
DONSON	140.342	126.422	0.9631	0.520831
CTC-429P9.5	12.1875	14.7496	1.01887	0.520831
RP11-158I9.5	20.1814	31.277	1.00806	0.520831
PLXNB3	20.3895	8.19441	0.994544	0.520831
STXBP6	1.93004	3.80157	1.00651	0.520831
VPS53	974.488	871.295	0.953165	0.520831
RP11-46J23.2	3.96493	6.36282	1.00768	0.520831
SP4	687.663	608.332	0.971981	0.520831
BTG3	59.5372	49.2984	0.985881	0.52094
RP11-384P7.7	9.21673	17.431	1.00664	0.521086
RN7SL665P	153.061	201.741	1.01472	0.521278
SIK3	1352.86	1168.95	0.962206	0.521278
ZBTB16	359.061	580.223	1.00832	0.521278
PSMA1P1	38.9197	32.0526	0.977397	0.521278
RP4-809E13.5	5.14959	7.8318	1.01368	0.521278
RP11-161H23.9	8.39015	13.2585	1.00987	0.521278
DHX38	787.346	838.971	1.0476	0.521278
NCR1	82.9887	101.525	1.01617	0.521278
CATSPERE	19.0971	16.1974	0.980897	0.521278
ABCG1	648.845	843.299	1.01487	0.521278
TPGS2	1378.22	951.189	0.987591	0.521278
ZNF324B	55.9737	65.8563	1.02827	0.521278
RNA5SP219	13.6402	9.78048	0.989098	0.521278
SLC25A20	487.926	563.933	1.02614	0.521278
PDE6C	14.1636	11.0466	0.98546	0.521278
RP11-298J20.3	26.4171	20.1567	0.983518	0.521278
RP11-32P3.1	23.5653	30.3164	1.01719	0.521278
MYCN	1.73301	13.9378	1.00468	0.521278
LDOC1	8.30027	11.3786	1.01157	0.521501
RP11-288L9.4	34.9305	23.8646	0.992875	0.523277
RP11-305K5.1	7.55366	9.21795	1.01522	0.5236
RP11-1149O23.3	18.5593	23.7232	1.01619	0.5236
CCHCR1	121.144	136.855	1.03273	0.5236
IFT172	154.913	171.21	1.03675	0.5236
RP11-566K19.6	1.83236	3.90511	1.00515	0.5236
SAP30L-AS1	348.689	307.378	0.957029	0.5236
MRPL34	102.423	121.129	1.03054	0.5236
ACBD6	412.228	458.915	1.04958	0.523707
OLFM4	899.212	406.514	0.996454	0.525593
VEPH1	115.547	81.0188	0.987476	0.525593
TFDP1P3	2.59756	1.25704	0.995271	0.525975
OSM	92.0221	127.729	1.01276	0.526441
RP11-348F1.2	30.2748	41.1302	1.01248	0.52653
TBL2	205.671	227.526	1.04068	0.526669
TRMU	459.368	509.162	1.04755	0.52722
RP11-346I3.7	4.70886	2.98746	0.992214	0.52722
LINC00487	8.91499	5.58272	0.993821	0.527236
IRF2BPL	363.124	488.03	1.01529	0.527388
RP1-153P14.7	7.62656	13.4836	1.00679	0.527882
RP11-120D5.1	65.6999	89.1176	1.01406	0.527882
ARMC2	141.714	119.538	0.974257	0.527882
LINC02029	2.17595	1.34314	0.993601	0.527882
DNASE1	758.462	691.282	0.95362	0.527882
AC007238.1	9.08935	6.35191	0.987193	0.527882
MAP1LC3A	49.2917	39.3758	0.981149	0.528199
MRPS25	392.111	451.019	1.03487	0.528199
BBS10	210.342	243.632	1.03182	0.528199
SPACA6	45.8929	59.5073	1.01534	0.528653
LIPF	5.09477	2.78153	0.993224	0.529037
RUSC2	67.8342	82.3703	1.01515	0.529037
OR56B1	2.10755	4.71543	1.00658	0.529037
RP11-85B7.5	1.4314	2.17463	1.00837	0.529037
LINC02446	201.38	127.934	0.993154	0.529037
NUDT4	561.006	402.831	0.986479	0.529037
WASF2	2324.51	1670.67	0.98559	0.529037
ABC12-46663800M24.2	5.26623	6.85121	1.01334	0.529037
C2orf88	1227.37	887.343	0.987112	0.529037
TMEM192	205.651	225.325	1.04736	0.529037
RP11-649G15.2	3.86157	5.11028	1.01168	0.529037
CCDC89	15.1924	11.0754	0.989133	0.529037
DLK2	18.102	22.3133	1.01675	0.529184
ITGAD	28.6157	18.7138	0.99101	0.529184
FRYL	3904.24	3680.25	0.954982	0.529184
CCL5	2487.63	2047.24	0.988958	0.530252
RP11-146I2.1	3.34123	2.20263	0.992248	0.530603
LINC00930	1.44145	2.86539	1.00491	0.530607
MRPL20-DT	27.6732	33.7553	1.02074	0.530607
RP11-574K11.29	13.5954	10.6347	0.984217	0.530607
EGLN3P1	12.5626	15.6533	1.01903	0.531249
SHISA3	1.68275	1.20464	0.994546	0.531249
MBNL3	17367.7	11675.3	0.99059	0.531249
ACSL6	287.335	195.186	0.989558	0.531249
TNS2	65.4244	76.1036	1.03327	0.531249
SOWAHC	31.0947	40.1391	1.01641	0.531249
KRT18P8	3.50805	1.80302	0.993079	0.531846
PDCL3P2	36.8294	25.9098	0.988954	0.531846
RNF157-AS1	17.7961	23.9971	1.01516	0.531922
OSBPL6	28.9896	16.7655	0.992559	0.531922
RP3-324O17.7	6.18974	4.61845	0.989304	0.532081
CAGE1	3.07875	4.73595	1.00956	0.532081
RP11-383F6.1	130.553	110.7	0.981221	0.532081
TRAV31	1.76576	0.831	0.994642	0.532244
CENPA	17.8817	10.7148	0.992974	0.532713
SPATA20	119.335	155.047	1.01294	0.532713
APH1A	821.866	919.178	1.04572	0.532713
TTC3P1	16.8717	22.8484	1.01161	0.532713
FAM149A	2.68432	5.22009	1.00729	0.532713
LANCL3	113.235	82.5279	0.988188	0.532713
ZNF607	76.083	97.1632	1.01742	0.532713
PKD1P3	10.0317	14.2543	1.01286	0.532713
CPNE7	10.0111	5.97063	0.993978	0.532713
RPL7P32	12.5068	9.78273	0.983033	0.532713
BAALC-AS1	16.8729	29.5756	1.30093	0.532713
TAF4B	239.511	295.892	1.02403	0.532713
RP5-1022P6.5	25.1262	18.105	0.988059	0.532713
[truncated: 57,387 more rows]

## Sheet: S6
Supplemental Table 6: Therapeutics Implicated in High Causality IDILI Patients
High Causality DILI Patients (N=55)
Implicated Drug, n (%)
Herbals and dietary supplements	11 (20)
Amoxicilin with Clavulanic Acid	4 (7.3)
Atorvastatin	3 (5.5)
Cefazolin	3 (5.5)
Isoniazid	3 (5.5)
Amiodarone	2 (3.6)
Infliximab	2 (3.6)
Nitrofurantoin	2 (3.6)
Sulfamethoxazole W/Trimethoprim	2 (3.6)
Allopurinol	1 (1.8)
Azathioprine	1 (1.8)
Carbamazepine	1 (1.8)
Cefepime	1 (1.8)
Ceftriaxone	1 (1.8)
Ciprofloxacin	1 (1.8)
Disulfiram	1 (1.8)
Ezetimibe	1 (1.8)
Ibuprofen	1 (1.8)
Interferon Beta- 1a	1 (1.8)
Ipilimumab	1 (1.8)
Leflunomide	1 (1.8)
Mercaptopurine	1 (1.8)
Metronidazole	1 (1.8)
Monoclonal Antibodies	1 (1.8)
Montelukast	1 (1.8)
Nivolumab	1 (1.8)
Phenytoin	1 (1.8)
Piperacillin Sodium W/Tazobactam	1 (1.8)
Quinine	1 (1.8)
Sulfasalazine	1 (1.8)
Vancomycin	1 (1.8)
Voriconazole	1 (1.8)

## Sheet: S7
Supplemental Table 7: Gene Expression Changes Associated with Amoxicillin / Clavulanic Acid IDILI
Gene	AllOtherSamples_mean	AmoxicillinWClavulanicAcid_mean	DESeq2 Adjusted Fold Change	FDR
RP11-433P17.1	2.42506	9.18349	2.10132	0.999996
FMN1	441.245	86.6594	0.478206	0.999996
CTB-131K11.1	5.79929	2.0867	0.511028	0.999996
ZDHHC9	34.2501	21.2983	0.658086	0.999996
LLNLR-246C6.1	14.5621	6.80508	0.571695	0.999996
UBE2F-SCLY	3.33677	0.437343	0.49932	0.999996
CRTC3-AS1	16.8373	6.978	0.543195	0.999996
MT1L	17.7631	1.94318	0.514502	0.999996
HMGB1P23	7.19451	3.00632	0.545549	0.999996
PRKAR2A-AS1	23.0495	14.3359	0.647205	0.999996
RP5-1022I14.2	10.6193	4.7422	0.568616	0.999996
OR13A1	7.7123	1.13494	0.528453	0.999996
XXbac-BPG252P9.9	10.382	4.76259	0.571968	0.999996
SP3P	0.363429	2.23654	1.71048	0.999996
BTF3-DT	8.87406	2.99143	0.539446	0.999996
ENSG10010136217.1	24.9858	13.7052	0.607688	0.999996
RP11-596C23.6	4.81181	1.68113	0.539732	0.999996
RP5-1099D15.1	24.3261	14.0249	0.623165	0.999996
RNASEH1-AS1	44.41	29.8142	0.690753	0.999996
C17orf99	20.2498	1.98104	0.534058	0.999996
SERF1A	0.273849	2.56116	1.45407	0.999996
RP11-379K17.4	24.2096	5.6302	0.536649	0.999996
POLG-DT	3.12271	0.601102	0.538148	0.999996
TPST1	683.038	142.928	0.538424	0.999996
ARHGAP20	4.4781	1.2022	0.539031	0.999996
RP11-32B5.1	0.987177	4.32088	1.77343	0.999996
NFE2L1-DT	29.175	18.6854	0.671495	0.999996
UPK1A-AS1	0.743901	3.65899	1.73285	0.999996
USP6	15.7382	8.04152	0.598133	0.999996
COCH	22.3566	11.5377	0.609167	0.999996
RPL23AP7	41.5305	94.3157	1.75464	0.999996
RP11-83B20.6	7.48775	3.06732	0.570736	0.999996
NOP56P3	4.82063	0.218672	0.566025	0.999996
RP11-565J7.1	2.63999	0.601102	0.556357	0.999996
NPM1P18	3.63967	0.77349	0.556643	0.999996
MKRN3	26.0442	7.13036	0.556956	0.999996
CTD-2639E6.9	23.6607	14.0515	0.65833	0.999996
NPM1P9	4.70777	1.55249	0.562577	0.999996
RP11-347C18.3	19.3339	9.2743	0.597884	0.999996
GS1-345D13.1	0.381851	2.51758	1.50477	0.999996
RP11-464F9.20	6.69104	2.42464	0.567602	0.999996
VAV3-AS1	14.8108	7.78536	0.612544	0.999996
COL5A3	30.5055	9.82335	0.565565	0.999996
FST	0.794893	3.79782	1.61704	0.999996
RP11-385F5.4	8.38096	2.90319	0.567877	0.999996
NDUFB8P2	20.5731	11.6048	0.632228	0.999996
RP11-665C16.6	17.1918	10.4589	0.655682	0.999996
C8orf31	14.4561	4.83121	0.569077	0.999996
FAM21EP	5.22043	1.57229	0.567044	0.999996
MIR181A1HG	147.162	69.6047	0.597142	0.999996
SLC12A8	5.38989	1.90315	0.573582	0.999996
RGPD1	2.38444	6.67631	1.75703	0.999996
RN7SKP90	2.25319	0.239277	0.576763	0.999996
PTP4A2P2	17.8165	37.543	1.68521	0.999996
CCND1	9.30605	16.8507	1.58641	0.999996
RNU6-729P	0.670907	2.83646	1.6726	0.999996
RP3-323P24.3	2.29166	6.3837	1.74149	0.999996
ACP5	323.813	124.354	0.582562	0.999996
RP11-458F8.3	0.416335	1.92629	1.61539	0.999996
MIR545	5.84865	2.39896	0.592206	0.999996
RP11-472B18.1	3.79416	1.15517	0.578444	0.999996
INTS12	108.722	83.2134	0.78297	0.999996
RPL21P110	1.77917	0.1869	0.58723	0.999996
RN7SL471P	26.8372	11.4285	0.592616	0.999996
FOXN3-AS1	30.6838	20.5908	0.698522	0.999996
RPS2P39	2.79888	0.75623	0.579037	0.999996
KDSR-DT	6.13717	2.8157	0.600018	0.999996
TUBG1	45.9566	18.8888	0.612009	0.999996
PRMT5-AS1	21.8251	11.5066	0.626839	0.999996
RPS29P22	13.4441	7.96951	0.648369	0.999996
RNU6ATAC	23.474	11.0996	0.605188	0.999996
AC003090.1	8.50961	2.2332	0.583611	0.999996
ST6GALNAC4	263.155	76.9009	0.583505	0.999996
SAP30	205.724	83.6883	0.59273	0.999996
RP11-18B3.3	3.94395	1.11768	0.584068	0.999996
DDX11L10	10.8593	38.6037	1.64892	0.999996
LAPTM4B	65.9622	131.587	1.63982	0.999996
GTSF1L	2.3999	0.306538	0.593453	0.999996
ZNF503	6.10157	2.18617	0.58991	0.999996
TFR2	96.0381	26.7951	0.590332	0.999996
FKBP5	3496.3	1004.36	0.585449	0.999996
RP11-329A14.1	88.3909	31.2062	0.588281	0.999996
RPL23AP82	22.7067	34.3046	1.43121	0.999996
GS1-304P7.1	1.08239	3.44954	1.68176	0.999996
MIR4484	1.66171	0.1869	0.597447	0.999996
DBF4P1	3.5136	8.25357	1.69073	0.999996
RP11-603J24.14	2.16751	0.1869	0.599514	0.999996
HPGD	170.551	42.4995	0.602792	0.999996
RPL5P18	3.08079	0.86352	0.58753	0.999996
H2AW	166.688	55.9648	0.599934	0.999996
CAGE1	3.8879	1.03925	0.587934	0.999996
MYCBPAP	13.849	4.90085	0.590069	0.999996
RP13-467H17.1	6.67139	2.84256	0.597218	0.999996
SLC35E4	26.0226	15.2231	0.653998	0.999996
AC010761.8	27.4269	16.303	0.661123	0.999996
RN7SL607P	14.9551	4.92845	0.59049	0.999996
CTD-2562J15.4	7.46163	3.06144	0.599148	0.999996
BPI	183.157	559.668	1.67702	0.999996
LINC02427	13.5135	4.41782	0.591511	0.999996
C11orf98	2.51222	0.405572	0.598806	0.999996
UTS2B	6.18822	2.11519	0.593665	0.999996
HELZ-AS1	16.0651	9.35063	0.660137	0.999996
MYL6B	31.205	16.2688	0.632173	0.999996
RN7SKP47	0.921891	2.96792	1.64633	0.999996
RP11-9N20.3	0.931221	3.42797	1.61784	0.999996
AOX2P	1.3389	6.31901	1.50373	0.999996
RP11-484D2.4	6.16239	11.4795	1.57104	0.999996
RP11-54C4.3	30.276	18.9186	0.687278	0.999996
SEPTIN7P10	11	6.06383	0.633787	0.999996
LINC02709	7.86526	3.71455	0.615239	0.999996
RP11-1029M24.1	1.72512	0.119638	0.609892	0.999996
GLIPR1L2	7.05852	2.07182	0.595544	0.999996
SNRNP27	123.576	94.3283	0.778566	0.999996
POLR2J3	32.0235	17.7811	0.644364	0.999996
SMG7-AS1	12.0015	6.49038	0.635737	0.999996
SIGLEC1	164.03	25.1775	0.597563	0.999996
CTD-2649C14.2	32.2494	21.9872	0.710078	0.999996
LINC02422	77.0044	40.526	0.632288	0.999996
RP11-66N11.8	9.01668	2.85982	0.597643	0.999996
RP5-1033E15.3	0.993132	3.94789	1.58767	0.999996
RN7SKP71	2.22569	0.239277	0.608959	0.999996
CYP3A4	5.74827	2.45678	0.606175	0.999996
MRPL21	151.027	99.6352	0.70056	0.999996
SPAG4	13.1801	7.51177	0.651989	0.999996
RP11-130F10.1	16.0524	27.4325	1.51339	0.999996
RP11-439D8.4	22.2513	12.8054	0.662452	0.999996
HRK	28.5853	7.21467	0.601318	0.999996
NECTIN2	39.5327	86.8091	1.64553	0.999996
MERTK	151.704	61.836	0.607481	0.999996
TCTA	240.612	187.514	0.793002	0.999996
BCAR3	20.3815	35.9145	1.53973	0.999996
RNVU1-31	33.2875	15.9988	0.621455	0.999996
RN7SL263P	4.60449	1.69564	0.604549	0.999996
HCFC1R1	18.5289	9.59682	0.639473	0.999996
RP11-376P6.3	0.823048	2.88178	1.61979	0.999996
CHRAC1	92.336	115.061	1.22482	0.999996
SHOX2	3.97035	0.52521	0.614492	0.999996
RP11-611L7.2	5.90308	2.12419	0.6072	0.999996
RP11-538D16.3	0.481672	2.06065	1.44461	0.999996
CCL3	13.3998	5.8889	0.614123	0.999996
AC006115.7	9.50701	3.68866	0.609034	0.999996
TSNAXIP1	18.1365	6.03125	0.606365	0.999996
AC017104.6	15.2703	6.85681	0.617228	0.999996
AC073934.6	1.64039	0	0.633409	0.999996
DRG1P1	1.95122	0.306538	0.614554	0.999996
ABHD1	32.6161	23.8448	0.738639	0.999996
CYP2C8	2.82166	6.70672	1.64518	0.999996
RP11-18F14.4	7.88764	3.90807	0.626521	0.999996
ECHDC3	205.746	54.3389	0.609089	0.999996
RENO1	23.2807	11.8366	0.631549	0.999996
TMPRSS6	5.34442	1.78879	0.608153	0.999996
SYNGAP1-AS1	4.52734	1.8004	0.613852	0.999996
SMU1P1	1.15644	0	0.637025	0.999996
BTN1A1P1	3.5196	1.39245	0.613976	0.999996
RP11-460N20.8	83.2585	24.1403	0.613232	0.999996
MAP1LC3A	43.806	68.807	1.46896	0.999996
AC005481.5	3.50265	0.621707	0.617241	0.999996
RP11-1156I21.2	2.77592	8.24919	1.60799	0.999996
NETO1-DT	1.80745	0	0.638595	0.999996
RP3-467N11.1	10.7846	5.37114	0.628515	0.999996
ZNF296	30.4931	21.1045	0.728748	0.999996
SFRP2	58.6138	14.8288	0.614138	0.999996
SLC22A13	5.4901	1.75056	0.612876	0.999996
RP11-1072C15.6	2.03095	0.19553	0.628827	0.999996
SPNS2	31.4266	47.3225	1.41375	0.999996
NARF-AS2	23.771	13.3582	0.662202	0.999996
IL12RB2	83.8579	48.5436	0.660759	0.999996
PCDHGA6	10.8589	4.30303	0.615387	0.999996
RP11-7K24.3	2.90431	0.53384	0.620705	0.999996
DCTN6-DT	14.7427	6.44254	0.62195	0.999996
RP11-91I20.3	2.43475	0.688968	0.615432	0.999996
TSPAN11	1.96277	0.119638	0.633704	0.999996
RP5-1057I20.6	38.9663	60.2166	1.44005	0.999996
WAKMAR2	109.557	75.4253	0.721862	0.999996
RP11-98D3.2	3.00617	0.56933	0.623878	0.999996
OR56B4	2.0895	0.1869	0.633329	0.999996
FAM222A	2.44615	0.414202	0.626391	0.999996
RP3-348I23.2	6.23173	2.42873	0.618333	0.999996
CTD-2547L16.1	6.25766	1.18732	0.62275	0.999996
RP11-227G15.9	2.267	0.457949	0.621569	0.999996
RP5-981L23.7	0.948275	3.11852	1.55585	0.999996
SNORA22B	1.29254	3.87275	1.61118	0.999996
RP11-146N23.1	0.56114	2.04258	1.56628	0.999996
SAMD15	18.0308	7.0812	0.620162	0.999996
MT2A	118.171	49.3558	0.621894	0.999996
RARRES2	0.941287	0	0.646137	0.999996
RP11-686D22.5	8.68919	3.98343	0.629635	0.999996
GUSBP13	1.2292	3.5249	1.60689	0.999996
GSDMA	2.75185	7.81982	1.59284	0.999996
RP11-296E7.1	0.365119	1.70427	1.43761	0.999996
RP3-510O8.4	4.72126	1.28144	0.619714	0.999996
PACSIN3	1.98854	0.19553	0.635541	0.999996
RP11-384B12.3	9.47072	5.22798	0.657037	0.999996
AC159540.1	8.33152	2.05591	0.622032	0.999996
RP11-34F20.7	32.4254	20.4864	0.690388	0.999996
RP11-856M7.4	0.413052	1.78351	1.42612	0.999996
CPXM2	2.12939	0	0.648208	0.999996
RP11-697N18.3	34.0721	22.1915	0.697989	0.999996
LINC00853	8.29004	11.9274	1.59358	0.999996
POLR1D	1393.79	699.157	0.638645	0.999996
CTD-2538C1.3	0.989246	3.22489	1.54243	0.999996
GTF2H2	40.6977	67.3219	1.49082	0.999996
ZBTB16	457.9	164.153	0.620978	0.999996
RP11-661A12.9	10.3077	17.3335	1.50929	0.999996
FLT3	262.001	81.767	0.621032	0.999996
RP11-22B23.5	0.723241	2.81116	1.46997	0.999996
SYT1	5.24706	1.05614	0.626689	0.999996
LRRC37A3	41.2141	18.0803	0.627654	0.999996
CMPK2	780.932	246.935	0.636407	0.999996
SMIM10L2A	8.27644	15.5384	1.54947	0.999996
POGLUT2	11.4151	3.46092	0.622051	0.999996
HNRNPA1P71	2.94501	0	0.651155	0.999996
RP11-650L12.2	1.07445	0	0.651274	0.999996
SHISA8	3.61249	0.78212	0.628677	0.999996
HES6	34.8918	17.1835	0.639012	0.999996
MTND2P5	2.32491	0.502068	0.627699	0.999996
TPTEP1	120.696	236.979	1.57215	0.999996
TMEM176A	71.1612	16.8518	0.62704	0.999996
DLGAP1-AS5	1.90925	0	0.652835	0.999996
RN7SL724P	1.2234	0	0.652801	0.999996
NBPF25P	7.47022	13.2553	1.52775	0.999996
MKI67P1	1.36231	0.1869	0.637523	0.999996
GPD1	5.08482	1.93157	0.624299	0.999996
RAB41	7.77467	3.96827	0.641958	0.999996
RP4-543J19.8	4.701	1.75174	0.62504	0.999996
PPT1	3208.68	2194.04	0.721622	0.999996
RP4-612B18.3	2.68105	0.971183	0.624266	0.999996
RP11-517B11.4	7.2065	4.14989	0.656346	0.999996
TRBV7-5	4.81767	11.5466	1.59984	0.999996
RP11-98F19.1	0.150809	1.88626	1.23882	0.999996
RN7SL151P	161.726	85.1907	0.649218	0.999996
TMEM183B	5.41196	1.75999	0.625224	0.999996
SEZ6L	12.0536	28.8467	1.59907	0.999996
AC131056.3	226.066	85.4714	0.626156	0.999996
CCL3L1	50.262	16.3381	0.625642	0.999996
RP11-227H4.9	19.9668	5.8229	0.629498	0.999996
RN7SL38P	75.8493	36.1574	0.638067	0.999996
LINC02352	151.952	96.983	0.697517	0.999996
CTC-756D1.3	17.0485	3.17597	0.629832	0.999996
PRR5	178.902	103.841	0.668899	0.999996
RAB26	17.5347	11.4961	0.695404	0.999996
RP1-121G13.3	5.26945	9.65295	1.51593	0.999996
HMBS	366.458	131.52	0.63625	0.999996
RP11-309N8.1	1.44117	0	0.658307	0.999996
BOLA2B	1.51658	0	0.658457	0.999996
SLC7A5	169.636	50.1818	0.629134	0.999996
PER1	145.038	59.9454	0.630734	0.999996
RP11-561P12.5	291.11	97.9558	0.628397	0.999996
FALEC	2.08565	0.457949	0.633496	0.999996
HDDC3	86.3549	64.6721	0.773046	0.999996
STOX2	14.3081	37.2954	1.58194	0.999996
RAPGEF5	20.5865	8.12761	0.630041	0.999996
CLNK	11.5415	5.93378	0.643469	0.999996
CORO6	19.0088	9.46494	0.644143	0.999996
TRBV22-1	2.76784	0.849008	0.629924	0.999996
SLC25A2	9.1546	4.4862	0.640178	0.999996
AC093388.3	16.9704	8.90913	0.652167	0.999996
PTK7	30.0328	51.9164	1.50592	0.999996
RP11-399E6.6	4.14257	1.06277	0.634095	0.999996
MYBL2	74.1496	29.32	0.632264	0.999996
RP11-399J13.2	7.3169	3.87847	0.650765	0.999996
AC104984.4	0.415853	1.82645	1.4205	0.999996
CCDC80	70.9834	37.8561	0.65437	0.999996
OVOS	23.0765	1.64073	0.654234	0.999996
RP11-736I24.5	3.28335	0.811143	0.636763	0.999996
RP11-723O4.9	3.88168	1.37168	0.632063	0.999996
ZNF230-DT	6.75894	3.28643	0.648414	0.999996
RP11-428G5.4	10.5109	3.24188	0.632656	0.999996
RP11-155G15.3	0.73278	3.05669	1.4354	0.999996
TGM2	242.266	78.4101	0.634561	0.999996
NYNRIN	5.03417	1.61975	0.633412	0.999996
CEBPE	121.967	238.921	1.5538	0.999996
SCN4A	3.60826	0.315168	0.653699	0.999996
HARBI1	61.8853	45.9395	0.768939	0.999996
SRGAP2-AS1	2.56719	0.57796	0.640226	0.999996
RN7SL674P	131.159	67.5428	0.651405	0.999996
RP11-1021O19.2	6.50934	3.18421	0.650083	0.999996
GTF2H2B	4.16556	13.1879	1.49669	0.999996
HTRA3	6.89475	18.6642	1.5561	0.999996
RPL23AP81	3.31843	1.08866	0.634896	0.999996
RP11-463O9.1	6.92678	3.73116	0.653604	0.999996
UBE2SP1	1.88439	0.1869	0.654175	0.999996
SIGLEC11	14.8406	3.53353	0.639899	0.999996
AC016739.2	1.01015	0	0.667012	0.999996
TRIM40	7.92891	17.3628	1.57159	0.999996
PCDHB18P	0.325007	1.59914	1.38193	0.999996
E2F2	1485.83	473.406	0.635768	0.999996
NRIR	57.9513	21.1385	0.635413	0.999996
PHF20	1281.33	1490.9	1.1598	0.999996
PUDP	115.906	80.4102	0.730699	0.999996
RP3-340B19.7	64.5553	17.3214	0.638867	0.999996
FGF18	0.283954	1.49132	1.3641	0.999996
TSPO2	74.7712	20.7947	0.636427	0.999996
RN7SL7P	13.247	6.45177	0.649256	0.999996
RNA5SP465	2.2604	0.556982	0.6419	0.999996
PLA2G2C	8.47402	3.04434	0.636432	0.999996
CTD-3154N5.1	10.4182	5.67536	0.666562	0.999996
RN7SKP291	25.5553	14.384	0.669569	0.999996
RCCD1-AS1	6.09567	11.9604	1.54809	0.999996
OR8R1P	4.87656	11.0545	1.56774	0.999996
MIR8076	0.499299	1.85531	1.47397	0.999996
LINC01133	2.73274	0.592472	0.644074	0.999996
RP4-680D5.8	0.344836	1.47072	1.40533	0.999996
RN7SL396P	39.3579	20.1066	0.653395	0.999996
RP11-30K9.6	2.06404	0.56933	0.641431	0.999996
RN7SL597P	13.1816	6.57108	0.653581	0.999996
KCNH2	76.2457	26.9644	0.637631	0.999996
HCN3	7.07822	3.67705	0.652879	0.999996
ENSG10010139303.1	2.78468	0.95176	0.638391	0.999996
MGME1	366.435	279.99	0.782345	0.999996
RP11-219E7.1	24.7411	13.1326	0.656486	0.999996
RP11-290F24.3	1.81148	0.1869	0.658062	0.999996
RP11-74J13.8	31.4151	18.1084	0.674531	0.999996
MIR762HG	22.1964	14.7518	0.712236	0.999996
DSCR9	17.4492	10.9986	0.693539	0.999996
DDX11L17	1.44671	3.65824	1.53887	0.999996
RP11-96K19.5	28.2253	18.55	0.710251	0.999996
UROS	339.569	228.852	0.719812	0.999996
CTD-2033A16.2	1.33129	0	0.672342	0.999996
LGALS12	101.753	165.232	1.45787	0.999996
CTD-2340D6.1	10.7298	6.29404	0.676118	0.999996
ENO1-AS1	2.33823	0.5607	0.645738	0.999996
RP11-656D10.3	7.67968	3.69566	0.647136	0.999996
CSTF3-DT	4.76105	1.52072	0.640266	0.999996
HIGD1B	2.71134	5.85713	1.56068	0.999996
TPGS2	1113.14	573.85	0.655352	0.999996
CTD-2288O8.1	3.97675	1.32147	0.640245	0.999996
SNX5P1	1.07518	3.4839	1.47733	0.999996
GVINP2	1.90731	6.5467	1.46088	0.999996
VWA8-AS1	10.5209	2.54227	0.645687	0.999996
KLHDC7B	51.0056	25.2562	0.651053	0.999996
BANF1P5	0.366131	1.83217	1.3633	0.999996
CTD-3064H18.4	1.88009	0.306538	0.651419	0.999996
CTB-60B18.10	2.46133	0.621707	0.643615	0.999996
H2BU1	340.115	135.215	0.640945	0.999996
RP11-95H11.1	4.21858	1.58172	0.640601	0.999996
SCGB2B2	5.02679	2.3544	0.64386	0.999996
CXCR6	381.558	219.93	0.6734	0.999996
RN7SL3	2855.12	431.924	0.675174	0.999996
RP11-73K9.3	3.97373	1.83254	0.6457	0.999996
RP11-343L5.2	67.8593	50.366	0.764636	0.999996
NUDT18	142.453	105.496	0.763338	0.999996
HAVCR1	21.8157	11.6925	0.659344	0.999996
EIF4HP2	16.7411	8.03057	0.649957	0.999996
EXOSC4	82.6939	52.7453	0.70278	0.999996
SDHAF3	66.6111	42.7617	0.704379	0.999996
TXLNB	36.7637	22.026	0.682533	0.999996
LTF	1444.13	4253.72	1.5115	0.999996
SSTR5-AS1	1.56793	0	0.675365	0.999996
CNN3P1	1.95684	0.218672	0.662297	0.999996
MOCOS	18.0607	0.842915	0.656822	0.999996
CRLS1	90.2531	66.091	0.755667	0.999996
LNX2	366.148	235.558	0.703544	0.999996
KLF1	1342.45	370.373	0.642086	0.999996
MAFA	5.66542	0.56933	0.662745	0.999996
RP11-298J20.4	9.32764	4.3315	0.651288	0.999996
DDIT4	602.948	273.277	0.646666	0.999996
AC005776.1	2.34556	0.478554	0.648589	0.999996
LINC00933	1.25609	2.95239	1.55619	0.999996
FAM81A	6.57053	2.4419	0.642914	0.999996
AC002306.1	5.49453	2.30284	0.643887	0.999996
TMEM105	1.46853	0	0.677061	0.999996
ARMH4	2.94172	0.38243	0.659991	0.999996
RP13-204A15.5	0.72464	2.20025	1.48926	0.999996
IGHV1-3	15.2141	5.53726	0.643518	0.999996
SELENOKP3	3.73188	1.39245	0.643644	0.999996
RP11-110H1.9	4.50613	2.03633	0.647285	0.999996
RP5-836J3.1	0.556509	2.46207	1.36725	0.999996
FEM1A	93.4899	61.0189	0.712966	0.999996
MRC1	60.5928	19.0754	0.645632	0.999996
RP11-361H10.7	1.25738	0.1869	0.661455	0.999996
RN7SL775P	2.98903	1.40108	0.647247	0.999996
KIR2DL4	5.5152	2.01653	0.64467	0.999996
CCNY-AS1	32.0621	21.5022	0.718514	0.999996
PTPRH	3.33097	0.674084	0.653107	0.999996
CTC-260E6.4	7.97873	3.8406	0.649796	0.999996
LINC01715	7.34604	3.58293	0.651957	0.999996
RPS2P46	0.814314	0	0.679008	0.999996
SPESP1	19.8168	10.9925	0.674318	0.999996
RP11-195L15.2	0.564504	1.90515	1.46944	0.999996
RP11-428J1.6	3.91174	1.58463	0.645234	0.999996
ASIC3	8.09955	4.55493	0.674694	0.999996
ZNF577	278.099	215.378	0.78898	0.999996
RPL21P136	5.74414	10.009	1.49314	0.999996
ENSG00000266270	1.1068	2.98788	1.53475	0.999996
CTD-2306A12.1	12.4649	4.95187	0.646458	0.999996
CYCSP10	3.44128	0.992161	0.649911	0.999996
RN7SL75P	5.54917	2.29658	0.647036	0.999996
EFCAB11	42.3323	32.3028	0.779081	0.999996
MIEN1	38.8248	27.3211	0.742775	0.999996
BSN-DT	1.1166	0	0.681771	0.999996
RPL29P24	3.52088	7.18618	1.52919	0.999996
RPL21P40	1.46662	0.1869	0.667419	0.999996
ZNF771	16.5782	10.361	0.692126	0.999996
C5	199.46	121.95	0.691077	0.999996
RP11-429P3.8	42.258	30.0765	0.739943	0.999996
AIDA	186.444	123.653	0.717151	0.999996
P2RY2	153.441	270.902	1.49272	0.999996
RP11-298E9.5	0.665091	2.10947	1.45676	0.999996
RN7SKP230	12.0925	7.47025	0.701141	0.999996
PRRT4	7.89032	20.7865	1.52133	0.999996
HMGB3P14	7.61043	3.85279	0.66022	0.999996
RP3-405J10.5	3.19514	1.17615	0.648763	0.999996
PRDX2	910.731	254.186	0.649431	0.999996
ATP5MFP4	9.60501	16.4767	1.48949	0.999996
RP11-550I24.2	167.97	126.629	0.776424	0.999996
NDUFA8P1	4.23439	8.34935	1.51308	0.999996
TTC30B	66.2899	49.7952	0.771365	0.999996
RP11-758N13.3	2.21121	0.218672	0.672629	0.999996
DPY19L2P1	2.84253	0.96039	0.649951	0.999996
PFKFB2	1551.63	468.173	0.649172	0.999996
RP11-264E23.3	2.11284	6.08809	1.50407	0.999996
PRDX1	581.798	379.914	0.71095	0.999996
UMODL1	7.29034	3.33265	0.653221	0.999996
SLC25A30-AS1	4.66279	2.27069	0.658265	0.999996
BEST2	1.38355	0	0.6855	0.999996
CENPP	95.3034	70.8647	0.763103	0.999996
NCEH1	187.077	119.3	0.703519	0.999996
MIR1229	0.571528	2.08908	1.40501	0.999996
GRM7	5.64945	2.66936	0.653651	0.999996
AF064858.8	41.2889	9.63538	0.651346	0.999996
CLIC3	20.6653	12.2415	0.685923	0.999996
ZBED3	49.9858	37.3598	0.766837	0.999996
LINC00570	199.444	60.641	0.653191	0.999996
LA16c-316G12.2	3.14493	0.58659	0.662644	0.999996
MIR765	2.22751	0.38243	0.665422	0.999996
RNU2-59P	5.06568	1.86766	0.651242	0.999996
RAP1BL	4.80863	8.55482	1.50233	0.999996
PAGE2	4.06882	0.239277	0.673683	0.999996
CA3-AS1	73.5262	25.5534	0.651998	0.999996
CCR5AS	43.5083	16.4604	0.65162	0.999996
PI4KAP1	21.5842	7.71177	0.652019	0.999996
TAF8	508.349	402.803	0.805672	0.999996
WNK4	13.1524	7.84173	0.693384	0.999996
RP5-1148A21.4	4.75255	2.10121	0.653398	0.999996
HMGN1P36	3.17032	0.971992	0.653084	0.999996
ST6GALNAC4P1	7.56683	3.53644	0.656339	0.999996
RPL23AP97	6.87285	16.3246	1.5276	0.999996
GPR161	21.8602	15.1571	0.727909	0.999996
SPDYE16	0.249937	1.3952	1.33935	0.999996
RP11-989F5.1	1.46775	4.04201	1.51198	0.999996
RP3-477O4.5	4.27926	1.9312	0.65387	0.999996
IGSF3	3.28042	1.0153	0.655851	0.999996
TMCC2	1320.75	263.389	0.65992	0.999996
LINC01004	57.0502	39.0579	0.732864	0.999996
ROGDI	170.641	95.2874	0.675709	0.999996
ATG10-IT1	3.89704	1.66269	0.653678	0.999996
TCTE1	1.60798	0.19553	0.675799	0.999996
FBXO36-IT1	0.955111	2.88787	1.40942	0.999996
RNU6-653P	3.79071	1.56975	0.654482	0.999996
AC004237.1	6.17361	11.4626	1.49507	0.999996
RN7SL125P	2.94293	1.05042	0.654516	0.999996
MYBPC1	2.36074	0.1869	0.680476	0.999996
SCRG1	97.7708	51.5375	0.667971	0.999996
CTD-2227C6.2	1.79619	0	0.691134	0.999996
SUGT1P3	26.1671	19.2929	0.760286	0.999996
SLC2A1	2081.65	756.651	0.661369	0.999996
SPP1	17.8045	5.42373	0.657734	0.999996
SLC44A3	4.47902	1.33382	0.657736	0.999996
RP11-28B23.1	0.54117	2.21476	1.36959	0.999996
RNA5SP53	0.314327	1.66096	1.32022	0.999996
BANF1	24.5585	16.7302	0.726595	0.999996
HPS1	1490.21	808.406	0.672304	0.999996
AC004967.7	0.893093	3.04888	1.43607	0.999996
FBXO39	15.1478	3.72841	0.656407	0.999996
RP11-155O18.6	5.11113	2.81235	0.667044	0.999996
RP11-685M7.3	6.82787	3.06679	0.660504	0.999996
KLRC1	149.803	78.7689	0.668652	0.999996
RP11-174G6.1	17.6412	9.18316	0.669793	0.999996
NCOA4P2	13.1303	3.43503	0.656493	0.999996
MROH9	2.18823	0.19553	0.68177	0.999996
ANKLE1	26.6047	13.5842	0.668703	0.999996
INGX	2.16517	4.38798	1.51846	0.999996
RP11-367H1.1	2.78772	0.893128	0.659321	0.999996
LINC02236	2.2039	0.510698	0.666285	0.999996
HAVCR2	472.583	300.438	0.705117	0.999996
RP11-227D13.4	4.42491	2.03277	0.657943	0.999996
RP11-212P7.2	110.808	82.0142	0.770619	0.999996
RP11-666A8.7	4.24302	1.03591	0.66339	0.999996
SNX18P5	0.331452	1.79548	1.30178	0.999996
RP11-223I10.1	0.265374	1.38031	1.34351	0.999996
DUSP4	21.8198	9.43478	0.658074	0.999996
RP11-489G11.6	143.472	74.9302	0.668973	0.999996
VKORC1L1	277.174	344.742	1.22765	0.999996
SLC35G5	4.46131	1.77153	0.65754	0.999996
FIZ1	97.7614	77.4962	0.807104	0.999996
WDR45P1	16.1764	7.11388	0.659046	0.999996
ECSIT	128.796	76.1177	0.688899	0.999996
TUSC1	5.18103	2.18283	0.658292	0.999996
CD163	1507.32	488.626	0.659754	0.999996
PRR16	4.07331	1.33382	0.65949	0.999996
RN7SL452P	12.3722	5.5663	0.660822	0.999996
RP11-174O3.1	1.42812	0	0.695247	0.999996
RNU5E-3P	0.929248	2.85356	1.45544	0.999996
RP11-358N2.2	5.17824	9.8943	1.50183	0.999996
RP11-556I14.2	5.25713	10.6948	1.51566	0.999996
AK7	9.53724	1.90849	0.670223	0.999996
PSD2-AS1	1.77221	3.91224	1.51852	0.999996
TACR2	14.2213	8.34768	0.686184	0.999996
RP11-103G8.5	9.50869	6.06911	0.696989	0.999996
RPS27AP2	2.1484	0.688968	0.661715	0.999996
NCOA4P3	38.2924	28.3198	0.764523	0.999996
RP11-158H5.7	86.4762	64.448	0.769396	0.999996
CDC34	3583.02	1391.44	0.658983	0.999996
RP13-16H11.8	11.6654	6.09069	0.669903	0.999996
LRP11	2.96157	1.09454	0.6594	0.999996
PIH1D2	2.26964	0.426177	0.671944	0.999996
C8orf76	58.617	47.2806	0.812974	0.999996
H2AX	136.431	64.736	0.663182	0.999996
GSDMC	4.38908	0.849008	0.672017	0.999996
OR52L2P	15.3258	4.59155	0.662748	0.999996
SOBP	6.54544	2.10731	0.661306	0.999996
RNU1-19P	1.88443	0.3738	0.671993	0.999996
CTD-2542C24.9	3.67692	1.08003	0.662809	0.999996
UBXN10	73.0804	33.3507	0.662012	0.999996
FAM9B	2.19213	5.03655	1.51421	0.999996
MYADM-AS1	7.1955	4.01246	0.681388	0.999996
NR2E3	2.73943	0.656015	0.67001	0.999996
NUP210L	72.6041	28.2895	0.674397	0.999996
CD38	337.817	210.719	0.701425	0.999996
RP11-886P16.10	25.311	18.652	0.764437	0.999996
RP11-1109F11.6	14.0118	8.85898	0.713335	0.999996
HELLPAR	138.162	68.8602	0.667352	0.999996
DNASE1L2	17.5221	24.386	1.3351	0.999996
ELOF1	389.315	161.964	0.660622	0.999996
TMEM121	12.6352	6.38239	0.668382	0.999996
BMS1P4	29.0756	21.7594	0.760065	0.999996
HSP90B2P	38.6593	26.3799	0.727136	0.999996
RP3-425C14.8	0.976235	0	0.698867	0.999996
RNA5SP195	2.08283	4.01462	1.50499	0.999996
IGHV3-35	2.37369	0.57796	0.670918	0.999996
EXT1	546.946	333.18	0.696237	0.999996
YOD1	7442.13	3129.03	0.661612	0.999996
RP11-712C19.1	3.03423	1.18494	0.661756	0.999996
RP11-731B4.2	5.78917	2.80156	0.665375	0.999996
TKTL2	3.75217	1.34282	0.662646	0.999996
RP3-410C9.2	0.374298	1.56737	1.36239	0.999996
RP11-310I9.2	7.78191	3.1601	0.661751	0.999996
BMP6	128.883	199.273	1.41057	0.999996
MSNP1	2.8808	1.05905	0.661961	0.999996
KCNE1	502.168	218.928	0.662711	0.999996
NFIX	300.28	122.128	0.668948	0.999996
RNVU1-2	26.0439	6.96447	0.662193	0.999996
ATP2B1-AS1	132.09	101.057	0.787209	0.999996
PSPC1	1194.91	1009.74	0.851508	0.999996
KNSTRN	193.47	136.944	0.747493	0.999996
HAGH	3274.14	1416.1	0.662916	0.999996
MIR6730	0.277628	1.82645	1.26135	0.999996
CD300LB	430.498	618.902	1.35678	0.999996
TP63	9.37667	3.55073	0.662688	0.999996
SEC14L4	60.8895	16.7494	0.662597	0.999996
RN7SL359P	59.7117	33.424	0.682147	0.999996
HBM	620.626	182.584	0.662656	0.999996
FOLR3	669.633	192.727	0.667603	0.999996
ISL2	21.9354	13.7511	0.702906	0.999996
ZAR1L	2.12719	0.545815	0.66747	0.999996
DPM2	827.53	333.99	0.662856	0.999996
RP3-342P20.2	1.38884	0.1869	0.685364	0.999996
CBARP	2.53843	0.67662	0.669493	0.999996
PHC2-AS1	5.47036	1.9114	0.663419	0.999996
RTCA-AS1	158.2	93.7933	0.691916	0.999996
ELOCP28	0.359983	1.47935	1.35062	0.999996
PAM	696.071	451.709	0.714034	0.999996
RPL7P8	0.519031	1.89726	1.38588	0.999996
RP13-560N11.1	1.59742	0.437343	0.673021	0.999996
RPL9P30	9.0093	16.3253	1.47378	0.999996
TMEM176B	98.5958	25.5361	0.670776	0.999996
ATG10	96.58	77.4776	0.812374	0.999996
CREG1	2513.15	1102.22	0.664346	0.999996
RP5-919F19.5	1.90064	0.39106	0.677904	0.999996
SLC2A5	84.3021	176.463	1.50628	0.999996
KSR2	3.7115	0.3738	0.681838	0.999996
NUTM2E	6.68007	3.22833	0.668988	0.999996
AK2P2	2.45808	0.968647	0.663983	0.999996
RP11-284M14.1	22.9422	32.3711	1.32535	0.999996
RN7SL197P	4.49686	1.78842	0.663918	0.999996
CDC20B	3.50496	1.15555	0.665389	0.999996
AP001172.2	0.599406	1.62584	1.43883	0.999996
RP11-113I24.1	1.27035	0	0.702664	0.999996
RPL21P132	1.02288	0	0.702694	0.999996
PIAS2	936.761	606.039	0.713454	0.999996
TSPAN18-AS1	1.33342	3.58919	1.48618	0.999996
CTD-3065J16.12	6.54081	2.52993	0.664235	0.999996
RP11-643E20.1	2.89657	6.13384	1.50079	0.999996
CPNE3	1383.66	1949.65	1.33973	0.999996
RP11-254F19.5	27.9167	13.1168	0.66816	0.999996
IAH1	391.739	332.754	0.855273	0.999996
RNU6-1152P	1.7431	4.64349	1.48245	0.999996
COQ10BP2	21.9463	13.6738	0.702743	0.999996
PDCD1	50.943	22.5398	0.665968	0.999996
C16orf90	1.29955	0	0.704055	0.999996
RP4-730K3.3	59.0896	33.0829	0.684365	0.999996
RP11-401F2.4	12.167	7.18878	0.69056	0.999996
ATP6V0CP4	7.22845	2.30009	0.66799	0.999996
ETNK2	4.16922	1.65152	0.66545	0.999996
RPL5P24	3.19116	1.3891	0.665447	0.999996
RP11-345P4.6	44.6102	71.7692	1.42903	0.999996
ELMOD3	411.662	354.443	0.864467	0.999996
DLC1	28.1527	10.6818	0.665861	0.999996
ABCB10	921.374	523.799	0.685656	0.999996
RP11-287D1.3	1.60754	3.71217	1.49931	0.999996
RP11-1236K1.8	3.30484	0.805261	0.676903	0.999996
MIR3175	14.2487	9.31708	0.713281	0.999996
TFDP1	1600.24	683.381	0.666354	0.999996
KLC3	220.798	61.8902	0.672094	0.999996
ST3GAL6-AS1	3.28733	6.69967	1.50049	0.999996
RNF32	21.3298	15.5236	0.749155	0.999996
GPX1	6489.35	2557.56	0.671038	0.999996
CRISP3	309.111	809.967	1.47048	0.999996
RP11-495K9.5	22.8757	32.4752	1.32567	0.999996
RP11-739L10.1	2.73289	1.13003	0.666473	0.999996
CYGB	5.79217	1.39185	0.676752	0.999996
CLCN2	14.0797	8.94571	0.714946	0.999996
ST8SIA5-DT	48.9948	26.0429	0.677966	0.999996
MIR4644	7.12947	11.7876	1.42989	0.999996
PRR34-AS1	120.799	94.2397	0.801093	0.999996
SGO1-AS1	24.0498	14.7238	0.701298	0.999996
RN7SL767P	85.4149	47.4844	0.683876	0.999996
IGHMBP2	218.23	293.607	1.29941	0.999996
ATG9A	278.98	177.067	0.710314	0.999996
OCLNP1	1.96028	5.67298	1.43758	0.999996
LINC00563	1.90842	0.19553	0.694043	0.999996
RP11-76P17.4	9.3681	5.15774	0.679701	0.999996
CPNE9	3.15147	0.983159	0.670595	0.999996
TENM4	8.58685	23.8366	1.44868	0.999996
RP11-6G22.1	38.1928	16.016	0.685068	0.999996
SLC1A5	956.633	334.16	0.668851	0.999996
ELOB	1910.61	1133.2	0.694028	0.999996
RP11-388P9.2	5.77594	2.61526	0.668504	0.999996
EIF4A2P3	0.730205	1.97613	1.4485	0.999996
RP11-603K19.1	24.8251	19.1119	0.779332	0.999996
RN7SL838P	48.798	27.3386	0.685703	0.999996
SNHG3	328.03	267.385	0.824929	0.999996
KIF18B-DT	2.16977	0.621707	0.673024	0.999996
KMT5AP1	0.643435	1.82354	1.43586	0.999996
H2AJ	658.059	327.809	0.699845	0.999996
CCDC157	21.6596	13.043	0.70205	0.999996
LY6E	237.771	104.301	0.66947	0.999996
DBF4B	38.4668	27.2523	0.744832	0.999996
RP11-715F3.4	9.58664	5.07442	0.6807	0.999996
CCDC124	50.835	25.8857	0.676858	0.999996
RP11-156G14.7	3.432	1.18494	0.671444	0.999996
CCNJP2	20.4121	30.9049	1.37897	0.999996
CD300H	69.7747	136.83	1.48948	0.999996
RP11-466H18.1	1.48908	0.1869	0.693399	0.999996
FECH	6536.76	2283.86	0.670853	0.999996
FBN1	67.4085	128.795	1.48556	0.999996
SLC26A5	4.16082	0.1869	0.703352	0.999996
RN7SL804P	2.6744	0.851545	0.67401	0.999996
CISD2	440.258	179.746	0.674078	0.999996
KLF9	452.092	295.611	0.718777	0.999996
ZDHHC20P1	3.99701	0.53384	0.692306	0.999996
SLC2A4	11.7816	1.71587	0.69058	0.999996
RP11-1260E13.3	2.22832	0.609731	0.67883	0.999996
RP11-285G1.14	27.0685	20.4011	0.768841	0.999996
CTA-109P11.4	0.333308	1.61112	1.2905	0.999996
MIR3945	1.8002	0.119638	0.700023	0.999996
RP11-678G14.2	11.9938	5.71295	0.672722	0.999996
SNORA74B	317.915	228.239	0.754505	0.999996
RP13-52K8.1	3.73433	6.61827	1.46463	0.999996
RILP	803.634	389.242	0.673658	0.999996
SYPL2	1.65753	0	0.710118	0.999996
USP8P1	5.16269	2.15968	0.670517	0.999996
RPL19P20	1.03811	0	0.71038	0.999996
ZNF608	249.835	62.5451	0.679889	0.999996
RP11-504G3.2	4.75579	2.17673	0.672205	0.999996
AC069513.4	1.66863	0.52521	0.674961	0.999996
HYKK	11.8673	6.13195	0.680551	0.999996
KHDC1	10.9954	5.69866	0.676833	0.999996
SGCD	12.0665	27.1806	1.48844	0.999996
ATP5F1D	57.6386	39.9547	0.741588	0.999996
VSTM4	3.75326	0.986877	0.678565	0.999996
RN7SL630P	17.02	10.4471	0.70647	0.999996
RP11-418J17.3	4.27796	8.58711	1.48571	0.999996
SNORD13	81.6341	49.3562	0.699016	0.999996
RGMA	6.30496	1.2336	0.67798	0.999996
NETO2	102.187	63.2503	0.704346	0.999996
RAD21P1	0.751611	2.31244	1.40927	0.999996
C1orf122	140.558	108.654	0.796599	0.999996
RNF126	206.087	158.131	0.787375	0.999996
IRF2BP2	1057.86	1261.87	1.18294	0.999996
CH17-76K2.6	1.90439	0.38243	0.687765	0.999996
ENSG10010138940.1	3.38232	1.61975	0.673146	0.999996
CTSB	8866.89	4591.99	0.678819	0.999996
NANOGP2	2.60468	0.72937	0.679901	0.999996
BTNL10	17.2043	4.63595	0.671811	0.999996
RP11-1378G18.2	33.3711	11.9161	0.672858	0.999996
BLVRB	6834.6	2793.94	0.671625	0.999996
YPEL4	42.9651	14.7715	0.673078	0.999996
CLDN18	8.36743	20.4285	1.47144	0.999996
RP11-107F6.4	6.7587	11.5243	1.43459	0.999996
RBM38	6776.38	2435.75	0.672862	0.999996
LEP	3.49618	8.92663	1.46183	0.999996
ADAMTS3	19.6526	3.72659	0.682638	0.999996
HDGF	4080.17	1912.37	0.674375	0.999996
RP1-197B17.5	8.81678	14.224	1.40486	0.999996
TMEM255A	14.9888	9.27118	0.704568	0.999996
LINC00315	1.95221	3.98322	1.48538	0.999996
DPCD	194.128	73.1267	0.676529	0.999996
SH3TC2-DT	1.46971	4.41981	1.4002	0.999996
RP11-353H3.1	7.04524	2.9418	0.673031	0.999996
SCIN	8.30346	3.35914	0.672946	0.999996
RP11-173P15.7	5.19392	2.83549	0.680796	0.999996
LRRC61	10.241	5.43779	0.684597	0.999996
GID4	325.07	169.239	0.680642	0.999996
CASR	5.88915	1.86766	0.676172	0.999996
RP11-10G15.5	4.55639	1.48032	0.676183	0.999996
CAVIN3	6.81758	1.83589	0.68129	0.999996
RP5-1157M23.2	12.065	7.50196	0.704092	0.999996
CYP2J2	5.13642	2.02225	0.673367	0.999996
DNAH7	43.7658	27.1495	0.708465	0.999996
DLG3-AS1	2.55289	0.796631	0.678645	0.999996
IL10	15.4424	7.33573	0.676059	0.999996
RP4-537P9.1	22.9406	6.87227	0.678736	0.999996
MTND4P12	9.99025	3.04306	0.677734	0.999996
RP5-934G17.7	25.9313	17.634	0.736594	0.999996
RP11-1070N10.3	12.0572	7.66816	0.715359	0.999996
DCHS2	3.8596	1.10026	0.678449	0.999996
OR13D1	5.67199	2.89494	0.677765	0.999996
MIR181B1	9.70883	4.34855	0.674331	0.999996
DDX49	317.271	247.576	0.798437	0.999996
MTND3P25	0.761105	0	0.714819	0.999996
SCUBE1	4.8484	1.58135	0.676838	0.999996
RPL39P14	1.83822	0.556982	0.682209	0.999996
RPL13P6	3.76687	1.576	0.674643	0.999996
LDHD	16.8044	9.6269	0.688945	0.999996
RP11-140L24.3	2.48327	0.840378	0.675916	0.999996
MIR3189	1.85766	0	0.715596	0.999996
TRPV5	17.9046	8.16472	0.676008	0.999996
SMIM43	5.97744	1.2083	0.690493	0.999996
INAFM2	602.422	824.198	1.31169	0.999996
RPL31P61	0.831831	0	0.715973	0.999996
ENPEP	5.9735	1.10889	0.691444	0.999996
METRN	47.623	33.4512	0.745965	0.999996
CTD-2616J11.14	1.55491	3.09321	1.48086	0.999996
TERF1P7	2.69218	5.1297	1.46127	0.999996
PTPRF	72.1339	28.3745	0.679054	0.999996
RORC	38.1454	19.0857	0.679118	0.999996
SNORD66	2.75912	0.653478	0.68524	0.999996
DNAJA4	686.547	330.753	0.677789	0.999996
ELOA2	1.4321	0.19553	0.700054	0.999996
CFAP44-AS1	5.01851	2.5884	0.681184	0.999996
OR52U1P	7.89371	4.64316	0.694548	0.999996
SLC5A4	6.53347	1.91431	0.682056	0.999996
LINC02676	7.62537	15.9642	1.47935	0.999996
RP11-153M7.5	69.8554	29.9159	0.676062	0.999996
CLVS1	11.058	4.36111	0.676346	0.999996
RPS7P3	4.28532	8.71236	1.47549	0.999996
TCF4-AS1	2.05353	0.624243	0.684252	0.999996
RN7SL672P	16.1082	8.50126	0.68591	0.999996
CLCN3P1	5.09479	1.92257	0.677082	0.999996
OR1F2P	0.850256	2.23267	1.41	0.999996
PLA2G12A	209.612	294.093	1.33274	0.999996
MYBPC2	2.11325	0	0.717945	0.999996
EIF3KP1	5.95952	2.73155	0.677787	0.999996
ALDH1A1	298.114	177.227	0.699239	0.999996
UCP1	3.18512	1.3193	0.676852	0.999996
CEACAMP3	12.2596	3.87491	0.681416	0.999996
GABPAP	0.337056	1.34817	1.28523	0.999996
BNIP3P29	3.57787	1.73113	0.677526	0.999996
HLA-L	353.95	220.647	0.709593	0.999996
C8G	6.75393	3.42958	0.683636	0.999996
RP11-686D22.4	27.7532	17.6007	0.713111	0.999996
SLC6A8	668.686	235.944	0.679084	0.999996
PTP4A3	233.84	335.382	1.34779	0.999996
LPGAT1-AS1	1.95486	3.8891	1.47492	0.999996
RPL21	96.4714	71.828	0.775061	0.999996
RN7SL459P	0.421577	1.49757	1.37969	0.999996
AJAP1	14.1071	33.353	1.46309	0.999996
IFI27	551.744	19.7942	0.712603	0.999996
CTB-53D8.2	7.61874	12.7715	1.43766	0.999996
H3P31	10.7555	6.76164	0.706034	0.999996
SEC14L3	37.0616	10.9543	0.683673	0.999996
NPBWR1	3.03717	0.1869	0.707101	0.999996
7SK	12.7146	8.15268	0.718522	0.999996
C16orf95	5.52489	2.79018	0.681935	0.999996
RP4-570O12.3	13.4767	3.73478	0.685419	0.999996
SPRED3	4.56907	2.21713	0.680176	0.999996
CTD-2308N23.4	0.804418	2.75781	1.33943	0.999996
MARCHF3	248.69	134.98	0.687994	0.999996
DZIP1L	27.4519	53.7747	1.47293	0.999996
RP11-780K2.1	1.11225	0.218672	0.698967	0.999996
RP11-153M7.6	40.1094	26.8961	0.731978	0.999996
RP11-687F6.5	21.0877	10.5602	0.682247	0.999996
GLRX5P2	1.79212	4.18047	1.46674	0.999996
RNU6-958P	0.773465	0	0.720001	0.999996
EDNRB	8.26693	1.15317	0.694323	0.999996
ARHGAP29	61.1773	25.7264	0.678283	0.999996
RP11-575A19.3	127.256	81.6009	0.717505	0.999996
CTC-436P18.5	7.31353	4.82904	0.708418	0.999996
GPT2	20.7724	12.7385	0.708906	0.999996
RP11-1D12.2	13.4558	31.6298	1.46143	0.999996
PPIF	511.943	658.414	1.25714	0.999996
RPL17P22	4.26135	1.8998	0.678536	0.999996
OR2W3	478.685	129.973	0.687383	0.999996
OAS3	1737.57	493.279	0.68451	0.999996
RP11-283G6.7	5.92756	2.56996	0.678807	0.999996
RP1-161N10.1	18.7991	2.33931	0.704674	0.999996
TFF3	10.9156	22.9185	1.47274	0.999996
LINC01909	2.39229	0.71211	0.686518	0.999996
MARCHF8	12698.2	5300.14	0.679097	0.999996
TSPAN7	10.4765	2.7863	0.687674	0.999996
RN7SL472P	6.6421	3.17715	0.682126	0.999996
STUB1	124.141	97.0163	0.799035	0.999996
DGKH	541.124	346.762	0.717287	0.999996
RP11-15I20.1	4.01348	1.81528	0.679377	0.999996
RP11-713P17.4	3.50448	1.25793	0.680529	0.999996
FKBP8	14776.5	6328.5	0.679448	0.999996
RNASEH2C	305.687	243.014	0.810889	0.999996
RP11-1193F23.1	14.2765	7.25477	0.685197	0.999996
MIRLET7F2	2.28978	0.72074	0.686263	0.999996
ADGB	27.7753	3.32937	0.690467	0.999996
AC020595.1	4.57858	1.86803	0.680558	0.999996
CD81-AS1	5.86628	3.1895	0.687366	0.999996
LCN2	287.111	675.414	1.45678	0.999996
PHF10P1	4.2848	1.61387	0.681052	0.999996
RNU6-701P	2.99098	1.52325	0.681071	0.999996
RNU6-122P	1.51658	0.119638	0.710854	0.999996
RBM15-AS1	7.30472	4.73746	0.707275	0.999996
RP11-158M2.4	2.66926	1.0153	0.6824	0.999996
SLC45A1	1.71537	0.306538	0.698221	0.999996
CTD-3032J10.3	2.96565	5.78281	1.46593	0.999996
PPIAP53	14.862	9.62826	0.711103	0.999996
RN7SKP266	3.16921	1.12378	0.682843	0.999996
OR52X1P	8.15617	2.46541	0.686712	0.999996
VSTM2L	2.12887	0.1869	0.710618	0.999996
RP11-879F14.3	4.28361	9.25706	1.46742	0.999996
RELN	35.3249	10.2713	0.687674	0.999996
SLC35D3	4.84259	10.0698	1.46937	0.999996
ZNF107	785.999	566.565	0.758292	0.999996
MTND5P12	8.07904	2.88577	0.681646	0.999996
GNG4	0.695043	2.02241	1.39529	0.999996
AC010525.4	1.52536	3.39954	1.45844	0.999996
HTRA4	11.3708	18.0433	1.41033	0.999996
RP11-298I3.4	4.44979	2.23811	0.68557	0.999996
XXbac-BPG181B23.7	35.7822	59.7127	1.43048	0.999996
AEN	413.634	266.12	0.719348	0.999996
RRAGB	216.703	171.352	0.807121	0.999996
POLR2CP1	2.77066	0.577587	0.696459	0.999996
ZNF597	147.789	188.029	1.24357	0.999996
CTD-2547E10.3	1.54735	0.405572	0.693954	0.999996
GOLGA8UP	2.72744	0.545815	0.696917	0.999996
RP11-92C4.3	0.869311	2.40231	1.40019	0.999996
RANBP10	804.625	390.329	0.683372	0.999996
PDXP	5.76423	3.14084	0.690109	0.999996
A1CF	2.40031	0.57796	0.693694	0.999996
DMAC2	98.0006	81.3214	0.834398	0.999996
MIR4451	14.8785	8.08317	0.692312	0.999996
RP3-402G11.28	14.4926	10.1538	0.753282	0.999996
IQSEC3P1	0.348061	1.67995	1.28345	0.999996
OR52N1	1.36933	0	0.724289	0.999996
GS1-600G8.4	0.472919	1.81512	1.31732	0.999996
ZNF653	66.2506	38.9729	0.70243	0.999996
LINC01023	5.36857	2.51779	0.682681	0.999996
PMS2P5	1.81136	0.39106	0.698846	0.999996
SLC16A1	307.771	163.815	0.689227	0.999996
RP11-439K3.3	3.81374	1.6635	0.681981	0.999996
SPRY1	20.648	10.2957	0.684899	0.999996
TMED8	1201.41	799.619	0.72927	0.999996
RN7SL706P	5.46402	2.75253	0.68688	0.999996
RP11-115N4.1	10.2755	1.06277	0.700963	0.999996
PTBP2	593.266	459.503	0.794702	0.999996
ARMC6	202.024	155.598	0.791331	0.999996
GALNTL6	5.34672	1.4295	0.691797	0.999996
CEACAM8	240.569	618.145	1.42932	0.999996
RPL7P11	2.60684	5.49762	1.46578	0.999996
TXNRD2	376.124	245.497	0.723945	0.999996
RP11-669C19.1	11.2305	5.18854	0.682691	0.999996
RP11-274A11.4	102.934	145.145	1.3363	0.999996
CXCL8	167.222	366.371	1.46145	0.999996
ZNF346-IT1	6.51735	10.9919	1.42786	0.999996
EML4-AS1	35.4019	26.207	0.767951	0.999996
RPS23P6	5.20415	2.41384	0.68323	0.999996
LINC02884	43.4671	82.4225	1.46021	0.999996
RP4-733M16.8	17.7232	12.12	0.730774	0.999996
NONOP2	114.628	91.3277	0.809895	0.999996
RIDA	78.6175	35.8444	0.727544	0.999996
BTG3-AS1	10.5618	6.49826	0.708778	0.999996
SLC12A5	21.3039	14.8816	0.745954	0.999996
RNF175	672.512	354.25	0.689025	0.999996
PPP1R8P1	17.4148	10.1258	0.698502	0.999996
TLE1	99.2763	62.991	0.716141	0.999996
RNF10	8562.71	3792.61	0.682955	0.999996
SLC25A39	12066.5	4854.48	0.683417	0.999996
MLECP1	0.391562	1.41797	1.34457	0.999996
LPL	24.2141	7.70688	0.688376	0.999996
SAMSN1	1425.59	772.458	0.691648	0.999996
RNU6-1121P	0.84534	0	0.726117	0.999996
TNFSF15	13.855	25.4398	1.45344	0.999996
ZNF334	7.65124	4.33069	0.692301	0.999996
BCL2L1	3553.56	1153.51	0.683329	0.999996
RN7SL503P	12.9348	6.61892	0.689552	0.999996
KBTBD11-OT1	1.21982	3.04612	1.44045	0.999996
DEPDC1B	75.8327	36.7769	0.685246	0.999996
SIAH2-AS1	28.7497	19.2426	0.735219	0.999996
RP11-739N20.3	5.45441	2.9936	0.695139	0.999996
RPL21P35	3.32286	7.16209	1.46156	0.999996
IFRD2	213.518	121.793	0.697913	0.999996
RNU6-254P	1.01211	2.659	1.42992	0.999996
RP11-490B18.10	0.809306	0	0.726949	0.999996
STON2	499.425	817.735	1.41898	0.999996
STS	211.426	138.213	0.725037	0.999996
AF131216.7	18.1031	12.6695	0.741435	0.999996
RP11-159H10.1	0.422562	1.54132	1.33883	0.999996
MPDU1	259.861	181.429	0.746331	0.999996
FAM117A	929.267	427.385	0.70861	0.999996
RPL7P59	0.141038	1.40361	1.20512	0.999996
RP11-432J24.5	2.16727	0.592472	0.694728	0.999996
RN7SL44P	5.2983	2.91473	0.694204	0.999996
RN7SL375P	0.875102	0	0.727339	0.999996
RP11-428P16.2	0.180892	1.30205	1.22454	0.999996
RP4-717I23.2	3.43029	6.77318	1.45772	0.999996
LYL1	1881.85	967.172	0.688577	0.999996
KRT1	1252.35	302.938	0.6972	0.999996
RNF187	442.792	220.875	0.699598	0.999996
ITFG1-AS1	6.82348	3.90318	0.694917	0.999996
RN7SKP231	0.8888	0	0.727517	0.999996
RN7SL749P	9.17997	5.55334	0.705746	0.999996
RP11-692P14.1	19.2218	13.4005	0.737114	0.999996
LINC01465	156.86	127.192	0.824396	0.999996
RP11-253I19.3	5.05895	2.38126	0.684837	0.999996
RP11-43D2.2	9.81048	1.47406	0.708115	0.999996
BMP3	4.02411	0.817237	0.701577	0.999996
ITGA7	41.3889	15.6283	0.685876	0.999996
PDXDC2P	4.07872	7.3629	1.44318	0.999996
FAM83F	25.8174	10.6985	0.684717	0.999996
AC074366.3	10.0401	5.76673	0.698438	0.999996
RN7SL217P	21.7612	11.9751	0.69518	0.999996
ACHE	32.6285	7.89931	0.697432	0.999996
RNU6-74P	1.9272	0.119638	0.719332	0.999996
MTRNR2L8	18.9644	9.55679	0.690024	0.999996
RP11-441F2.2	1.2302	3.05535	1.41668	0.999996
OR2A9P	1.34844	3.39403	1.43355	0.999996
RSRC1	848.86	624.576	0.769126	0.999996
ANAPC1P2	100.72	73.5013	0.768135	0.999996
YBX1P8	2.74024	0.936875	0.687869	0.999996
NTAN1	320.718	194.137	0.708135	0.999996
PAGE2B	74.6485	20.2617	0.687609	0.999996
PCDHGB5	5.86672	2.52776	0.685558	0.999996
ZNF366	22.7618	11.7837	0.690079	0.999996
KRT8P42	2.83588	0.76486	0.696088	0.999996
SNORA73B	6030.41	4292.96	0.754434	0.999996
EIF2S2P3	17.9324	10.774	0.707442	0.999996
PCDHGA9	7.0176	2.80135	0.686645	0.999996
RNU6-862P	1.16087	3.08458	1.42052	0.999996
RN7SL518P	1.9202	0.609731	0.692826	0.999996
TMEM150B	35.7628	20.9315	0.703055	0.999996
RP3-400B16.2	1.34433	0.1869	0.710904	0.999996
RP11-1275H24.3	7.74386	4.45017	0.70075	0.999996
XG	11.0768	1.58172	0.696565	0.999996
RP11-180P8.4	2.99388	1.31321	0.686249	0.999996
CTD-2249K22.1	2.80822	1.27556	0.686176	0.999996
EPSTI1	1560.62	666.492	0.686245	0.999996
KDM7A-DT	354.8	157.012	0.686258	0.999996
AC005162.5	1.1355	2.92924	1.42273	0.999996
FAM104A	2140.13	1032.84	0.687689	0.999996
RUNDC3A-AS1	15.9286	3.60333	0.693587	0.999996
RP11-73G16.2	1.08235	3.73585	1.33496	0.999996
PDZK1IP1	539.051	196.348	0.688755	0.999996
RP11-685B24.1	2.57581	1.13866	0.686664	0.999996
C9orf50	2.12137	0.57796	0.697546	0.999996
FAM201A	28.5925	48.1319	1.42528	0.999996
GAD1	9.67998	2.68987	0.695217	0.999996
RN7SL321P	3.32663	1.34245	0.686751	0.999996
AC002044.1	5.21012	1.57229	0.694505	0.999996
RNU1-89P	4.62044	1.96378	0.686805	0.999996
RP11-497D6.5	9.56435	15.5306	1.41282	0.999996
MUC20P1	1.74884	0.1869	0.717434	0.999996
CMB9-55F22.1	29.4306	20.9876	0.757897	0.999996
RP11-171I2.4	8.5712	13.5196	1.40276	0.999996
ARPIN	74.0438	131.655	1.44114	0.999996
SNX22	209.594	123.221	0.704233	0.999996
CDKN2B	89.5417	64.1991	0.756664	0.999996
PLAU	18.3038	35.7616	1.45536	0.999996
SHISA7	20.1444	5.74129	0.695458	0.999996
RP11-30O15.1	3.14946	0.752512	0.700621	0.999996
TRHDE-AS1	16.2279	5.69725	0.690164	0.999996
RAMP1	8.05333	14.4467	1.44271	0.999996
RP11-762B21.5	0.288506	1.65406	1.24487	0.999996
CFAP20DC	4.11452	1.60777	0.688889	0.999996
LINC01358	11.6848	6.57727	0.697623	0.999996
CTD-2336O2.1	450.503	215.511	0.68845	0.999996
OLR1	83.3221	213.195	1.41515	0.999996
NOP56P1	2.40081	0	0.731601	0.999996
RP11-432I5.6	0.758735	2.16847	1.41706	0.999996
ANKRD9	426.469	187.018	0.687666	0.999996
LINC01887	2.58205	6.07564	1.433	0.999996
DLG5	44.1751	68.8138	1.38954	0.999996
TPT1P5	1.11828	3.16388	1.36829	0.999996
BSG	9847.86	3669.26	0.68942	0.999996
DNASE2	426.896	290.595	0.739049	0.999996
RP11-661C3.2	1.49236	0.3738	0.702573	0.999996
OLFM1	14.8643	5.61213	0.690149	0.999996
RANP4	5.96399	9.66009	1.40684	0.999996
CADM4	32.68	48.7537	1.3708	0.999996
RHOQP2	0.530957	1.72741	1.37096	0.999996
UACA	72.7611	48.092	0.728778	0.999996
MAPK6P3	43.6149	21.9589	0.691262	0.999996
CA1	11302	1483.89	0.705093	0.999996
GRK6P1	9.96714	5.57946	0.701587	0.999996
SAPCD2	36.0733	17.7141	0.690512	0.999996
GCLC	819.368	429.483	0.693448	0.999996
CTA-392E5.1	21.302	5.03364	0.693643	0.999996
RP3-340B19.5	20.2112	6.80727	0.693267	0.999996
MTND6P5	5.56161	2.71332	0.690567	0.999996
LSM6	312.413	254.012	0.824215	0.999996
ALDH7A1	7.98352	3.58428	0.689127	0.999996
EFCAB10	3.83545	6.98091	1.44431	0.999996
PTTG1	119.541	51.8884	0.689212	0.999996
ARL4A	988.704	438.906	0.689244	0.999996
CTD-2537I9.18	6.68352	10.6013	1.40072	0.999996
RP11-422P24.12	8.41844	5.33884	0.727203	0.999996
RP5-892F13.2	3.28676	6.08471	1.45064	0.999996
RP5-1120P11.3	7.69328	3.85904	0.69278	0.999996
PIGR	1.73499	0	0.733917	0.999996
ENPP2	29.9852	47.8093	1.39727	0.999996
CPB1	15.7023	6.91111	0.689847	0.999996
RP11-7M10.2	11.9275	7.29764	0.711072	0.999996
AIFM2	40.5579	28.7223	0.752071	0.999996
YIPF2	99.6488	65.2583	0.728927	0.999996
REEP1	28.6536	19.7086	0.741334	0.999996
RP11-15F12.1	3.16618	6.61939	1.44885	0.999996
VCAM1	5.852	2.33424	0.691381	0.999996
ADIPOR1	25192.1	11372.6	0.690286	0.999996
TEX29	5.32826	2.62271	0.691532	0.999996
LNP1	9.77197	6.73003	0.733016	0.999996
RP11-523H20.3	3.57684	1.36813	0.692845	0.999996
CCDC54	0.547147	1.59936	1.3662	0.999996
RNA5SP217	2.48406	5.01496	1.44799	0.999996
EXO1	48.6719	22.0204	0.690613	0.999996
AGPAT4	676.472	500.807	0.77265	0.999996
ABCC13	657.962	227.491	0.69472	0.999996
KIR3DL1	12.8546	5.60707	0.690733	0.999996
NMNAT2	4.22678	1.05905	0.703245	0.999996
PNPO	84.8871	64.9692	0.789022	0.999996
SDR42E1P5	12.6965	2.00753	0.707216	0.999996
RPL21P4	1.43348	3.13012	1.43777	0.999996
PDZD9	15.2635	10.7009	0.744309	0.999996
CTD-2537I9.15	0.388782	1.66721	1.28176	0.999996
RP11-253A20.1	9.05797	4.64058	0.695517	0.999996
TMOD1	451.46	151.562	0.695889	0.999996
EZR-AS1	2.97588	0.960017	0.696408	0.999996
RN7SL665P	181.158	108.486	0.709696	0.999996
LPCAT1	1078.88	1308.95	1.1993	0.999996
SCCPDH	245.504	181.626	0.772742	0.999996
RNF14	1824.95	949.482	0.695143	0.999996
RSAD2	2276.02	471.471	0.691521	0.999996
TMEM139-AS1	1.08952	0.119638	0.719477	0.999996
USP34-DT	58.1073	46.7464	0.824016	0.999996
ZNF79	374.634	262.507	0.750674	0.999996
RN7SKP185	26.4069	14.7605	0.701358	0.999996
AC009133.17	68.4251	52.8635	0.796977	0.999996
RP11-642M2.4	0.483936	1.48442	1.23397	0.999996
MOSPD1	277.198	159.919	0.704659	0.999996
TMEM141	56.3525	44.1227	0.803718	0.999996
CLEC6A	59.8858	35.0609	0.70619	0.999996
RP13-415G19.2	1.8506	0.624243	0.698866	0.999996
URB1-AS1	24.6064	16.7375	0.739348	0.999996
RP11-6N17.3	3.95076	1.74214	0.691734	0.999996
ODF2L	638.602	474.058	0.774789	0.999996
SRRD	597.946	306.13	0.694782	0.999996
SRM	41.7186	27.6153	0.731475	0.999996
H2AC10P	3.90129	1.1028	0.701737	0.999996
MPV17L	3.21384	0.3738	0.721825	0.999996
TAFA1	16.0711	26.8062	1.41393	0.999996
TCF3	307.993	176.207	0.731837	0.999996
RP5-1087E8.2	0.864839	2.49599	1.39129	0.999996
GRINA	707.36	322.635	0.702552	0.999996
KEL	193.783	62.9267	0.692165	0.999996
RGS17P1	33.4504	24.9644	0.7831	0.999996
RP11-10L7.4	2.31258	0.119638	0.724513	0.999996
MYB	140.191	202.693	1.34409	0.999996
C2CD5	1100.47	940.324	0.860018	0.999996
RP5-973N23.5	9.62609	6.03206	0.716455	0.999996
APEX2	85.1317	68.0867	0.814261	0.999996
LINC02551	12.0763	8.3273	0.743069	0.999996
JUP	48.4503	21.5379	0.692475	0.999996
LINC02470	78.5765	199.342	1.40323	0.999996
RP11-656D10.7	1.5231	0.19553	0.721737	0.999996
RP11-420C9.1	5.40182	2.72864	0.696575	0.999996
RN7SL508P	16.4963	8.61583	0.697903	0.999996
SNF8	411.026	338.784	0.835309	0.999996
LINC01476	5.63003	9.86015	1.43436	0.999996
CTD-2095E4.5	17.0822	7.99595	0.693554	0.999996
CTD-2623N2.3	10.1536	16.4093	1.39151	0.999996
LINC01816	8.67125	4.92284	0.706478	0.999996
EVPL	33.9488	13.8045	0.693744	0.999996
VPS33B-DT	1.55846	0.3738	0.707859	0.999996
NDUFA9P1	0.811547	0	0.738518	0.999996
JUND	1073.2	634.779	0.753798	0.999996
SLC25A37	53670.2	25871.4	0.694154	0.999996
KB-1460A1.1	2.55692	0.96039	0.696944	0.999996
RP11-267M23.4	10.5741	7.04423	0.729658	0.999996
AC001226.7	4.72024	8.6813	1.43673	0.999996
CTC-454I21.3	1.45315	0.414202	0.707158	0.999996
RP11-486M23.1	1.30667	2.94397	1.43338	0.999996
CTA-126B4.7	3.66583	7.65789	1.44043	0.999996
PA2G4	261.424	154.282	0.70929	0.999996
DPYD-IT1	44.876	32.4118	0.766105	0.999996
PPFIA4	43.0558	76.893	1.43125	0.999996
MAOA	195.089	14.0653	0.727144	0.999996
SRGAP2	374.128	263.922	0.753662	0.999996
AC005618.6	6.53906	2.58505	0.694818	0.999996
RP11-322M19.4	4.55331	2.08024	0.693937	0.999996
PRR29-AS1	2.11774	0.788001	0.69859	0.999996
CCNB2P1	19.8114	30.3336	1.36711	0.999996
RP1-178F15.4	2.36085	5.12361	1.43836	0.999996
LETM2	63.4148	90.8858	1.34092	0.999996
RP11-107K17.2	6.12986	3.37877	0.700311	0.999996
RPL21P119	0.784614	1.91394	1.36977	0.999996
RNU4ATAC12P	6.55364	4.1083	0.712451	0.999996
REEP4	62.9864	39.0196	0.718539	0.999996
TNS1	3307.43	1190.78	0.697762	0.999996
ANKH	1237.92	806.239	0.72856	0.999996
THUMPD3P1	0.794756	0	0.739912	0.999996
RNA5SP344	3.50619	1.63447	0.694956	0.999996
AMPH	92.916	58.9636	0.721922	0.999996
RP3-406P24.4	2.6059	0.9345	0.69864	0.999996
RP11-345P4.9	32.3631	24.9673	0.798721	0.999996
IL18R1	1576.02	558.922	0.694674	0.999996
STOML2	536.377	346.286	0.726674	0.999996
RN7SL740P	2.04122	0.842915	0.697418	0.999996
SYN2	5.69563	1.27228	0.71062	0.999996
SNHG11	46.1657	36.7541	0.809041	0.999996
USP7-AS1	64.4624	38.4156	0.712405	0.999996
RN7SL735P	155.131	101.506	0.73079	0.999996
RP11-1394O16.1	2.00505	0.796631	0.698829	0.999996
MIR645	8.30808	5.44175	0.724216	0.999996
UBE2O	1271	523.865	0.696151	0.999996
LINC01637	15.0509	8.62407	0.707848	0.999996
RP4-537K23.4	4.42098	2.39658	0.700649	0.999996
RP11-305D15.8	5.77161	2.88086	0.699843	0.999996
RP11-12A2.1	9.65104	4.89577	0.696945	0.999996
SHARPIN	363.814	219.057	0.713536	0.999996
GUCD1	5000.61	2607.43	0.698991	0.999996
CTD-2555A7.2	2.76445	1.20183	0.696154	0.999996
FAM182B	4.0047	8.14347	1.43725	0.999996
RP11-66B24.7	1.72446	0.1869	0.727455	0.999996
LINC01474	2.31265	0.592472	0.710666	0.999996
CCDC173	17.3495	11.4403	0.733513	0.999996
RP11-115C21.2	38.2275	28.4487	0.769712	0.999996
SDCBPP2	0.777115	0	0.741836	0.999996
MAP2K6	1400.03	869.16	0.718796	0.999996
TSC22D1	636.745	908.007	1.33325	0.999996
ITPKC	207.556	137.813	0.734889	0.999996
UBE3AP2	2.35707	0.706228	0.704311	0.999996
CTD-2288F12.1	1.98905	0.5607	0.706797	0.999996
LINC00426	240.435	145.739	0.714311	0.999996
CTD-3131K8.3	4.80468	2.64331	0.704158	0.999996
RAB3A	5.17963	2.87179	0.704481	0.999996
AZI2	301.551	228.216	0.785384	0.999996
RPS27AP12	75.4507	59.5544	0.800541	0.999996
TAS2R43	48.5265	28.072	0.707464	0.999996
IL34	7.41702	16.6606	1.42577	0.999996
RP11-379C10.4	5.81964	2.99688	0.697123	0.999996
RPSAP76	1.89422	0.53384	0.707852	0.999996
AMPD2	1310.79	1703.84	1.26147	0.999996
SNORA11F	11.7898	8.84732	0.759338	0.999996
RN7SL634P	3.38226	0.793722	0.71065	0.999996
EIF2AK1	3396.15	1695.28	0.697868	0.999996
EFCAB5	20.4146	14.4229	0.762219	0.999996
TBL1YP1	0.534669	1.92078	1.318	0.999996
PEX10	63.9945	50.8265	0.808173	0.999996
FIS1	1506.84	818.952	0.702379	0.999996
ITIH4	11.5658	5.81657	0.698366	0.999996
RP11-477I4.4	8.14978	5.07739	0.722328	0.999996
RP11-65D24.2	0.285164	1.34282	1.24335	0.999996
RASL11A	32.5648	19.6013	0.716031	0.999996
IFI44L	2418.88	499.384	0.697039	0.999996
AVPR1A	43.38	73.2768	1.41482	0.999996
ARNILA	12.8416	8.10209	0.717524	0.999996
CDC7	238.529	151.107	0.723569	0.999996
SH3BP5	328.345	257.023	0.804241	0.999996
SPATA33	55.4427	42.2993	0.792789	0.999996
RP11-158H5.2	13.416	9.39551	0.748725	0.999996
RP11-761I4.5	1.83137	4.23075	1.41762	0.999996
FAM204BP	18.1684	11.6226	0.721864	0.999996
AHCYP2	4.9715	8.18483	1.40413	0.999996
RP11-66B24.2	0.309561	1.46128	1.26924	0.999996
ATG4A	187.969	137.482	0.769934	0.999996
RPS6KA2	138.407	195.176	1.32309	0.999996
NDUFB10	285.05	225.603	0.809231	0.999996
AC097381.1	4.82256	10.9215	1.41541	0.999996
SLC38A5	212.325	105.569	0.698887	0.999996
TCN1	300.555	660.431	1.42367	0.999996
PTMS	73.4136	35.5044	0.698348	0.999996
SNORD71	11.2823	17.0144	1.36429	0.999996
RPL13P5	18.5495	26.5985	1.32354	0.999996
RP11-66D17.15	13.458	9.54164	0.750462	0.999996
LINC00656	6.3768	2.89494	0.697925	0.999996
PAIP1	161.157	131.382	0.828426	0.999996
FAUP1	1.82639	0.478554	0.706224	0.999996
RP11-493G17.4	12.0494	6.5153	0.703603	0.999996
RP11-330H6.7	0.779506	3.04418	1.2614	0.999996
DENND6A-DT	1.39083	0.38243	0.711501	0.999996
AP2A1	1487	829.074	0.705718	0.999996
RNU1-91P	8.42025	5.14421	0.715532	0.999996
AP001066.12	3.08521	0.819773	0.711633	0.999996
PC	40.9152	28.5104	0.751615	0.999996
COL17A1	92.733	160.288	1.41787	0.999996
RN7SL40P	116.414	80.4957	0.749196	0.999996
EIF5A	547.973	390.942	0.759387	0.999996
ART4	31.1931	12.8384	0.699305	0.999996
FOXO3	4790.15	2222.59	0.698588	0.999996
ZNF878	4.08683	6.98879	1.4142	0.999996
PAX6	4.37957	1.27772	0.708157	0.999996
RP11-888D10.5	2.03882	4.01834	1.43112	0.999996
AC073130.3	14.9244	10.1447	0.736677	0.999996
CAMTA1-DT	5.0353	2.78646	0.701845	0.999996
RP5-1057I20.4	5.56436	9.48402	1.41953	0.999996
SYBU	6.73618	3.31696	0.699269	0.999996
FAT1	73.7869	28.5278	0.701005	0.999996
RFPL2	15.0229	5.36191	0.700391	0.999996
DUX4L50	166.803	99.2927	0.714175	0.999996
FCRL4	1.1881	0	0.745549	0.999996
RP11-159L20.2	1.93146	4.11477	1.4285	0.999996
LCTL	3.85968	1.56112	0.700379	0.999996
PROB1	19.3761	12.1151	0.723765	0.999996
PPM1K-DT	1.97334	0.19553	0.732572	0.999996
LINC00174	209.624	134.975	0.728555	0.999996
LSM1	135.398	104.146	0.79669	0.999996
RP11-188P17.2	3.16494	1.3952	0.699201	0.999996
PXYLP1	299.463	180.271	0.715566	0.999996
PPIAP58	1.16281	0	0.745847	0.999996
RP11-12O16.1	8.5938	2.14242	0.714082	0.999996
FZD5	110.579	62.1176	0.70758	0.999996
GPAT2	10.7303	5.58237	0.701391	0.999996
DOHH	107.175	59.8178	0.706987	0.999996
RPL39L	31.2066	11.331	0.707834	0.999996
LIMD1-AS1	14.0391	10.5701	0.766907	0.999996
AC009784.3	19.6756	29.7256	1.36109	0.999996
RP11-1081L13.4	0.675795	0	0.746126	0.999996
LY75	306.693	371.801	1.19942	0.999996
OR1K1	4.29863	7.68039	1.41625	0.999996
APBB2	52.4871	24.0278	0.699639	0.999996
STRADB	6798.27	2939.23	0.699989	0.999996
CTC-398G3.1	3.23731	1.213	0.703507	0.999996
OBSCN-AS1	9.51565	15.3857	1.39045	0.999996
CTC-428G20.1	6.11072	3.56902	0.714061	0.999996
LINC00937	91.8119	51.6907	0.70828	0.999996
NEK2P4	1.67887	0	0.746586	0.999996
FOXO4	2210.46	1011.01	0.699823	0.999996
CNST	1325.44	1621	1.20566	0.999996
GAL3ST1	1.78176	0.239277	0.726612	0.999996
IL21	2.27345	0	0.746898	0.999996
DDX6P2	0.831214	2.00672	1.40008	0.999996
RP11-49C9.2	2.41394	0.971183	0.703004	0.999996
STMP1	839.681	453.919	0.704938	0.999996
RASL11B	1.01924	0	0.747287	0.999996
TMEM14B	275.296	181.023	0.73417	0.999996
CARM1	390.86	206.585	0.703873	0.999996
RN7SL583P	0.945426	0.19553	0.72283	0.999996
FOXP4-AS1	5.18064	2.88005	0.708452	0.999996
CTC-241N9.1	5.5414	3.32439	0.708128	0.999996
DCAF10	959.077	721.502	0.783151	0.999996
ELF3	12.5143	6.95204	0.708793	0.999996
MTCYBP32	2.4616	1.06159	0.702866	0.999996
RP11-500B12.1	0.760677	2.58684	1.28598	0.999996
PRRT1B	8.28792	4.92338	0.71402	0.999996
SCAND2P	74.4496	58.7526	0.809225	0.999996
C8orf88	30.4195	14.0072	0.700974	0.999996
LINC00167	14.8863	8.98746	0.720619	0.999996
LIMS2	71.5129	44.8602	0.724698	0.999996
POP7	117.465	75.1766	0.72835	0.999996
H3C6	94.7344	65.6631	0.750588	0.999996
CYP4F29P	14.1631	4.23366	0.711299	0.999996
RP5-1154L15.2	9.86148	4.17384	0.701334	0.999996
LINC02541	3.89404	1.59898	0.702207	0.999996
PIWIL4	119.113	180.776	1.3661	0.999996
RP13-512J5.2	4.74048	2.42464	0.702011	0.999996
INHBB	28.7001	11.0894	0.70357	0.999996
RXYLT1	74.7911	59.0759	0.807349	0.999996
TSPAN5	2441.07	1173.38	0.701673	0.999996
CPEB1	12.4035	4.54555	0.704725	0.999996
SPTA1	934.94	371.569	0.703368	0.999996
ZFAND4	511.884	333.299	0.73216	0.999996
RP11-795F19.5	2.22758	0.697598	0.710095	0.999996
POLL	434.061	263.737	0.718582	0.999996
RP11-525E9.1	1.74605	0	0.748806	0.999996
AGFG1	2343.12	1578.03	0.740909	0.999996
RP1-151B14.9	2.06054	0.609731	0.713701	0.999996
GABARAPL2	2350.51	1193.14	0.703161	0.999996
BPIFB3	0.295596	1.21127	1.25468	0.999996
ATP5MFP2	3.59375	1.19357	0.71016	0.999996
ABCA13	1124.4	2648.26	1.39776	0.999996
MKRN1	23419.2	10871.1	0.702148	0.999996
CTSL	230.632	135.046	0.713771	0.999996
RP4-725G10.4	9.61572	12.6757	1.30344	0.999996
RN7SL591P	1.1646	0.239277	0.717337	0.999996
RP5-1171I10.8	49.7838	37.7432	0.782035	0.999996
FBXO10	16.3661	10.6948	0.727546	0.999996
SPA17	14.6112	10.0523	0.741638	0.999996
CTD-2026K11.5	3.48197	1.47325	0.703721	0.999996
NEBL	154.405	13.8003	0.738213	0.999996
CFAP61	1.42925	0	0.74983	0.999996
NOXRED1	45.9104	30.3651	0.738506	0.999996
MIR3922	1.41734	3.00885	1.41003	0.999996
RP11-818O24.2	2.67409	1.12631	0.704139	0.999996
RNASE6	390.376	251.291	0.729717	0.999996
LINC00607	8.37649	1.86475	0.71033	0.999996
LOXL2	42.9571	57.6953	1.27792	0.999996
RN7SL736P	77.5271	45.8778	0.715957	0.999996
TIMD4	16.4266	8.19961	0.703493	0.999996
RP11-16D24.1	3.97819	1.33047	0.710228	0.999996
ERMAP	360.524	220.006	0.754867	0.999996
TNFSF11	7.13751	2.99198	0.704389	0.999996
MXI1	7228.59	3343.89	0.702886	0.999996
ATE1-AS1	7.23094	4.2835	0.722745	0.999996
RP1-16A9.1	4.65747	1.42913	0.711437	0.999996
BCAM	50.6718	8.8235	0.714545	0.999996
NPPA	5.32379	0.842915	0.729491	0.999996
TPBG	4.9165	2.5323	0.704188	0.999996
LINC02569	9.41097	14.0071	1.35491	0.999996
LINC02404	3.66118	1.8141	0.703242	0.999996
KLHDC8A	31.6273	10.6996	0.709264	0.999996
RP5-876K2.1	1.51055	0.218672	0.73311	0.999996
PRXL2AP2	1.24946	0.19553	0.731656	0.999996
NUDT4	463.095	286.837	0.722792	0.999996
CTA-445C9.17	1.39464	3.08146	1.41255	0.999996
RP4-751H13.7	11.8251	16.5625	1.30535	0.999996
SGK1	1179.98	1635.21	1.30912	0.999996
DAP3	777.835	639.941	0.83443	0.999996
MMD	632.034	968.742	1.36907	0.999996
ME1	26.1472	13.7848	0.706167	0.999996
NUDT1	133.315	89.8039	0.742388	0.999996
IKBKB-DT	1.06594	0.19553	0.729013	0.999996
RAB2B	3158.43	1512.98	0.703696	0.999996
MAMLD1	31.992	16.3792	0.705297	0.999996
SLC6A9	91.3483	34.3883	0.704256	0.999996
RP11-91P24.3	6.27924	3.73197	0.71224	0.999996
MSANTD3	84.0493	114.028	1.29568	0.999996
DSCAS	2.98688	0.743882	0.719566	0.999996
FAM3A	178.088	143.634	0.823698	0.999996
RP11-134K13.2	0.198277	1.26321	1.20681	0.999996
RP11-556O5.7	11.7929	18.6879	1.3834	0.999996
DCAF12	26487.4	11459.5	0.704266	0.999996
ZNF222	52.7897	66.1823	1.24513	0.999996
MIR5690	13.4472	4.29483	0.711962	0.999996
RP11-363E7.4	37.9942	51.5299	1.29591	0.999996
RP11-640N20.8	0.414159	1.80649	1.21654	0.999996
SPIN2B	16.8518	24.0157	1.33222	0.999996
RN7SL482P	3.61829	1.61096	0.705458	0.999996
AC009961.5	4.60364	6.99488	1.37807	0.999996
PGF	130.591	6.88657	0.707412	0.999996
AP003774.1	8.86966	5.52508	0.722821	0.999996
UBE2V2P3	3.15113	1.30733	0.706382	0.999996
TANGO2	1276.13	728.759	0.712534	0.999996
CHMP4A	30.8644	22.7041	0.781768	0.999996
MSTN	1.14868	0.19553	0.731041	0.999996
CXCL13	1.79668	0.306538	0.729302	0.999996
KIAA1671-AS1	1.70414	3.90198	1.40367	0.999996
APOBEC3H	24.4012	12.9561	0.707358	0.999996
RP11-697N18.4	54.7992	42.2402	0.790844	0.999996
RAB11FIP4	1500.54	1841.95	1.20858	0.999996
CXCL11	2.75411	0.33831	0.736853	0.999996
MRPL23	83.8222	60.5887	0.764899	0.999996
RP11-314A20.2	1.09248	0.119638	0.736365	0.999996
HERC2P2	146.768	104.679	0.760427	0.999996
MECOM	10.7127	4.00426	0.707704	0.999996
RN7SKP264	1.43898	3.21948	1.40172	0.999996
BLACAT1	2.30225	0.680338	0.715373	0.999996
TNNC2	13.7305	23.7531	1.41212	0.999996
POP5	182.603	154.046	0.851957	0.999996
DIAPH3-AS2	1.07302	0	0.752812	0.999996
SNORD3A	4618.97	3361.96	0.768973	0.999996
RNU6-1294P	2.6045	4.60746	1.41593	0.999996
VIPAS39	358.383	308.475	0.868013	0.999996
RP11-678G14.3	309.919	117.817	0.708299	0.999996
PDF	18.8106	13.496	0.75593	0.999996
RP11-321A17.4	2.94615	1.5356	0.705329	0.999996
MRPS16	495.239	375.327	0.788085	0.999996
RP11-203M5.7	16.1105	23.5905	1.33236	0.999996
COX6A1P2	5.35123	2.58295	0.706426	0.999996
LINC00158	2.46891	0.799977	0.712186	0.999996
RP11-433J20.1	1.78389	0.493438	0.717548	0.999996
FXYD2	8.04839	3.48115	0.705933	0.999996
DLGAP3	5.51359	2.62017	0.705432	0.999996
NBAT1	1.71623	4.00198	1.39152	0.999996
CTD-2540B15.10	1.21068	0.19553	0.733062	0.999996
RNA5SP33	2.14017	0.72937	0.713231	0.999996
YWHAEP5	2.71149	0.930782	0.711901	0.999996
CASP12	1.45197	0.405572	0.720624	0.999996
CTD-2201E9.2	0.760643	2.02198	1.26569	0.999996
EME1	32.7889	22.7056	0.748765	0.999996
ELOVL6	129.105	64.598	0.727548	0.999996
CA7	1.50702	0.218672	0.734774	0.999996
E2F4	603.641	462.531	0.793901	0.999996
AC006372.5	1.13575	0	0.75379	0.999996
RN7SL146P	3.04319	1.50502	0.705678	0.999996
RP11-526D8.12	2.47225	0.630337	0.719666	0.999996
PLBD2	126.642	78.3055	0.724795	0.999996
RP3-451C13.1	8.94469	5.03083	0.712301	0.999996
TRIM24	553.316	660.122	1.18254	0.999996
RELA-DT	62.0168	47.123	0.795604	0.999996
PIGX	450.602	564.896	1.22817	0.999996
GRB10	520.123	218.327	0.706896	0.999996
GLRA3	2.10475	0.414202	0.729971	0.999996
DYRK3	279.637	92.3491	0.713504	0.999996
RP11-163G10.4	2.92168	1.24595	0.706602	0.999996
ZNF132-DT	3.41533	1.61387	0.705975	0.999996
RP11-128N14.6	38.6313	28.7072	0.781281	0.999996
GADD45GIP1	174.368	124.379	0.761716	0.999996
RP11-278C7.3	10.0146	6.15952	0.71868	0.999996
TMEM30BP1	54.7165	34.4988	0.727625	0.999996
ATP5MDP1	1.32268	0.19553	0.733946	0.999996
HMGB2	2261.26	1409.23	0.725399	0.999996
CTC-471F3.5	27.3658	18.6211	0.740579	0.999996
PCDHGA5	5.65706	2.7692	0.706437	0.999996
ORMDL3	1472.26	967.636	0.736664	0.999996
TLCD4	332.039	154.481	0.70631	0.999996
SNORD14	0.625347	1.88136	1.33267	0.999996
ATP6V0D1-DT	119.081	94.8543	0.815957	0.999996
RN7SL635P	2.55371	0.90764	0.710807	0.999996
CFAP69	2.09902	0.414202	0.729377	0.999996
CTD-2589H19.6	3.12939	5.68415	1.41132	0.999996
MGARP	1.36585	0.19553	0.737234	0.999996
RP11-214O1.2	117.838	81.3219	0.749857	0.999996
RP11-521I2.3	61.9831	46.6233	0.792447	0.999996
LRRC34	32.1345	23.8702	0.776503	0.999996
RP11-700F16.2	1.39732	0.38243	0.722264	0.999996
RP11-1060G2.2	3.93832	1.98395	0.707082	0.999996
HORMAD2	0.776143	0	0.755166	0.999996
MYB-AS1	3.08631	1.30442	0.706833	0.999996
RP11-326C3.2	149.001	234.619	1.37776	0.999996
KCNQ3	5.7109	1.41499	0.723617	0.999996
CXCL12	0.843322	0	0.755341	0.999996
KIR2DS4	6.96854	14.8323	1.40664	0.999996
NAPA	447.412	280.47	0.727244	0.999996
KPNA2	76.4997	46.7984	0.722817	0.999996
KIF4A	74.9328	38.0821	0.708212	0.999996
KCND3	25.6207	37.2168	1.33415	0.999996
GS1-393G12.14	1.36931	0.437343	0.720693	0.999996
RP11-568J23.4	0.915455	2.49972	1.35876	0.999996
CIART	1.89699	0.52521	0.720641	0.999996
DMTN	2706.54	1041.68	0.70833	0.999996
MYL4	260.025	86.312	0.707372	0.999996
C4orf45	10.3537	4.81691	0.707216	0.999996
ANK1	2089.27	814.287	0.710279	0.999996
PROM2	3.33057	1.13866	0.714106	0.999996
KIF6	3.89909	0.653478	0.73311	0.999996
RP11-89N17.2	1.36987	3.2936	1.39692	0.999996
GPI	375.828	494.467	1.26755	0.999996
ENAH	7.05946	3.02618	0.707905	0.999996
RP11-283G6.3	4.67742	2.24971	0.708196	0.999996
RP11-357N13.6	30.6158	46.4102	1.35311	0.999996
MRC2	583.431	227.151	0.710651	0.999996
ARHGAP19	658.283	484.831	0.775141	0.999996
PSMF1	1748.21	965.584	0.712474	0.999996
RP11-936I5.1	79.48	64.3521	0.8213	0.999996
PCTP	877.233	471.989	0.710923	0.999996
RP11-480D4.6	0.310808	1.12378	1.28088	0.999996
RNU6-972P	0.777814	0	0.756511	0.999996
FBXO7	17547.6	8989.75	0.709103	0.999996
RTN3P1	2.5822	0.86352	0.715105	0.999996
CCDC150	37.0473	22.0366	0.719811	0.999996
RP11-761N21.1	0.958527	0	0.756699	0.999996
MAF1	2430.98	1309.76	0.7112	0.999996
PRICKLE1	44.0662	29.2515	0.737696	0.999996
PRC1-AS1	6.67488	3.14365	0.708166	0.999996
RP11-676J12.8	0.97105	0	0.756769	0.999996
TPGS1	144.83	119.252	0.833107	0.999996
CCL20	1.75566	0.493438	0.721265	0.999996
RPL23AP83	0.761261	0	0.756826	0.999996
MIR5195	3.87484	1.45055	0.710889	0.999996
GNG5	53.3192	40.3937	0.790942	0.999996
RN7SL666P	3.50669	1.58426	0.708193	0.999996
SH3RF3-AS1	16.4645	9.6268	0.720972	0.999996
YBX3P1	3.48413	0.796259	0.726764	0.999996
TSPAN17	402.751	273.318	0.746342	0.999996
CTC-559E9.8	8.06974	12.0706	1.34374	0.999996
B4GALT2	18.3091	10.9361	0.722562	0.999996
ST8SIA6-AS1	17.6801	28.0418	1.37545	0.999996
SMIM24	60.5635	21.0467	0.71449	0.999996
CA3	44.6045	5.09465	0.718024	0.999996
KATNBL1P3	1.63415	0.39106	0.728726	0.999996
OSBP2	2075.64	634.27	0.710277	0.999996
RAD51AP1P1	34.586	23.3191	0.742781	0.999996
CNN3	16.9339	7.27731	0.716556	0.999996
AC073333.8	6.79824	4.35167	0.723785	0.999996
BBS12	55.291	41.0665	0.781347	0.999996
LINC02284	89.4286	122.563	1.3039	0.999996
GPR146	100.309	49.4238	0.708948	0.999996
DLGAP2	4.75496	0.218672	0.751386	0.999996
BNIP3P16	6.35755	3.29797	0.710394	0.999996
FKBP7	8.18937	5.14518	0.722831	0.999996
OR10A2	1.729	4.16112	1.36227	0.999996
MAP4K3-DT	19.6063	13.5682	0.754951	0.999996
RANBP20P	2.24609	0.656015	0.722606	0.999996
STK16	479.464	348.956	0.770798	0.999996
RP11-817O13.9	0.594826	0	0.757684	0.999996
RNU12	152.189	102.249	0.743536	0.999996
H3P16	2.09979	3.92212	1.41023	0.999996
ADD2	178.242	96.3344	0.712407	0.999996
CTC-268N12.3	3.33262	1.576	0.709141	0.999996
BDP1P	1.48304	3.14538	1.40812	0.999996
LIG3	479.998	536.968	1.11313	0.999996
HMGB1P7	2.93543	5.63059	1.40911	0.999996
RP11-727A23.7	1.33029	2.68527	1.40334	0.999996
C1GALT1P2	1.79497	0.405572	0.729376	0.999996
RN7SL434P	8.74836	5.24108	0.722833	0.999996
TNF	30.4913	21.7818	0.763168	0.999996
NAV2-AS3	0.181533	1.19632	1.21135	0.999996
OR6L2P	2.33555	0.9249	0.713378	0.999996
RP11-7O11.9	6.46454	3.59782	0.713137	0.999996
OR2A1	11.8712	6.87653	0.716451	0.999996
DCPS	339.995	250.713	0.776573	0.999996
YWHABP2	23.734	17.3341	0.767836	0.999996
HS3ST3B1	270.734	186.004	0.750052	0.999996
RN7SKP276	0.298382	1.77391	1.18927	0.999996
AC006077.4	1.70834	0.592472	0.719138	0.999996
RUNDC3A	534.739	187.581	0.716202	0.999996
RP11-656D10.6	3.68811	1.45599	0.712748	0.999996
BNC2-AS1	1.18591	0.218672	0.738281	0.999996
S100A10	428.953	308.555	0.765623	0.999996
RSPH10B	2.10329	0.867238	0.711891	0.999996
TRIM58	9713.71	3562.74	0.715121	0.999996
RP11-34F13.2	2.78904	7.67506	1.33119	0.999996
MCOLN1	190.605	117.045	0.726207	0.999996
THAP12P7	11.7609	7.35272	0.724783	0.999996
RNU6-2	3.43745	0.773117	0.730602	0.999996
RP11-326C3.11	83.151	53.8084	0.73682	0.999996
XXbac-BPG181B23.6	8.19151	12.3951	1.36	0.999996
NASPP1	10.03	6.30369	0.731937	0.999996
ZNF219	84.2196	51.9197	0.727475	0.999996
ZDHHC4P1	122.587	57.3938	0.710525	0.999996
RAB5C-AS1	2.22945	0.919615	0.710872	0.999996
CTD-2503O16.5	0.547533	2.09415	1.25102	0.999996
WARS2-IT1	4.94112	2.63505	0.711206	0.999996
PTPRU	5.10366	2.02532	0.713136	0.999996
KRTAP12-4	1.73839	0.218672	0.745064	0.999996
RN7SL322P	6.9897	3.37193	0.711255	0.999996
KANK2	172.392	65.8561	0.714469	0.999996
UBQLN3	2.0642	4.68762	1.39781	0.999996
PTPRK-AS1	7.94853	2.68155	0.718969	0.999996
RP11-517A5.7	0.794016	0	0.759987	0.999996
RHCE	82.5471	23.5374	0.710846	0.999996
HACD1	43.4972	22.3147	0.711969	0.999996
MYEOV	12.37	23.415	1.40615	0.999996
JPH4	8.69859	5.12113	0.722981	0.999996
PDCL3P6	1.13087	2.76958	1.37743	0.999996
RP11-421N8.1	2.87663	1.22615	0.711577	0.999996
DOLK	53.2897	41.3296	0.79277	0.999996
MIRLET7I	4.96175	3.04084	0.724496	0.999996
RP11-7M8.2	0.698957	0	0.760595	0.999996
AKNAD1	1.69249	3.57663	1.3978	0.999996
PTRH2	387.587	330.484	0.859057	0.999996
LINC01535	2.09421	0.697225	0.717658	0.999996
C5orf47	6.34497	1.93826	0.721395	0.999996
RHAG	217.37	92.452	0.712527	0.999996
CFAP73	1.91871	0.788001	0.715234	0.999996
RNASE1	21.5532	3.33973	0.728697	0.999996
ETFBKMT	83.1653	61.2721	0.779759	0.999996
FAM210B	6877.98	2648.85	0.715127	0.999996
RN7SL265P	0.504436	1.4766	1.29981	0.999996
MET	4.09576	1.01239	0.728743	0.999996
LINC00484	27.5768	19.1889	0.751116	0.999996
UBE2V1P5	1.84434	3.40035	1.4052	0.999996
NOP16	74.8994	59.2802	0.808955	0.999996
CA12	12.9887	6.08741	0.71156	0.999996
RN7SKP86	0.915184	0.19553	0.73563	0.999996
LHFPL3-AS2	1.79442	0.56933	0.721901	0.999996
RN7SL260P	1.29777	0.33831	0.727855	0.999996
LINC01623	1.50877	0.119638	0.749449	0.999996
RP11-930O11.2	26.8401	40.4641	1.35408	0.999996
AUH	221.012	180.767	0.832064	0.999996
ARID3BP1	1.25424	0	0.761591	0.999996
FADD	122.788	95.624	0.808505	0.999996
RP11-560B16.5	0.541652	1.60858	1.30634	0.999996
MIPEPP1	5.1231	2.84196	0.713763	0.999996
RP11-673D15.7	3.41142	0.78212	0.733126	0.999996
MIR616	2.23862	0.630337	0.724255	0.999996
STMN1P1	50.1263	34.3202	0.753937	0.999996
POMGNT2	57.0944	37.2338	0.740651	0.999996
SLC7A1	260.979	182.55	0.757304	0.999996
RP11-848P1.10	16.4787	10.6926	0.737382	0.999996
SERINC2	21.156	9.07215	0.71327	0.999996
LA16c-380F5.3	4.3606	8.18586	1.40262	0.999996
CDYL2	220.069	174.704	0.813293	0.999996
MARVELD2	8.19082	4.77397	0.724773	0.999996
CSNK1G2P1	69.5953	51.3657	0.779074	0.999996
ENSG10010134583.1	1.24443	0.437343	0.725632	0.999996
LGSN	16.5352	6.48975	0.715532	0.999996
RN7SL587P	39.8283	25.1464	0.732525	0.999996
OPRM1	3.22534	0.928245	0.724131	0.999996
KCNG2	33.4247	24.9699	0.783083	0.999996
AC139143.2	0.24105	1.00414	1.26059	0.999996
KIF2A	1772.73	2268.28	1.24369	0.999996
GFPT1	347.034	408.444	1.16325	0.999996
SMAP2	5238.82	3215.04	0.727069	0.999996
RP11-206F17.3	25.6031	12.3316	0.712841	0.999996
GABRR1	1.02995	0	0.762467	0.999996
MIR941-1	8.009	4.32444	0.716019	0.999996
ARMH2	21.0938	13.0895	0.730959	0.999996
CYP1B1-AS1	124.486	76.5311	0.727487	0.999996
CTB-96E2.6	2.55537	1.14692	0.713042	0.999996
PCDHGA4	3.22267	1.42087	0.714859	0.999996
SRGAP3-AS3	2.75174	5.81392	1.39825	0.999996
GUK1	13368.8	7264.78	0.715808	0.999996
ZER1	1238.06	683.264	0.716701	0.999996
LURAP1	0.846337	2.40069	1.33139	0.999996
CEPT1	1069.57	943.394	0.885034	0.999996
RP11-9M16.2	11.2232	16.4327	1.35296	0.999996
KB-1639H6.2	1.14427	0.218672	0.740546	0.999996
FAM83A	20.4727	2.36644	0.74372	0.999996
ANKRD19P	15.2788	10.6142	0.747045	0.999996
OLFML2A	5.48136	1.93864	0.717713	0.999996
RN7SL732P	36.1589	22.6247	0.733023	0.999996
IL1R2	4157.8	1312.6	0.723574	0.999996
OR10AE3P	4.24409	1.06514	0.72915	0.999996
CTD-2587H24.15	3.86171	1.66959	0.713387	0.999996
PCDH1	48.5763	21.8589	0.713565	0.999996
SYDE1	2.31981	4.48291	1.40199	0.999996
RP11-479O9.4	5.39959	2.89515	0.71632	0.999996
AC007919.19	3.34533	1.49423	0.71511	0.999996
RP11-466A19.1	7.081	3.79588	0.714956	0.999996
FDXR	61.7521	39.882	0.737251	0.999996
KIRREL2	1.18665	0	0.763313	0.999996
HBD	16.5345	4.83774	0.725926	0.999996
CDC14B	175.33	254.643	1.3339	0.999996
ERCC2	75.1259	50.8428	0.748224	0.999996
LAMB3	16.1166	8.85591	0.720105	0.999996
RP11-70D24.2	7.98212	4.50017	0.717621	0.999996
KLHDC2	654.567	535.683	0.832591	0.999996
SERF2	5737.01	3619.43	0.732028	0.999996
CDKN2AIPNL	88.1207	73.4909	0.844309	0.999996
ITGA9-AS1	32.5874	51.1122	1.37016	0.999996
CALHM5	25.5426	38.8419	1.36373	0.999996
TWF1P1	2.32873	0.884125	0.717246	0.999996
EPN2-AS1	6.13948	12.1609	1.40058	0.999996
NCS1	3.79868	1.48523	0.715184	0.999996
ENSG10010138924.1	1.40979	0.414202	0.729091	0.999996
POLR3K	72.3538	57.0417	0.808144	0.999996
MDM2	2381.28	1747.74	0.775099	0.999996
GPC5	3.51707	6.01389	1.39841	0.999996
CCDC163	9.96556	4.58626	0.713969	0.999996
RAB3IL1	76.0563	28.0116	0.714312	0.999996
RP11-286N3.1	4.9631	2.56542	0.713929	0.999996
ANKS1B	66.9405	21.4467	0.767207	0.999996
IFIT1B	3367.43	744.248	0.723617	0.999996
KRT74	0.548442	1.62229	1.31979	0.999996
RP11-407G23.1	3.68913	1.68076	0.714145	0.999996
RP11-296A18.5	13.8912	9.42281	0.752016	0.999996
IFI6	738.716	243.591	0.720581	0.999996
SLC47A1	10.6068	18.5192	1.39373	0.999996
SNX19P4	8.3554	4.62353	0.717578	0.999996
MKRN9P	5.52635	1.33091	0.731634	0.999996
RPL21P89	6.19336	4.1644	0.735557	0.999996
LLNLR-229A6.1	9.90591	6.34663	0.730949	0.999996
SMIM33	5.19316	8.87558	1.38682	0.999996
PNMA6A	5.20239	10.5075	1.3977	0.999996
ESPNL	2.00149	0.609731	0.727966	0.999996
LINC00663	10.791	16.5607	1.34993	0.999996
ILRUN-AS1	19.3175	12.9478	0.751352	0.999996
RP6-91H8.5	6.96555	2.93831	0.715723	0.999996
CTB-55O6.10	6.60804	3.64491	0.718623	0.999996
FAM153A	34.6762	62.4045	1.39779	0.999996
ZNF8-ERVK3-1	60.0031	50.7562	0.84441	0.999996
CBWD1	98.5249	81.4496	0.836089	0.999996
CHPT1	1312	784.724	0.724889	0.999996
RP11-15P13.1	1.06125	0	0.764668	0.999996
NORAD	2599.51	3031.55	1.15763	0.999996
KB-1448A5.1	0.515121	1.59051	1.24274	0.999996
TESC	1824.17	928.672	0.715066	0.999996
MIR302A	1.71825	3.43369	1.39855	0.999996
SMIM1	239.27	69.8366	0.727873	0.999996
MS4A3	285.059	552.997	1.39854	0.999996
OTOF	16.3824	6.38034	0.718566	0.999996
DDX59-AS1	0.289688	1.11515	1.25605	0.999996
ENSG10010139773.1	0.875617	2.24399	1.35467	0.999996
APOL4	24.6775	9.75431	0.718209	0.999996
RP11-705C15.5	11.5587	6.82945	0.721124	0.999996
RP11-195C7.3	5.42984	2.09868	0.718636	0.999996
SAMD12	99.4656	167.447	1.38689	0.999996
RP11-473C18.7	0.953243	2.25909	1.37395	0.999996
ACTG1P22	4.90827	2.60409	0.716221	0.999996
AJ011931.2	9.83207	16.6887	1.3894	0.999996
GMPR	2175.28	806.284	0.720363	0.999996
RP11-216N14.5	22.5168	27.8804	1.22436	0.999996
MAPK8IP2	2.59488	0.901758	0.721764	0.999996
ATG4D	145.136	103.067	0.765538	0.999996
KB-1440D3.16	1.32868	0.218672	0.74597	0.999996
RNU1-11P	16.6254	11.3378	0.754394	0.999996
CABYR	14.382	8.4788	0.72352	0.999996
LINC02009	81.1386	181.9	1.37588	0.999996
GJD3	0.986888	0.1869	0.742931	0.999996
OR52H1	4.45371	8.26721	1.39799	0.999996
FIBCD1	0.950524	0	0.765588	0.999996
LYPLAL1-AS1	1.88999	0.545815	0.725364	0.999996
DNAI1	3.112	1.30696	0.716432	0.999996
SMAD1	46.2793	30.4657	0.742504	0.999996
AC141586.5	30.4569	23.6936	0.797465	0.999996
RP11-18H21.3	1.14476	2.72604	1.37924	0.999996
ARL2BP	22.6303	15.0679	0.745971	0.999996
SHROOM4	30.0886	53.229	1.39602	0.999996
PRSS58	2.05137	0.218672	0.752503	0.999996
ALOX15	103.858	231.764	1.37614	0.999996
AC012123.1	3.09566	1.1118	0.723307	0.999996
RP11-643E14.2	4.98224	2.45171	0.716318	0.999996
NR1I2	3.62919	1.56684	0.715898	0.999996
LGALS3	1665.59	725.684	0.717558	0.999996
RNU4-14P	0.683563	0	0.765847	0.999996
ARL6IP1	2073.58	1255.86	0.727198	0.999996
RP11-594N15.4	1.40466	0.306538	0.737056	0.999996
RN7SL149P	5.00969	2.47448	0.7177	0.999996
DIRAS2	0.56116	1.89489	1.2573	0.999996
AC069257.6	0.704832	0	0.765946	0.999996
RP11-348J12.2	11.3221	6.89034	0.73255	0.999996
SNORD69	2.59833	5.22791	1.39692	0.999996
OR2G3	0.295414	1.21671	1.23865	0.999996
LAIR2	28.9447	14.7979	0.716095	0.999996
PPIAP2	5.46622	3.26523	0.722384	0.999996
ASCC2	3751	1884.16	0.71594	0.999996
RP11-783K16.16	2.81463	5.40878	1.39711	0.999996
SLC14A1	1552.96	564.63	0.716909	0.999996
MTDHP3	22.0614	7.4115	0.724514	0.999996
MLLT11	26.3386	20.2396	0.790827	0.999996
MIR15A	10.1715	14.7993	1.33856	0.999996
MTHFD2P6	0.936122	0	0.766243	0.999996
LILRB5	6.24013	2.90966	0.715839	0.999996
RNU6-53P	0.543711	1.55858	1.30357	0.999996
ERAL1	97.8362	73.7295	0.788147	0.999996
CCDC68	22.2367	8.87043	0.71868	0.999996
RNU7-160P	0.463675	1.37676	1.33458	0.999996
TYW1B	71.6344	57.6853	0.819899	0.999996
CEACAM6	109.294	237.79	1.38026	0.999996
TMPRSS7	0.849077	0	0.766483	0.999996
EPAS1	90.9589	55.2916	0.728217	0.999996
SOX18	1.16123	0	0.766509	0.999996
RN7SL153P	4.02405	2.17985	0.71648	0.999996
RP11-203B7.2	2.57642	0.749975	0.728539	0.999996
RP11-925D8.1	5.48323	2.12463	0.718248	0.999996
GLRX5	3476.29	1436.01	0.718487	0.999996
RP11-244N9.4	11.4048	16.0507	1.29521	0.999996
YBX3	8556.49	4324.78	0.716501	0.999996
SNX18P3	21.1782	37.3825	1.39245	0.999996
RP11-390F4.3	4.24226	2.04221	0.716266	0.999996
IL17RC	20.0202	14.7247	0.773022	0.999996
TUBG1P	9.30016	5.86495	0.730214	0.999996
AC004837.5	12.8571	18.0364	1.30251	0.999996
CALR	685.923	528.302	0.797887	0.999996
CTD-2373J6.1	0.923397	2.33931	1.34734	0.999996
VLDLR	50.2767	76.094	1.35187	0.999996
PPIAL4C	1.1002	0.1869	0.746617	0.999996
RP1-193N13.1	49.0025	34.3446	0.761792	0.999996
LINC02605	21.5985	12.4812	0.721962	0.999996
LINC00900	5.27412	2.27948	0.718129	0.999996
PDE3A	69.8194	119.443	1.3891	0.999996
RP11-93B14.9	138.664	106.917	0.79779	0.999996
CCNQ	138.324	107.353	0.800254	0.999996
FRMD4A	232.958	138.809	0.72635	0.999996
AC068196.1	0.460572	1.42994	1.28842	0.999996
RP5-1115A15.2	2.29228	4.53485	1.39502	0.999996
C1orf43	798.758	661.491	0.840718	0.999996
RP11-371I20.2	1.02068	1.19632	1.20628	0.999996
PDGFRA	5.2056	9.94252	1.39448	0.999996
VSIG4	595.196	312.853	0.718092	0.999996
AGR2	3.66027	1.26693	0.725895	0.999996
RP11-556H2.3	6.6538	10.2953	1.34599	0.999996
RNF123	1029.93	609.904	0.725785	0.999996
ACBD7	5.04529	0.840378	0.736579	0.999996
SNORD53	5.02392	2.9712	0.722035	0.999996
RN7SL521P	46.9743	31.1274	0.746762	0.999996
GGNBP1	3.96719	1.86156	0.717592	0.999996
RP11-227G15.12	48.3271	39.3892	0.833572	0.999996
RPL12P7	1.80051	0.53384	0.728744	0.999996
FGF23	2.75594	1.06514	0.719259	0.999996
MOCS1	16.7331	5.50885	0.72686	0.999996
ADAM7	0.642933	1.53507	1.31147	0.999996
SEPT5-GP1BB	5.88977	10.9215	1.39332	0.999996
PHOSPHO1	1787.53	1020.32	0.722686	0.999996
TRAK2	4722.91	2378.53	0.72989	0.999996
RP11-114G22.1	2.42089	0.57796	0.736944	0.999996
RP11-17A4.3	4.08057	1.60777	0.7223	0.999996
TMSB15A	1.59166	3.53978	1.34894	0.999996
SMIM2-AS1	2.67856	0.95176	0.726021	0.999996
LA16c-380H5.6	3.34221	1.23107	0.722094	0.999996
ARIH2	1076.46	931.376	0.871149	0.999996
AC061992.2	5.08022	2.1332	0.719492	0.999996
AHSP	1900.65	478.561	0.72323	0.999996
TENT5C	38889.2	15356.5	0.721689	0.999996
DUS4L-BCAP29	21.2813	16.1435	0.782483	0.999996
FOCAD	600.301	706.087	1.16579	0.999996
CSPG5	1.92408	3.95318	1.38821	0.999996
ENSG10010134656.1	3.28002	5.93905	1.38838	0.999996
RPS19BP1	474.904	397.786	0.848589	0.999996
CASP10	874.92	737.932	0.852576	0.999996
PITHD1	4440.46	1541.64	0.718451	0.999996
LDHAL6B	6.42287	3.47052	0.719207	0.999996
RP11-747H7.1	3.44509	1.00414	0.732955	0.999996
TMPRSS11CP	6.07227	3.60995	0.72359	0.999996
PKD1L3	96.8641	52.842	0.720867	0.999996
GADD45A	245.54	117.705	0.718341	0.999996
ARPP21	3.13574	7.22364	1.35902	0.999996
RP11-666O2.7	0.821098	0	0.769342	0.999996
RP11-191L9.4	2.83071	0.19553	0.749498	0.999996
ADCY1	16.3923	22.2653	1.2802	0.999996
GRXCR2	1.5311	0	0.769457	0.999996
ZC3H12C	95.3589	122.759	1.24605	0.999996
RP11-734J24.1	10.4193	4.23388	0.727286	0.999996
LURAP1L	3.46093	7.63157	1.36703	0.999996
PPIB	376.11	304.93	0.826066	0.999996
CEP76	99.4247	78.3472	0.810463	0.999996
TRBV30	16.2861	30.483	1.39166	0.999996
CTD-2146O16.1	15.9085	26.1379	1.37221	0.999996
RP11-331G2.7	5.96352	2.51823	0.718944	0.999996
RP11-1174L13.2	7.28711	4.35421	0.724658	0.999996
IFTAP	31.7515	21.9772	0.756381	0.999996
IFI44	1363.89	441.179	0.720256	0.999996
AP000593.7	5.80212	8.85994	1.33533	0.999996
MZT2B	380.743	252.849	0.745587	0.999996
SH3GL1	271.703	197.274	0.773455	0.999996
CTB-113P19.3	2.74691	4.93191	1.38975	0.999996
RP11-458J1.1	1.64458	0.601102	0.726999	0.999996
FAHD1	202.948	116.005	0.752247	0.999996
AC024937.6	3.87902	6.99164	1.38871	0.999996
SLC5A4-AS1	30.7989	11.8207	0.723414	0.999996
EIF3FP3	4.1708	2.56996	0.72813	0.999996
SNX19P2	5.01249	2.90929	0.730477	0.999996
RAB11B	232.643	138.502	0.756644	0.999996
CISH	329.481	432.957	1.26348	0.999996
RP11-661A12.12	2.60972	1.04707	0.723369	0.999996
LINC01554	5.15687	9.84172	1.38752	0.999996
AFAP1	45.325	79.0029	1.38698	0.999996
RNU6-1011P	1.78518	3.50467	1.39031	0.999996
SNX3	3046.11	1599.81	0.720114	0.999996
CTD-3091F23.1	13.7234	9.93328	0.769092	0.999996
RTL8A	5.84453	3.19225	0.722349	0.999996
KCTD5P1	2.28326	1.1118	0.720124	0.999996
CCDC175	8.52055	15.8335	1.38999	0.999996
AC111155.1	1.69011	0.478554	0.728564	0.999996
AC005740.4	0.819619	0	0.77057	0.999996
PDCL3P2	33.8271	19.7381	0.725409	0.999996
ACADS	191.608	145.821	0.792874	0.999996
ANKRD40CL	2.23768	0.621707	0.731283	0.999996
TMC5	78.2826	39.1395	0.719588	0.999996
PIP5K1B	451.872	282.832	0.734645	0.999996
KAT2B	5376.43	3078.02	0.724565	0.999996
RAD23A	275.059	135	0.730455	0.999996
RP11-312J18.5	1.39147	0.426177	0.729586	0.999996
SNORA19	5.44636	3.04025	0.721724	0.999996
RP11-398A8.4	10.2496	16.3672	1.36587	0.999996
TRBV7-3	9.91876	5.26325	0.720226	0.999996
RAB40AL	0.450627	1.39245	1.30405	0.999996
HINT2	10.0678	6.3337	0.732501	0.999996
CUL4A	1770.06	1243.19	0.761255	0.999996
RP11-11N7.6	9.70098	15.5379	1.36059	0.999996
RP11-569D9.7	6.7116	3.85532	0.724118	0.999996
RP11-1081M5.1	1.52883	0	0.771257	0.999996
RN7SL865P	1.55601	0.577587	0.722774	0.999996
ARL4AP2	7.23475	2.98771	0.722167	0.999996
HLA-H	856.662	552.81	0.74011	0.999996
RP4-775C13.1	1.38007	0.33831	0.739443	0.999996
SRP14P1	0.335079	1.26575	1.2762	0.999996
TTC39DP	1.06323	0	0.771503	0.999996
RP11-65B7.2	0.637522	0	0.771504	0.999996
ZNRF2	471.516	409.878	0.875623	0.999996
PCDHGB6	12.2372	5.80313	0.720567	0.999996
AC092597.3	2.97775	1.45346	0.720307	0.999996
EFCAB13-DT	3.99428	8.06898	1.38098	0.999996
PPIAP9	8.52454	5.08385	0.729075	0.999996
LINC00384	5.42514	2.56251	0.720781	0.999996
UNC5CL	31.9858	24.7933	0.78933	0.999996
C1QB	86.0565	33.8389	0.724841	0.999996
RNU4-1	1357.03	942.097	0.757933	0.999996
EPS8L1	18.7561	12.0508	0.74015	0.999996
XXyac-YR38GF2.1	96.6299	16.0024	0.750893	0.999996
PLS1	25.295	34.8235	1.30691	0.999996
RP11-800A3.3	0.902732	0.218672	0.746148	0.999996
RP11-93B14.10	29.5053	21.2127	0.770149	0.999996
ARL14EPP1	10.4218	5.65633	0.722825	0.999996
CTD-2589M5.5	8.51435	4.08851	0.72087	0.999996
RP11-455M16.1	3.65854	1.29007	0.729096	0.999996
RUSC2	76.1787	50.5736	0.746243	0.999996
RP11-567M16.1	2.21319	4.47585	1.38225	0.999996
NGRN	160.592	129.843	0.826053	0.999996
WDR86-AS1	35.747	18.1737	0.721081	0.999996
CNKSR1	5.16997	1.9463	0.726629	0.999996
RBM26-AS1	31.7975	47.5458	1.33669	0.999996
RP4-576H24.5	2.51944	8.59111	1.23468	0.999996
CTD-3105H18.14	1.69678	0.609731	0.73117	0.999996
ATF7IP2	489.689	339.453	0.757894	0.999996
RP5-1142A6.7	0.69646	1.82019	1.33204	0.999996
AE000658.31	1.81853	0.239277	0.755391	0.999996
MIR643	1.02141	0.1869	0.750421	0.999996
TRIM2	34.7266	49.8792	1.3142	0.999996
PPOX	227.004	159.664	0.762801	0.999996
TMEM143	41.4317	32.8755	0.810286	0.999996
PINK1	1196.66	670.922	0.724698	0.999996
TMEM63B	715.948	340.425	0.72154	0.999996
GGCTP1	9.02353	4.90311	0.727815	0.999996
WDR45	813.32	519.38	0.739091	0.999996
RP11-681L4.2	1.49322	0.33831	0.744326	0.999996
SLC36A3	4.06851	2.10121	0.721828	0.999996
RN7SL498P	3.01912	1.10889	0.725459	0.999996
HMGB1P3	38.9862	26.2604	0.751583	0.999996
ADGRL3	1.99951	0.119638	0.765087	0.999996
AP001628.6	3.35777	1.55286	0.722726	0.999996
MAB21L3	53.6624	28.7727	0.723264	0.999996
PLA1A	1.01267	2.45932	1.3419	0.999996
SH3TC2	136.769	211.872	1.35644	0.999996
RALGPS2-AS1	37.8546	24.5686	0.742751	0.999996
RNVU1-15	7.3639	4.07071	0.724574	0.999996
RP11-142C4.6	31.1	48.9257	1.36007	0.999996
RP11-271M24.2	2.81133	0.991789	0.728831	0.999996
RP11-77P6.2	23.0599	30.0578	1.23571	0.999996
GNA12	400.291	241.634	0.731495	0.999996
SNORD3B-2	2.44297	5.42842	1.36464	0.999996
CTSE	88.4874	28.165	0.723457	0.999996
EDRF1-DT	2.69439	1.02437	0.725478	0.999996
RN7SL118P	20.5051	10.7584	0.743276	0.999996
LPP-AS2	34.7863	23.5439	0.757833	0.999996
WDR82	2067.48	2310.22	1.11363	0.999996
RP1-296G17.4	0.868209	2.12435	1.25032	0.999996
C9orf153	24.3082	11.1846	0.731646	0.999996
C2orf42	175.198	150.657	0.866278	0.999996
TXN2	69.1247	54.575	0.812193	0.999996
TMEM138	406.187	302.808	0.784081	0.999996
C1QBP	506.853	379.841	0.786491	0.999996
PCGF2	3.66692	6.57506	1.37944	0.999996
BCDIN3D	71.5825	58.9112	0.839138	0.999996
PPP2R5B	385.477	237.508	0.734312	0.999996
THOC3-AS1	2.47837	0.19553	0.764455	0.999996
RP11-620A17.2	2.827	0.478554	0.751049	0.999996
PPP1R9A	45.6162	29.9694	0.744804	0.999996
LINC00640	5.87371	2.97336	0.722491	0.999996
NDUFA13	195.24	156.1	0.818115	0.999996
HMGN2P27	5.87327	9.4447	1.34796	0.999996
RP11-863P13.5	3.75174	6.31152	1.38043	0.999996
GYPB	774.085	298.373	0.726068	0.999996
ECRG4	1.33904	0.414202	0.738796	0.999996
SLC4A1	12680.4	4174.51	0.724405	0.999996
SMUG1	273.821	241.561	0.886472	0.999996
RP11-206M19.1	208.172	85.6172	0.725919	0.999996
IGHV1-45	2.2479	0.884498	0.728986	0.999996
RP11-161H23.10	7.48519	4.35211	0.726718	0.999996
TEX41	9.74265	5.28053	0.724227	0.999996
RPL26P30	0.950492	2.20597	1.35351	0.999996
TESK1	70.3958	54.0398	0.797851	0.999996
ADPRHL1	11.766	8.21116	0.763014	0.999996
RP11-798G7.6	4.36525	2.44324	0.724272	0.999996
MARK1	2.76346	0.601102	0.747116	0.999996
USP32P1	6.74764	15.7192	1.34634	0.999996
RN7SL752P	14.6626	8.13517	0.727424	0.999996
RP11-153M7.3	48.6844	26.428	0.724466	0.999996
RN7SKP9	135.17	103.884	0.80082	0.999996
RP11-347C18.4	0.876948	0	0.775121	0.999996
POU3F1	1.072	0	0.775142	0.999996
EMID1	35.015	13.9302	0.727176	0.999996
RP11-720N19.2	6.68196	3.89573	0.726421	0.999996
RRM1-AS1	1.07357	0.19553	0.753754	0.999996
BEND3P1	20.7496	10.3979	0.723274	0.999996
OSBPL9P4	0.564285	0	0.773497	0.999996
MIR3681HG	10.2568	4.73066	0.723745	0.999996
CCNB2	68.645	27.3554	0.723354	0.999996
ZFP91P1	5.97492	3.46373	0.731175	0.999996
RPS10P5	18.7763	27.3457	1.31421	0.999996
OLFM4	684.966	672.011	1.34292	0.999996
AC092295.4	1.90372	0.72074	0.730699	0.999996
TENM1	506.832	301.808	0.73094	0.999996
LINC01684	81.0218	59.0436	0.774059	0.999996
LINC02793	0.56501	1.56737	1.299	0.999996
ASPM	457.387	229.631	0.723587	0.999996
CAMP	927.826	2030.32	1.36035	0.999996
SIAH2	4180.77	1804.47	0.725616	0.999996
PLD5P1	31.9419	23.4824	0.782417	0.999996
P4HA3	5.86995	7.85231	1.31347	0.999996
C4orf48	38.3804	28.4447	0.783785	0.999996
RP1-286D6.5	15.8719	11.9143	0.784962	0.999996
RAG2	1.44779	3.034	1.3661	0.999996
ANKRD33B	188.416	256.351	1.28834	0.999996
RP11-134N1.2	1.01886	0.218672	0.751055	0.999996
SUSD5	6.27073	3.73822	0.729662	0.999996
TNFSF8	743.456	595.616	0.819799	0.999996
ASH2LP1	1.31497	0.119638	0.76378	0.999996
RN7SL301P	2.66517	1.01865	0.728461	0.999996
RNF32-AS1	19.1265	14.2271	0.772849	0.999996
MACIR	187.016	104.348	0.726808	0.999996
FANK1	20.4703	9.93171	0.724107	0.999996
RP11-12J10.3	11.8901	18.2265	1.33687	0.999996
RP11-468E2.12	1.02067	0	0.776462	0.999996
RP11-243A2.1	0.801151	0	0.776482	0.999996
C1orf174	264.277	310.879	1.16199	0.999996
JARID2	1345.41	1605.13	1.17927	0.999996
RPP21	14.2506	20.4002	1.31518	0.999996
PIP4K2A	9562.23	5462.22	0.728221	0.999996
RP11-529G21.2	2.17771	0.828403	0.731953	0.999996
DNASE1L3	5.584	10.6935	1.3793	0.999996
CTLA4	149.197	92.1387	0.735555	0.999996
VWDE	45.4207	76.2975	1.37276	0.999996
C9orf40	194.037	116.179	0.732555	0.999996
RPL12P12	3.59322	1.65152	0.725551	0.999996
LINC01521	22.6865	16.0185	0.75961	0.999996
TXNP5	1.65525	0.218672	0.760036	0.999996
CAV1	8.34212	3.56174	0.726595	0.999996
RP11-57K17.1	95.4673	73.0187	0.79291	0.999996
RN7SKP178	7.89965	4.19407	0.726472	0.999996
PPIAP42	7.57027	11.5546	1.33265	0.999996
EMC3	2955.87	1671.04	0.727879	0.999996
[truncated: 57,387 more rows]

## Sheet: S8
Supplemental Table 8: Gene Expression Changes Associated with Atorvastatin IDILI
Gene	AllOtherSamples_mean	Atorvastatin_mean	DESeq2 Adjusted Fold Change	FDR
RP11-705C15.4	8.67028	36.8094	3.34897	0.369008
SETD9	43.0824	13.3566	0.356285	0.369008
TMEM132D	19.0368	2.28453	0.254358	0.369008
LRRC37A3	41.404	7.07721	0.282136	0.369008
RP11-473M20.5	14.1497	0.840406	0.242958	0.369008
LINC01344	14.4735	1.57723	0.257121	0.369008
RP11-443B7.1	129.296	22.1033	0.285083	0.369008
RP3-470L22.2	23.6556	7.62268	0.373889	0.369008
MANSC1	248.092	43.6654	0.290828	0.369008
RP11-354E11.2	15.6684	2.22689	0.278611	0.369008
NINL	19.4069	80.0946	3.15138	0.369008
CRISPLD2	1461.24	390.704	0.344817	0.472584
PCBP3	28.9962	6.90091	0.332292	0.550864
RP11-169K17.2	11.4068	1.90206	0.296659	0.550864
LINC02384	160.147	537.618	2.77144	0.550864
TMEM154	8826.37	3511.08	0.438816	0.550864
PRSS23	128.271	405.782	2.66716	0.614041
TIMP2	346.483	116.604	0.395906	0.625335
ADRA2A	13.8496	1.09116	0.284315	0.625692
RP11-504I13.2	88.1153	23.5769	0.354355	0.625692
TNFRSF9	118.421	37.47	0.387188	0.625692
RNU4-47P	23.6194	3.06729	0.325171	0.625692
MPIG6B	116.269	21.3782	0.380448	0.625692
CPNE2	223.59	109.05	0.514618	0.625692
S100P	1565.7	190.417	0.299886	0.625692
TMEM92	22.221	3.79004	0.316432	0.625692
RP11-981G7.3	4.86919	0.250753	0.287898	0.625692
DNAH14	216.729	71.7825	0.398945	0.625692
ZNF106	4987.79	2631.02	0.548626	0.625692
ITGA9	89.9838	16.1145	0.319987	0.625692
MIR4754	0.70217	6.07359	3.5129	0.625692
RP11-111E14.1	26.6531	6.7088	0.354745	0.625692
PROK2	1249.95	270.918	0.337315	0.625692
RFLNB	1276.92	485.074	0.432882	0.625692
MIR646HG	544.903	198.117	0.421355	0.625692
CACHD1	24.5472	4.89565	0.330125	0.625692
CTC-338M12.13	5.2532	0	0.287431	0.625692
CR1	4805.29	1162.92	0.349525	0.625692
RN7SL285P	17.8592	3.3026	0.359697	0.625692
SOX5	13.5662	62.5335	3.11015	0.625692
PEAR1	34.7202	6.45706	0.354386	0.625692
RAB13	5.96835	0.221243	0.29226	0.625692
HK2	1188.01	523.999	0.479349	0.625692
AFF2	495.325	165.728	0.403668	0.625692
RP11-736K20.4	4.37581	18.9021	3.02882	0.625692
TRGC1	159.805	432.529	2.3653	0.625692
COL27A1	15.5607	2.49171	0.320307	0.625692
TREML4	204.285	58.3261	0.375634	0.625692
SLPI	213.535	37.2527	0.325416	0.625692
MT-CYB	772.324	267.334	0.412351	0.625692
ITGA9-AS1	35.2885	10.4677	0.379891	0.625692
MS4A3	319.668	42.4166	0.313247	0.625692
CANT1	570.236	328.228	0.592214	0.625692
RP11-392A14.13	4.57742	0	0.294914	0.625692
NCF4-AS1	12.5238	2.71295	0.34337	0.625692
S100A8	39207.6	8670.4	0.346009	0.625692
DNTTIP1	344.624	168.959	0.520298	0.625692
ZFP82	96.3172	193.678	1.90542	0.625692
CD80	30.5638	70.0588	2.09117	0.625692
RP11-217D23.1	10.0163	2.32949	0.349674	0.625692
SLC1A7	13.3115	62.4058	3.0554	0.625692
S100A9	108849	30257.5	0.375075	0.625692
RALB	1972.22	755.922	0.439697	0.625692
RRAGD	565.963	241.947	0.471772	0.625692
ACTN1	2634.79	943.966	0.423573	0.625692
ENSG00000279336	24.6116	3.27309	0.340991	0.625692
NEAT1	86675.6	28739.9	0.40676	0.625692
ACP3	638.33	303.937	0.508768	0.625692
LINC00671	51.9805	7.23981	0.32354	0.625692
NUP50	2250.69	1428.81	0.645444	0.625692
SULT1B1	1768.94	451.331	0.366553	0.625692
CA8	71.2966	12.1947	0.334156	0.625692
AIRE	19.8436	71.3484	2.73163	0.625692
MT-ND1	293.154	83.5882	0.416394	0.625692
AC002456.2	73.0973	17.6097	0.36162	0.625692
MAP7	37.9451	15.1887	0.45725	0.625692
MT-ND5	554.025	141.126	0.400501	0.625692
CLEC4A	81.6913	39.8873	0.519993	0.625692
MYO6	70.6315	202.087	2.41994	0.625692
ORM1	151.911	10.1136	0.313025	0.625692
APOBR	1208.47	525.623	0.478588	0.625692
RP11-798M19.3	14.9949	3.24397	0.352164	0.625692
PTPN13	107.281	278.153	2.27589	0.625692
RP11-1149M10.2	45.5813	7.24179	0.333052	0.625692
AQP9	5862.45	1707.99	0.386303	0.625692
PTGDS	25.5606	73.9113	2.44187	0.625692
C5AR1	875.883	279.757	0.402163	0.625692
SLC40A1	2313.63	932.262	0.45584	0.625692
LINCR-0001	44.7148	16.4833	0.431541	0.625692
RAB31	3720.02	1622.99	0.479972	0.625692
TXN	660.284	261.778	0.451838	0.625692
NMRAL2P	8.16399	0	0.312402	0.625692
REPS2	1578.41	526.21	0.411278	0.625692
ABCA1	3746.29	1202.62	0.40435	0.625692
NUAK1	7.15607	27.8106	2.81549	0.625692
NPL	1888.47	687.427	0.430651	0.625692
S100A12	3355.64	503.535	0.333153	0.625692
PGLYRP1	79.792	11.5767	0.332612	0.625692
P2RY13	1240.75	540.116	0.480112	0.625692
CCNG1P1	45.0276	4.58588	0.323637	0.625692
AATK	795.193	246.829	0.398912	0.625692
C6orf226	18.7953	33.902	1.73453	0.625692
ZNF75CP	346.784	112.391	0.406817	0.625692
SIRPB1	1087.06	441.668	0.4595	0.625692
CYP4F3	2365.72	643.28	0.379242	0.625692
CD93	5580.87	2659	0.511556	0.625692
MRPS31P5	24.3194	47.3216	1.84036	0.625692
BASP1	2415.37	660.029	0.380256	0.625692
RP11-177C12.1	87.5846	34.8562	0.454617	0.625692
RAB3D	889.821	370.747	0.467396	0.625692
CXCR2	2630.6	789.524	0.394315	0.625692
IRS2	897.767	284.869	0.403825	0.625692
ANXA9	137.628	66.7991	0.520369	0.625692
GAB2	1302.24	567.219	0.481199	0.625692
MMP25	2281.6	603.778	0.377027	0.625692
RP11-76E17.4	38.7909	2.47665	0.32186	0.625692
RP11-6I2.3	22.1011	4.73305	0.357343	0.625692
GP1BA	58.7873	19.0508	0.410679	0.625692
UGP2	1151.78	811.572	0.710974	0.625692
GPSM3	518.898	219.925	0.473523	0.625692
PADI4	1382.55	396.879	0.388902	0.625692
GLT1D1	1698.55	593.906	0.423877	0.625692
PSME3	496.418	335.918	0.683897	0.625692
DPEP2	1138.74	619.002	0.566847	0.625692
TGFA	555.568	190.765	0.420399	0.625692
TMCC3	1259.32	476.205	0.442095	0.625692
EPAS1	91.7914	28.9733	0.40473	0.625692
IL7	30.532	59.4071	1.82822	0.625692
LINC01988	63.773	15.0855	0.367	0.625692
ACTR2	3856.15	2333.7	0.619703	0.625692
PYGL	5436.61	1679.35	0.401099	0.625692
RP11-149I9.2	8.65825	1.50414	0.347582	0.625692
PLD1	385.073	200.317	0.54764	0.625692
SLC11A1	5686.47	1833.06	0.409127	0.625692
BTNL8	303.856	99.8856	0.413142	0.625692
ADGRG3	962.322	251.936	0.378936	0.625692
IL1RL1	340.715	80.7712	0.368388	0.625692
VNN1	1184.36	234.306	0.354418	0.625692
MAP1LC3B	844.797	397.269	0.508872	0.625692
PPIF	534.042	324.179	0.621986	0.625692
MYO10	72.7673	12.755	0.369041	0.625692
TRIM52	453.19	588.296	1.29321	0.625692
MT-TS2	9.40147	1.32746	0.345168	0.625692
RAB5C	269.378	165.311	0.627429	0.625692
ABHD2	4003.29	1984.75	0.52847	0.625692
SCN1B	46.3406	13.8014	0.399319	0.625692
EVI2B	1013.08	427.205	0.473457	0.625692
BCL6	4446.45	1180.34	0.382161	0.625692
GALNT14	126.795	20.9859	0.347806	0.625692
LINC00298	19.1627	44.9905	2.11364	0.625692
CTB-161C1.1	14.2486	3.4357	0.374401	0.625692
RP11-50B3.4	4.39913	0.69324	0.349669	0.625692
TTC26	80.7792	19.4957	0.373541	0.625692
PHC2	1950.16	598.934	0.403488	0.625692
MTCYBP23	50.0767	11.2069	0.36704	0.625692
RP11-588H23.3	6.94186	24.8925	2.62825	0.625692
NLRP9P1	45.0497	13.7291	0.404487	0.625692
CLU	489.127	147.995	0.449334	0.625692
ANP32A	1494.78	957.633	0.651917	0.625692
MT-ATP6	173.649	75.675	0.483413	0.625692
INHBB	28.8124	3.27348	0.339071	0.625692
RP11-553D4.3	4.2795	12.3417	2.36788	0.625692
MYD88	1451.25	678.962	0.507903	0.625692
RP11-171I2.2	29.0088	10.5438	0.43933	0.625692
RNF24	2099.74	732.997	0.427785	0.625692
BMX	233.849	36.2426	0.347766	0.625692
RN7SL494P	5.07137	0.840406	0.350672	0.625692
PGD	4239.51	1703.07	0.461119	0.625692
RP11-598O12.1	1.27182	9.09631	3.01526	0.625692
LRFN1	70.1804	21.5592	0.407262	0.625692
DNAH9	8.72033	1.81391	0.366177	0.625692
NCOA4P3	36.2613	60.2026	1.6111	0.625692
QPCT	1446.85	428.039	0.399436	0.625692
TACC3	1046.23	604.036	0.596841	0.625692
L3HYPDH	159.239	281.075	1.70071	0.625692
SUGT1P1	6.36057	0.221243	0.333852	0.625692
LITAF	6319.56	2719.41	0.481015	0.625692
PPM1H	75.812	42.6209	0.576986	0.625692
C5orf47	6.37205	0	0.333319	0.625692
NTN4	6.53138	33.8531	2.93585	0.625692
CTA-392E5.1	21.2116	1.17931	0.337457	0.625692
UBE2R2	1056.14	546.084	0.546773	0.625692
CMTM2	1080.98	365.72	0.422866	0.625692
AC114752.1	29.5653	5.44173	0.358195	0.625692
SEMA4G	50.0371	80.1344	1.56681	0.625692
ZNF460	1219.93	1750.59	1.42065	0.625692
RNF207	21.1535	56.085	2.2527	0.625692
GPR27	323.752	101.336	0.409431	0.625692
SLC24A3-AS1	15.1816	4.05486	0.387869	0.625692
CTD-2020K17.3	47.2063	22.3537	0.513548	0.625692
LINC02649	377.657	94.3491	0.380646	0.625692
GRB10	522.355	79.0524	0.350547	0.625692
IL6R	5773	2855.68	0.52935	0.625692
SHROOM4	33.1844	7.28241	0.369271	0.625692
HSDL2	893.364	431.643	0.520831	0.625692
OR52B1P	3.07704	0	0.336019	0.625692
RP11-909M7.5	15.1767	5.76382	0.437439	0.625692
MLX	635.524	452.91	0.71849	0.625692
CCDC13	7.90388	1.63723	0.373046	0.625692
CASP4LP	88.4819	175.996	1.86937	0.625692
GATA2-AS1	9.60315	1.25338	0.347974	0.625692
RP11-263K4.1	18.9469	34.2522	1.72129	0.625692
RP11-350J20.13	9.56592	19.6851	1.93766	0.625692
ASB14	47.2216	76.2366	1.57135	0.625692
LAMP2	3707.78	1874.62	0.538252	0.625692
PDLIM7	326.809	120.439	0.442581	0.625692
CTD-2647E9.3	27.5145	7.10672	0.384875	0.625692
MGAM	9216.18	2289.26	0.381845	0.625692
SPOCD1	18.428	3.24397	0.360088	0.625692
ATP6V1A	2614.44	1496.35	0.592806	0.625692
ABCG1	796.969	327.179	0.469136	0.625692
MTARC1	555.308	179.699	0.416816	0.625692
RIT1	1381.63	753.47	0.570459	0.625692
RP11-152H18.4	12.5496	4.70452	0.456537	0.625692
SETP6	4.20329	0.589653	0.350161	0.625692
CYP4V2	384.219	646.894	1.63532	0.625692
HRH2	1654.12	630.596	0.450428	0.625692
MSRB1	2496.94	1037.33	0.472623	0.625692
ZDHHC23	106.283	229.564	1.98	0.625692
RNASE2	360.424	95.0614	0.388882	0.625692
MTND5P32	110.527	26.748	0.380635	0.625692
CARS1-AS1	24.2593	10.75	0.497049	0.625692
PDGFD	82.6282	205.913	2.17933	0.625692
MMP9	1263.52	66.792	0.342281	0.625692
SIRPB2	1364.43	628.07	0.504696	0.625692
EML4-AS1	33.3896	58.0207	1.66327	0.625692
CEACAM6	124.994	8.47951	0.343539	0.625692
CCDC162P	49.6575	25.3027	0.543136	0.625692
CYSTM1	565.407	120.442	0.371384	0.625692
SIRPA	1542.15	676.871	0.489407	0.625692
KIF13A	1660.61	779.545	0.511553	0.625692
RP11-502N13.2	59.9713	17.8852	0.406011	0.625692
NCF2	13530	6667.09	0.529159	0.625692
RAB11FIP5	47.1892	98.4479	1.94046	0.625692
MT-ND4	676.569	182.575	0.393345	0.625692
RP11-12A2.1	8.31138	26.5314	2.46925	0.625692
TRAV10	8.4181	31.1195	2.62587	0.625692
INPP5F	295.495	414.528	1.38732	0.625692
TPM3P9	67.7363	119.27	1.69787	0.625692
E2F3	595.504	293.671	0.529967	0.625692
RP11-115L11.1	78.1577	28.1763	0.439592	0.625692
SEC14L1	4480.08	2016.28	0.497792	0.625692
RP11-78B10.2	212.264	51.9674	0.384044	0.625692
REELD1	14.7753	4.21709	0.401535	0.625692
CTC-510F12.4	76.6616	15.897	0.37173	0.625692
PLXNC1	11143.6	4805.44	0.484613	0.625692
RP11-65L3.3	176.986	78.8305	0.495148	0.625692
LBR	4025.75	1906.09	0.514944	0.625692
SAP130	242.288	175.832	0.731021	0.625692
LINC02207	443.399	50.9905	0.351534	0.625692
LYPD8	27.0285	7.99246	0.407399	0.625692
GOT2P3	2.93872	10.5264	2.54475	0.625692
RYBP	1452.1	773.462	0.560945	0.625692
RP11-1029J19.4	4.06501	0	0.344696	0.625692
RP11-93B14.6	5.13119	0.589653	0.351938	0.625692
ZNF641	1621.14	939.367	0.599467	0.625692
SEMA4A	1260.08	495.137	0.459884	0.625692
IMPA2	578.262	258.61	0.49633	0.625692
UBXN2B	1249.39	544.734	0.488459	0.625692
NCF4	1515.74	596.936	0.460561	0.625692
ARHGEF11	714.863	360.318	0.538611	0.625692
RP4-733B9.1	12.9578	33.7535	2.21658	0.625692
GCSAML	47.6293	14.6274	0.412265	0.625692
MYL9	149.157	22.053	0.38312	0.625692
THOC3	45.6189	78.2847	1.65172	0.625692
PTAFR	3549.51	1955.09	0.575874	0.625692
ANXA11	2594.64	1531.32	0.60897	0.625692
RP11-396O20.1	16.9994	1.19475	0.349084	0.625692
ZC3H12D	254.581	504.384	1.85834	0.625692
SPTBN5	69.919	122.51	1.68825	0.625692
CDC25C	41.7589	14.3141	0.428028	0.625692
NPIPP1	4.30327	10.9565	2.21304	0.625692
PADI2	1447.28	390.331	0.39582	0.625692
BRCA1	549.735	282.866	0.547085	0.625692
ALPL	1395.93	236.252	0.364311	0.625692
DAZAP2	3139.59	2134.66	0.688476	0.625692
ECE1	2139.97	972.45	0.502008	0.625692
RP11-477L16.2	14.3673	4.57044	0.415986	0.625692
GSN	1894.94	872.461	0.506372	0.625692
MME	6359.55	2015.27	0.417782	0.625692
RP5-1059H15.1	2.05884	8.37592	2.67576	0.625692
MIR25	5.8462	14.2285	2.13178	0.625692
SLC26A8	270.535	56.332	0.375012	0.625692
NTAN1P2	66.5727	99.5016	1.47044	0.625692
RP11-115D10.1	11.9192	32.8456	2.27673	0.625692
CTD-2373H9.3	119.05	45.233	0.452751	0.625692
NQO2	734.804	269.173	0.445035	0.625692
RTN3	2045.06	927.255	0.501523	0.625692
DAPK2	1073.76	495.115	0.507162	0.625692
LYSMD4	164.57	243.881	1.46085	0.625692
RP11-355N15.3	8.99558	1.13573	0.358946	0.625692
AC084082.3	30.4991	66.5631	1.98797	0.625692
GLIPR1L1	9.13028	21.5871	2.12124	0.625692
MSRB3	145.645	55.8839	0.455955	0.625692
NRGN	124.93	23.3408	0.446489	0.625692
ADCY4	157.231	66.956	0.483295	0.625692
LY96	407.669	136.455	0.427859	0.625692
SSH2	8363.4	3999.56	0.519631	0.625692
HROB	19.6027	6.28076	0.418167	0.625692
HAUS4	390.338	152.512	0.460283	0.630249
PRKCD	1174.38	562.055	0.520179	0.630249
KIF1B	1781.47	689.039	0.457786	0.630249
RP11-556I13.2	96.8827	16.5474	0.367047	0.630249
RUNX1T1	6.34807	0	0.350623	0.630249
LTB4R	1135.33	492.808	0.488624	0.635543
LINC02481	59.6307	133.144	2.01576	0.637842
MEGF9	6053.82	2683.89	0.495115	0.637842
TJP3	26.4223	62.1551	2.08564	0.637842
CASC15	18.2764	5.82382	0.420833	0.637842
KLHDC8B	157.702	67.9443	0.486838	0.637842
NUMB	2157.49	1015.08	0.514649	0.637842
CTB-60E11.9	0.224557	3.3325	2.42802	0.637842
RASSF2	13407.9	7230.7	0.567319	0.637842
SNORD94	168.417	316.551	1.78457	0.637842
RNU6-1082P	30.2793	9.36448	0.418008	0.637842
GPM6A	8.11668	35.0539	2.7213	0.637842
MPPE1	915.337	513.952	0.585863	0.637842
HTATSF1P2	65.8685	22.157	0.429085	0.637842
RP11-578F21.9	5.65259	0.501507	0.357309	0.637842
LCP1	22913.1	13278.6	0.600519	0.637842
SDCBP	5796.9	2616.46	0.501212	0.637842
JHY	28.373	66.8187	2.07391	0.637842
ABTB1	2902.8	1232.87	0.483145	0.637842
STARD9	250.683	509.952	1.89067	0.637842
RP5-827C21.6	6.92928	17.1212	2.16596	0.637842
KREMEN1	635.734	131.753	0.378771	0.637842
TRIB1	470.198	234.086	0.535507	0.637842
ABHD4	243.969	138.191	0.591139	0.637842
BPI	221.384	22.5708	0.359283	0.637842
MT-CO3	2412.24	1312	0.571271	0.637842
BST1	934.374	412.961	0.495118	0.637842
FAM53C	930.132	410.977	0.495118	0.637842
ITGAX	4546.32	1842.45	0.470904	0.637842
MTND5P24	88.6227	19.2742	0.382719	0.637842
RP11-701P16.6	40.4373	9.02558	0.38525	0.637842
CDA	166.045	56.8272	0.434672	0.637842
LIN7A	1360.26	521.942	0.45784	0.637842
SLC30A4	72.1395	141.959	1.843	0.637842
UBE2C	42.4281	9.4667	0.384707	0.637842
NFYC	528.065	357.191	0.686402	0.637842
PPIL6	6.03956	0.943993	0.371562	0.637842
KCTD20	2512.07	1771.33	0.711997	0.637842
POU5F1P3	22.3284	5.60395	0.39667	0.637842
KLF5	47.3426	14.7482	0.4214	0.637842
ZFP37	32.5367	74.0024	2.03784	0.637842
RP11-427P5.3	5.33751	13.0945	2.10789	0.637842
SERPINB1	2988.15	1267.94	0.483684	0.637842
NPTN	912.706	550.778	0.621351	0.637842
FAM71F2	55.9148	16.9885	0.418192	0.637842
RP11-426A6.5	2.72152	8.65443	2.37989	0.637842
CRAT	106.158	40.663	0.458327	0.637842
TM9SF2	1782	1097.83	0.63216	0.642393
RNU6-1095P	3.14402	0	0.357464	0.642393
RP11-25C13.1	3.74927	0	0.357749	0.64493
RP11-254F19.5	27.955	7.52008	0.403275	0.645212
CCNB1	267.716	85.7648	0.424268	0.645212
CTA-331P3.1	23.8734	4.79207	0.399371	0.645212
MBOAT7	1327.54	564.319	0.484828	0.645212
PCBP4	44.9503	84.7393	1.7769	0.645212
RP11-445F6.2	15.3623	38.2272	2.16079	0.645212
IQGAP1	12787.7	7158.85	0.584862	0.645212
RP11-121A8.1	43.1146	89.8868	1.91692	0.645212
GNAQ	2192.01	1194.44	0.57292	0.645212
KIF15	384.456	131.035	0.435129	0.645212
PAK2	2129.56	1211.19	0.59227	0.645212
GAPDHP44	3.42756	0.250753	0.361709	0.645212
RP11-484O2.1	26.1495	9.15534	0.438041	0.645212
C1QTNF7	103.165	34.7537	0.433869	0.645212
CKAP4	1082.21	399.22	0.45077	0.645212
LY6G6E	13.0135	1.72439	0.367491	0.645212
CTC-490E21.11	5.7365	0.442486	0.362612	0.645212
LINC01127	556.985	136.133	0.394436	0.645212
RP11-85A1.3	5.62052	13.124	2.09581	0.645212
APAF1	3467.47	1963.76	0.590454	0.645212
FAM120A	1919.61	1415.67	0.742596	0.645212
POF1B	3.88389	13.2446	2.50723	0.645212
RP11-981G7.1	87.1781	33.5743	0.460962	0.645212
RNASE3	66.4544	9.25914	0.369449	0.645212
CHN1	20.5038	43.0209	1.95678	0.645212
SOX5-AS1	4.00259	15.897	2.63131	0.645212
NADK	3160.92	1550.8	0.531213	0.645212
AK8	2.29277	9.87967	2.70149	0.645212
MNDA	16453.9	7209.53	0.494125	0.645212
RRAGC	243.733	159.966	0.669492	0.645212
CD55	4230.15	1722	0.474013	0.645471
LINC01819	12.8785	2.43307	0.380831	0.654307
FAM167A	11.8066	48.5872	2.63879	0.655444
TALDO1	5904.74	2741.63	0.512477	0.655821
FAM169B	29.0817	6.193	0.386786	0.655821
CTB-31N19.3	159.112	61.2051	0.46128	0.655821
NEK10	18.3784	34.9033	1.77675	0.656048
FTH1P22	11.4799	32.059	2.27849	0.656048
RP11-301N24.6	15.2972	36.0711	2.08409	0.656048
CLEC4E	1663.32	429.714	0.400992	0.656048
FGD5	9.25182	3.11087	0.431913	0.656048
SVIL	1843.12	859.579	0.514257	0.656048
COPDA1	2.65747	13.4496	2.71842	0.656048
RFTN2	44.1157	20.4373	0.514655	0.656048
NDST1	874.896	415.82	0.520675	0.656048
RP11-894P9.2	6.94463	14.9221	1.94755	0.656048
DDX11L2	6.09248	0.840406	0.371967	0.656048
SEL1L3	1027.72	1795.62	1.67972	0.656048
LINC02751	51.7105	6.88761	0.371653	0.656048
CABP4	13.3033	36.0292	2.23471	0.656048
FAM209A	6.11206	0.869916	0.373192	0.656048
MYO1F	10340.8	5697.85	0.578456	0.656048
GNB2	1982.78	1044.54	0.559407	0.656048
CLEC5A	152.594	50.4707	0.432461	0.656048
ETV5	8.19378	1.6513	0.384321	0.656048
RP11-65L3.4	21.6634	7.59377	0.444233	0.656074
ATP5MGP8	11.8314	22.3691	1.78149	0.658033
FADS3	44.3447	90.4059	1.88355	0.659327
PTPRJ	6706.18	3578.56	0.56477	0.660256
PDLIM1P4	42.5006	19.9532	0.522877	0.667579
EPHB4	146.978	51.4874	0.443795	0.6687
RP11-401F2.4	12.2129	4.73266	0.457697	0.6687
BRI3	465.543	244.394	0.558156	0.6687
IQGAP3	19.2827	2.83061	0.375295	0.6687
UPB1	68.1478	18.8591	0.410543	0.6687
AGER	215.803	127.09	0.611713	0.6687
ZNF436	238.424	304.758	1.27212	0.6687
AP000487.6	12.702	3.65596	0.412028	0.6687
PSEN1	2564.61	1682.15	0.667881	0.6687
IL13RA1	1921.88	901.757	0.517209	0.6687
RASGRP4	515.593	180.012	0.443379	0.6687
STX3	2771.24	1214.12	0.495919	0.6687
PITPNA	680.176	426.676	0.643049	0.6687
RP11-415J8.3	514.373	168.315	0.432358	0.6687
CCDC65	77.9981	142.819	1.7356	0.6687
UVRAG	697.076	858.644	1.22691	0.6687
MMP25-AS1	844.334	291.253	0.44121	0.6687
GPAT3	726.672	288.852	0.470411	0.669719
RCOR1	1274.24	754.389	0.612665	0.669719
CPA3	103.712	20.4106	0.386494	0.669719
ENSG10010134462.1	20.2058	7.71318	0.470212	0.669719
IFIT6P	15.2318	1.28289	0.374467	0.669719
ITGAD	25.7928	5.59027	0.392696	0.669719
ZNF584	46.2672	78.106	1.61928	0.669719
FAIM	40.9283	62.4014	1.48537	0.669719
ACE2	31.7481	4.66034	0.377867	0.669719
OVCH1-AS1	101.007	18.8017	0.384882	0.669719
RAB28	215.345	268.457	1.24027	0.669719
ASF1B	62.065	30.3895	0.532827	0.669719
CA2	701.581	137.257	0.403558	0.669719
HDC	184.887	29.3168	0.380071	0.669719
LENG9	49.1381	84.199	1.64759	0.669719
MXD1	11525.9	4606.07	0.472395	0.669719
MTPN	4642.15	2665.68	0.598056	0.669719
MS4A2	67.2787	11.7813	0.383416	0.669719
SDCBPP1	28.6885	5.82421	0.389653	0.669719
NT5C2	2476.41	1271.55	0.550253	0.669719
ZDHHC18	2776.58	1317.71	0.521789	0.669719
RP1-18D14.7	10.2144	1.34191	0.377583	0.669719
USP28	519.583	869.497	1.61927	0.669719
SCARNA6	1426.35	2769.26	1.8185	0.669719
KRT8P26	20.4382	5.67743	0.414487	0.669719
GATA2	105.811	22.7843	0.393566	0.669719
ARPC5	5383.02	3015.65	0.586908	0.669719
RP1-60N8.1	39.916	15.2176	0.462434	0.669719
ZFP14	317.485	497.158	1.53059	0.669719
HAGHL	48.1689	90.8652	1.76965	0.669719
SLC44A2	1712.49	938.604	0.577469	0.669719
STAB2	8.70107	2.31405	0.403402	0.669719
NFIL3	693.449	266.728	0.464748	0.669719
LINC01506	252.06	98.2453	0.467954	0.669719
RPL23AP40	6.40135	1.85749	0.410476	0.669719
RP11-697N18.3	34.0667	18.3257	0.560472	0.669719
PHLDB2	85.7086	176.621	1.89589	0.669719
AKAP12	123.61	30.5435	0.40376	0.669719
TMEM91	291.137	140.308	0.528265	0.669719
ATP6V1B2	6562.71	3822.88	0.605294	0.669719
LINC02605	19.1254	52.3085	2.23154	0.669719
RP11-320N7.1	2.29876	0	0.37362	0.669719
RP5-1000K24.2	31.345	13.9054	0.505864	0.669719
LCN2	331.303	38.8536	0.378109	0.669719
RASSF3	2240.12	1282.27	0.597086	0.669719
B4GALT5	2200.38	900.351	0.479609	0.669719
OR5BK1P	8.55556	3.28755	0.452898	0.669719
AC011513.4	18.9334	2.65393	0.381038	0.669719
FAM86B3P	108.824	55.4772	0.550831	0.669719
RN7SL743P	4.96157	0.72275	0.384656	0.669719
ATP11A	1953.59	1122.01	0.598726	0.669719
PPP2CA-DT	19.052	33.3573	1.683	0.669719
ITGAM	3040.01	1258.09	0.482722	0.669719
AJM1	25.5883	49.5197	1.81254	0.669719
RP11-380G5.2	60.7231	18.7129	0.428393	0.669719
PTX3	46.8928	13.2249	0.416717	0.669719
ITGB3	2508.77	716.529	0.418459	0.669719
RAPGEF4-AS1	5.7563	1.10622	0.395892	0.669719
CYP2U1	99.4207	205.213	1.89019	0.669719
FCGR3B	18223.5	6092.33	0.439472	0.669719
STK40	1142.84	620.83	0.574187	0.669719
RP11-345F18.2	14.8784	31.8677	1.94163	0.669719
LINC01727	20.7475	52.6447	2.15455	0.669719
INSC	16.9348	1.88799	0.379284	0.669719
NLRX1	218.538	112.495	0.554092	0.669719
NFAM1	1475.52	613.921	0.484408	0.669719
AGO4	4538.27	2481.69	0.57681	0.669719
ZNF366	22.8374	6.81277	0.424604	0.669719
ACTB	12344.3	5327.29	0.4941	0.669719
RP11-531H8.2	84.0793	7.27146	0.377485	0.669719
RP11-1105G2.4	35.9062	13.5061	0.462192	0.669719
ASCL2	87.0613	184.553	1.9279	0.669719
RN7SKP16	145.337	46.1539	0.432525	0.669719
RP4-681N20.5	15.7996	4.48191	0.419274	0.669719
MFN2	1861.62	809.035	0.496252	0.669719
UBASH3B	585.032	382.244	0.665898	0.669719
MARVELD1	30.1786	10.5541	0.443902	0.669719
RP11-29H23.5	12.1809	23.4325	1.80773	0.669719
MEX3D	24.9147	51.9654	1.90252	0.669719
PPP1R3B	2182.74	874.734	0.475651	0.669719
MEI1	146.422	221.128	1.48363	0.669719
RP11-613D13.5	39.0028	21.5709	0.578277	0.669719
CFL1P5	9.19324	2.1233	0.404198	0.669719
EIF4E2P1	14.9138	3.90868	0.417977	0.669719
CTB-41I6.2	10.0736	2.75752	0.419954	0.669719
RGS2	10112.5	4060.9	0.4762	0.669719
SLC2A3	4604.75	1608.76	0.447878	0.669719
SIGLEC9	810.357	374.919	0.515245	0.669719
PLBD1	4338.78	1670.58	0.466778	0.669719
RP11-29H23.6	5.04888	1.45957	0.415457	0.669719
GRHL2	4.75646	12.4888	2.16575	0.669719
CHMP2A	561.492	327.381	0.606826	0.669719
AC000123.3	42.1063	64.2753	1.49572	0.669719
LLGL2	190.135	337.248	1.69489	0.669719
DLGAP1-AS3	6.44687	0.663729	0.381201	0.669719
SEPT5-GP1BB	6.56556	0.884973	0.38556	0.669719
LIPC	43.2962	15.1297	0.448991	0.669719
SH3RF3	89.5446	31.3978	0.450188	0.669719
RP11-443B7.3	95.023	38.3548	0.478715	0.669719
TMEM234	100.94	62.3758	0.639746	0.669719
LILRA2	1111.7	512.232	0.514162	0.669719
GCA	8815.13	2988.92	0.443349	0.669719
STIM2	557.405	724.695	1.29516	0.669719
ZNF385D	23.4045	4.37734	0.391562	0.669719
FAM156A	1.86666	6.72226	2.43275	0.669719
SKAP2	1728.72	874.453	0.546181	0.669719
CDK19	921.076	572.045	0.638501	0.669719
UST	88.9483	174.238	1.82197	0.669719
RELL1	1118.52	630.62	0.590872	0.669719
RN7SKP134	11.5088	2.78741	0.408644	0.669719
ZDHHC21	443.109	739.224	1.61354	0.669719
CTD-2562G15.2	4.49374	0.36841	0.38019	0.669719
TRGJP1	6.05523	14.3483	2.08615	0.669719
ZNF782	322.412	444.822	1.36842	0.669719
B3GAT1	64.6931	158.006	2.10417	0.669719
CCNJL	571.559	182.588	0.434888	0.669719
TRGV7	20.8575	51.7919	2.12596	0.669719
VPS26A	402.203	279.42	0.704655	0.669719
KRT8P34	31.6331	69.6148	1.96627	0.669719
MTCYBP11	53.9738	13.39	0.408548	0.669719
ITM2B	10721.7	5735.11	0.568137	0.669719
CASC3	1339.3	683.418	0.549686	0.669719
SLC24A3	63.5052	24.7291	0.472115	0.669719
OSBPL2	1601.53	900.296	0.589766	0.669719
CSF2RB	4919.58	2249.53	0.512202	0.669719
CHST11	2556.52	1669.83	0.666493	0.669719
CA4	305.268	74.2055	0.407333	0.669719
RNU6-920P	23.2214	7.9186	0.447141	0.669719
TRGV5P	20.7157	57.3057	2.23543	0.669719
RN7SKP78	6.76811	1.13573	0.392124	0.669719
RP11-81H14.1	36.5369	97.2265	2.19881	0.669719
CRIP1	83.0492	147.88	1.69694	0.669719
RP11-254F19.4	8.0435	2.29998	0.42051	0.669719
LIPN	699.989	265.669	0.465071	0.669719
ADRB2	460.81	745.421	1.5734	0.669719
CCDC136	53.5197	93.9586	1.68126	0.669719
CTD-2561J22.5	161.699	37.2831	0.404222	0.669719
MT-CO2	522.886	243.711	0.518352	0.669719
SNX27	1796.99	1015.31	0.592043	0.669719
PPP3CC	606.473	1032.93	1.64022	0.669719
RP11-661G16.2	5.39331	0.663729	0.386415	0.669719
IGF1R	1924.52	892.769	0.517041	0.669719
MINDY1	785.505	383.598	0.534332	0.669719
FGD4	1964.67	902.869	0.514074	0.669719
ARAP3	332.904	133.008	0.47706	0.669719
KHK	16.749	35.4	1.89006	0.669719
GNB1	2353.64	1704.79	0.730752	0.669719
ITGA2B	1117.77	253.349	0.426105	0.669719
MME-AS1	85.1053	24.5104	0.423804	0.669719
SP1	3540.06	2294.01	0.661931	0.669719
RAB27A	1558.32	870.499	0.587225	0.669719
RP1-34B21.7	20.2467	9.35003	0.527643	0.669719
WBP2	750.549	302.323	0.478736	0.669719
NARF-AS1	14.8917	4.33513	0.427892	0.669719
RP5-1022P6.5	23.2573	7.53513	0.440371	0.669719
TIMM22	213.559	272.024	1.26282	0.669719
CTC-450M9.1	5.78953	15.6401	2.15302	0.669719
DNM1P47	32.6942	65.8447	1.8622	0.669719
ATP6V0A1	862.329	525.778	0.629142	0.669719
DTL	169.794	62.2436	0.458593	0.669719
OR6N1	10.3004	1.76995	0.394746	0.669719
SNAP47-AS1	5.12502	13.461	2.14237	0.669719
KDM7A	4798.39	2630.93	0.579144	0.669719
CTD-2653D5.1	50.7068	22.1607	0.499543	0.669719
USP32	4616.4	2437.66	0.563559	0.669719
LRP10	1786.74	722.994	0.526159	0.669719
ANXA3	1933.39	348.026	0.394862	0.669719
HLA-DQA2	117.514	653.471	2.60532	0.669719
STAMBPL1	383.679	604.236	1.53674	0.669719
WNK3	17.1907	30.8949	1.70967	0.669719
ARG1	1101.37	95.9387	0.384721	0.669719
CTC-303L1.1	87.486	27.9322	0.437967	0.669719
ERF	110.515	64.0873	0.608271	0.669719
RP11-298I3.1	191.004	71.8776	0.465166	0.669719
ACSL1	20631.1	6321.21	0.431658	0.669719
RP11-925D8.3	82.6791	24.7283	0.429081	0.669719
RP11-561N12.9	7.81928	1.12067	0.390138	0.669719
RP11-177C12.5	14.0456	4.64413	0.44283	0.669719
FGFRL1	71.3682	141.627	1.83274	0.669719
IL1R1	733.712	204.019	0.421244	0.669719
RP11-266K4.15	10.8498	3.5688	0.443884	0.669719
RP4-736L20.4	16.5343	3.46521	0.403235	0.669719
MIR3945HG	61.9061	17.7546	0.424932	0.669719
CDR2L	2.57652	0	0.38471	0.669719
RP11-491H9.3	4.31847	0.958063	0.398746	0.669719
UBE2B	1089.67	470.491	0.497175	0.669719
NLRP12	2401.45	1118.72	0.519286	0.669719
CTC-483L24.2	137.729	57.8915	0.490469	0.669719
FPR1	9366.56	3972.4	0.492386	0.669719
OR7E13P	6.75146	19.4488	2.2587	0.669719
ORM2	42.0381	16.0723	0.46956	0.669719
PANX2	68.3143	21.4564	0.436896	0.669719
AOC4P	2.34314	0	0.385405	0.669719
LMNB1	1471.15	581.112	0.475422	0.669719
ARAP1-AS2	79.8327	36.0812	0.511276	0.669719
METTL23	187.892	243.947	1.28889	0.669719
MROH6	45.0205	20.3615	0.509143	0.669719
TRGV5	18.4647	47.4464	2.14181	0.669719
TUBA4A	1228.43	641.348	0.559763	0.669719
KLF7	1302.71	656.681	0.546414	0.669719
LINC02218	80.761	29.0972	0.458296	0.669719
PTGER3	13.3044	3.3026	0.412892	0.669719
SUSD6	995.627	500.324	0.545388	0.669719
RP11-67C2.2	62.0469	26.7181	0.498159	0.669719
NIBAN1	11083.8	4446.65	0.479348	0.669719
RP11-881M11.2	8.21586	1.16524	0.393392	0.669719
LINC02541	3.32107	10.7654	2.3837	0.669719
CRACD	23.714	6.95719	0.427161	0.669719
TREML5P	28.3792	8.75879	0.434815	0.669719
CEACAM4	799.198	304.135	0.468123	0.669719
FAM157C	195.249	65.1371	0.445167	0.669719
OR6K6	4.50405	0.221243	0.386839	0.669719
RNU6-268P	4.75457	0.840406	0.397833	0.669719
RPL9P33	38.8382	8.84616	0.407824	0.669719
PNPLA1	97.0307	36.8745	0.468822	0.669719
LYN	6022.98	3094.85	0.55364	0.669719
RP11-218E20.5	22.1893	4.77899	0.406462	0.669719
ZFP1	85.0368	134.991	1.54606	0.669719
NOSTRIN	9.91439	1.84205	0.39706	0.669719
PTBP3	3775.58	2435.35	0.659714	0.669719
ZFAND3	789.599	479.663	0.627917	0.669719
RGL4	539.404	185.418	0.450085	0.669719
YDJC	111.542	168.779	1.48253	0.669719
SCAT8	71.7366	27.9738	0.475359	0.669719
CPEB4	2715.61	1202.19	0.505	0.669719
IL17RA	4365.62	1871.6	0.496245	0.669719
PCBP3-OT1	23.903	8.59815	0.460685	0.669719
PART1	16.5066	47.7316	2.25577	0.669719
CCPG1	884.561	440.403	0.542537	0.669719
BTNL9	6.42962	21.5447	2.38506	0.669719
GPR160	418.533	185.178	0.505266	0.669719
DHX34	1034.71	532.748	0.554964	0.669719
RP11-452D12.1	97.587	216.197	1.97482	0.669719
SERINC3	1766.66	1131.41	0.65606	0.669719
NINJ1	507.001	260.473	0.55434	0.669719
CEACAM1	412.721	141.339	0.449911	0.669719
ACOX1	2855.52	1515.74	0.566618	0.669719
RGS18	3144.7	1482.42	0.52399	0.669719
DYSF	4319.37	1374.31	0.439155	0.669719
SELL	11403	5628.73	0.539425	0.669719
RP11-69H7.4	25.9724	7.24118	0.425992	0.669719
PAK1	1529.02	909.273	0.617152	0.669719
RP11-295G20.2	47.4602	17.988	0.469314	0.669719
SLC36A1	792.349	354.787	0.508526	0.669719
LINC01002	67.1713	23.6401	0.456352	0.669719
CAP1	4770.27	2789.5	0.609084	0.669719
ZNF28	269.256	381.647	1.40223	0.669719
LRRC66	4.2734	10.8104	2.12524	0.669719
RP11-420K14.1	7.72437	0.663729	0.390518	0.669719
PLB1	530.147	212.333	0.480293	0.669719
PCDH9	297.579	878.998	2.28457	0.669719
CC2D2A	1645.38	732.017	0.506865	0.669719
RP11-927P21.1	18.4131	5.64616	0.432234	0.669719
RAB36	59.6227	21.5285	0.460411	0.669719
TRAV26-1	8.71546	21.6323	2.11145	0.669719
MAP2K3	2068.93	591.304	0.473635	0.669719
RP11-47G11.2	148.36	68.6086	0.518798	0.669719
ME3	35.0444	79.3446	1.99354	0.669719
CHP1	760.681	387.623	0.55098	0.669719
ERBB2	78.5615	150.878	1.79696	0.669719
RP11-295K3.1	36.6862	12.6952	0.452744	0.669719
PDE2A	20.0421	6.4293	0.446131	0.669719
LIPK	4.5161	0	0.39025	0.669719
RP11-981G7.6	71.6629	32.3926	0.511445	0.669719
MAPK13	586.875	282.757	0.531858	0.669719
DCP2	5931.87	3655.7	0.635275	0.669719
PAOX	11.7921	25.965	1.93591	0.669719
DPY19L4P1	79.1993	25.8767	0.443645	0.671281
PPT2	11.5724	4.83663	0.492398	0.671289
OR7E2P	4.23621	17.1494	2.50956	0.671289
JARID2	1386.76	975.027	0.711737	0.671956
ASAP1	2883.65	1516.21	0.563226	0.671956
RAB5B	690.03	349.047	0.548626	0.671956
STEAP4	5559.52	2243.91	0.482368	0.671956
TXNRD1	1966.91	1205.02	0.632425	0.671956
ANO10	311.223	171.616	0.583123	0.671956
RPS12P24	77.7448	19.1569	0.416034	0.671956
TFF3	12.3283	2.43269	0.403992	0.671956
SIGLEC5	481.63	164.81	0.451191	0.671956
SLC8A3	20.0096	6.28038	0.437934	0.671956
DNAJC3	2138.27	1205.61	0.592632	0.671956
CTD-2373H9.5	26.0964	7.47512	0.429437	0.671956
FRAT2	2970.97	1446.79	0.535406	0.671956
KIAA0319	129.516	50.2029	0.4748	0.671956
ARCN1	1134.42	900.054	0.796201	0.671956
SRGN	24442	10645.1	0.501619	0.671956
RP11-275G7.3	131.76	62.9879	0.529235	0.671956
ITPRIP	1645	893.384	0.57665	0.671956
RP1-167O5.3	39.4955	74.7323	1.76578	0.671956
CRISP3	363.87	27.768	0.392427	0.671956
RMRP	64376.5	121038	1.76516	0.671956
TKT	6994.15	4083.16	0.608627	0.671956
MTO1	543.126	731.361	1.33535	0.671956
RP11-331G2.11	60.309	116.911	1.79894	0.671956
CALD1	92.9338	27.158	0.431628	0.671956
F5	1906.79	671.68	0.456326	0.671956
LPAR2	556.081	278.206	0.545466	0.671956
RPS26	48.1769	73.924	1.50208	0.671956
PRR16	4.06864	0.501507	0.39598	0.671956
PRDM5	318.834	98.0903	0.437199	0.671956
RDH12	3.10994	10.2756	2.33762	0.671956
KRTAP4-4	0.144109	2.94925	1.89527	0.671956
NECTIN3	22.2377	53.2685	2.06007	0.671956
PLEKHG7	10.1872	27.3949	2.16533	0.671956
COTL1	2557.62	1537.33	0.622757	0.671956
FLOT2	1429.05	556.463	0.475391	0.672211
EPB41L4A-DT	1.59658	7.82985	2.54344	0.672211
MAML3	454.074	227.918	0.546602	0.672211
WDFY3	6604.31	2668.46	0.483522	0.672211
PPP4R1	3486.22	1791.83	0.555028	0.672211
LGALSL	528.238	211.147	0.481174	0.672211
BANF1P3	6.73098	0.943993	0.399068	0.672224
RP11-299G20.2	5.95517	14.112	2.02931	0.672246
KLF17P1	49.6384	23.813	0.530987	0.67231
FOSL2	1839.83	862.783	0.523699	0.67231
TCN1	342.602	51.5743	0.399033	0.67231
RP11-62F14.1	4.92551	0.221243	0.393428	0.67231
RPL23AP11	32.7642	14.6422	0.509927	0.67231
TMEM202-AS1	34.6525	49.7826	1.42948	0.672549
S100A11	416.32	159.538	0.472731	0.672549
RP11-403A21.1	3.87073	12.343	2.35197	0.672549
KDM6B	1260.37	513.16	0.48579	0.672549
ZNF287	102.319	181.756	1.69119	0.672549
DGKE	378.503	578.932	1.49709	0.672549
RP3-340B19.7	64.033	10.63	0.401737	0.672549
ANLN	142.128	50.3038	0.457651	0.672549
IGSF10	9.19639	2.66839	0.428767	0.672549
AC006129.2	143.879	272.846	1.77423	0.672549
IFNGR1	5206.51	2445.42	0.524396	0.672549
RP11-676B18.2	188.416	56.7006	0.435936	0.672549
PROKR2	6.68514	0.589653	0.395391	0.672549
C5AR2	1681.3	834.529	0.542881	0.672549
FTLP15	4.90592	14.2912	2.25734	0.672549
ZNF883	9.19994	21.6776	2.06561	0.672549
HBA1	58.2366	14.584	0.420615	0.672549
ZNF565	54.376	84.3467	1.51148	0.672549
ZNF382	105.742	184.958	1.66713	0.672549
CA5B	275.728	410.403	1.46363	0.672549
LINC02680	82.2554	36.2016	0.507871	0.672549
BCL10	479.72	339.061	0.715626	0.672549
LUNAR1	36.9951	14.3614	0.476574	0.672549
CORO1C	1908.67	1126.81	0.614461	0.672549
HMGB2	2270.6	963.374	0.496248	0.672549
MTND3P9	14.1084	2.44851	0.404846	0.672549
AP4B1	354.631	460.618	1.28984	0.672549
AGO2	2431.83	1371.64	0.59346	0.672549
HOXC4	2.18996	7.53552	2.38482	0.672549
F11R	385.746	195.061	0.55007	0.672549
ZNF696	106.268	167.156	1.52923	0.672549
RNU6-1128P	5.02598	0.589653	0.398176	0.672549
TRGV10	59.1324	161.649	2.19393	0.672549
RC3H1-IT1	46.5542	19.8915	0.502569	0.672549
ZNF516	2700.29	1424.55	0.565647	0.672549
VPS39	1107.06	861.499	0.782043	0.672549
RP11-4L24.4	10.8058	24.1285	1.98813	0.672549
MAN2A2	2550.41	1199.74	0.525492	0.672549
GADD45A	246.384	60.4704	0.419433	0.672549
RP11-120K18.3	26.0275	8.00713	0.441988	0.672549
KAZN	80.7107	20.6455	0.422592	0.672549
RAD21	1984.77	1395.76	0.712361	0.672549
TMEM120A	320.161	186.523	0.608767	0.672549
SLFN12L	556.236	919.415	1.59741	0.672549
GATC	292.25	376.161	1.2767	0.672549
RP11-408A13.4	16.1904	32.5134	1.82854	0.672549
TREM2	4.98862	0.589653	0.399594	0.672549
OR2W6P	6.32041	1.3124	0.412105	0.672549
RP11-1110F20.1	6.91463	1.17931	0.404889	0.672549
MELK	149.645	56.8044	0.47192	0.672549
SETBP1	209.336	349.754	1.60765	0.672549
PLAUR	762.379	381.323	0.546165	0.672549
CFAP58-DT	39.2585	11.5904	0.436919	0.672549
RP11-330C7.3	21.5384	9.0973	0.496154	0.672549
RP11-960L18.1	26.7779	11.3093	0.499994	0.672549
RP11-693M3.1	31.2173	61.593	1.81106	0.672549
TTLL4	202.114	120.378	0.619405	0.672549
MSTO2P	28.6185	47.2139	1.579	0.672549
RP11-13J8.1	13.8024	2.69888	0.412039	0.672549
KLHL20	309.101	404.641	1.29904	0.672549
RP11-1105G2.6	66.3562	29.7885	0.51444	0.672549
RP11-114M5.1	202.552	84.1202	0.492142	0.672549
MEFV	3280.86	1651.92	0.548627	0.672549
CXCR1	4269.67	1694.68	0.481721	0.672549
NECAB2	11.9872	2.74285	0.418305	0.672549
JDP2	508.941	240.088	0.52688	0.672549
UBN1	2233.06	1149.89	0.556912	0.672549
ALCAM	496.587	326.207	0.671176	0.672549
RP11-347C18.1	5.32346	1.06165	0.411309	0.672549
SPG21	989.447	709.944	0.724762	0.672549
RRP12	449.246	225.753	0.548505	0.672549
CD79B	312.423	829.867	2.16028	0.672549
RN7SL798P	17.9833	2.31503	0.414054	0.672549
RP11-535A19.1	16.1242	5.08602	0.442536	0.672549
PFKFB2	1539.99	308.774	0.421757	0.672549
C1D	73.7898	43.3159	0.609932	0.672549
DGAT2	1916.61	776.327	0.486411	0.672549
IL18	97.0345	47.017	0.534705	0.672549
HERC2P10	35.3208	6.20729	0.40714	0.672549
INVS	429.375	557.319	1.28895	0.672549
MMP23B	5.2191	13.786	2.14881	0.672549
ENAM	17.2169	55.3599	2.32222	0.672549
CAMK2D	686.371	1156.3	1.62016	0.672549
TNFRSF10C	1631.44	680.111	0.493269	0.672549
BANK1	528.338	1302.47	2.08148	0.672549
RPL21P40	1.1678	4.93984	2.47166	0.672549
ANKRD40	206.355	289.765	1.38207	0.672549
TMEM204	212.801	425.489	1.83705	0.672549
SBSPON	25.6476	46.1405	1.70315	0.672549
RP11-213H15.5	111.115	37.0459	0.452284	0.672549
ANO2	15.349	3.68645	0.422125	0.672549
MIR4718	6.72851	0.973503	0.404714	0.672549
MPZL3	1935.39	991.261	0.55529	0.672549
TREM1	2288.7	1026.45	0.512453	0.672549
HP	239.518	54.0389	0.417201	0.672549
MIR223HG	11436.2	5118.8	0.511868	0.672549
RP4-568F9.6	20.5193	33.2645	1.54968	0.672549
IPO8P1	0.366275	3.49335	2.25095	0.672549
RP11-753B7.2	71.1465	26.2639	0.469189	0.672549
RP11-241J12.1	2.7381	0.36841	0.401898	0.672549
COL4A4	84.7093	163.784	1.79099	0.672549
PRUNE1	360.775	231.015	0.657396	0.672549
SLC43A2	1432.78	782.549	0.580504	0.672549
HSD17B11	2211.1	1229.94	0.58817	0.672549
RXRA	2739.53	1560.38	0.598519	0.672549
ARHGDIB	4796.47	3079	0.658133	0.672549
MED13L	6116.9	4074.45	0.679131	0.672549
RAB7A	865.291	464.681	0.573769	0.672549
RP11-274N19.4	2.86113	0	0.401634	0.672549
OSBPL1A	213.785	113.286	0.568706	0.672549
LILRA6	452.245	177.189	0.480236	0.672549
CLEC4D	794.848	244.612	0.442217	0.672549
SLC16A5	199.505	116.916	0.612791	0.672549
IFRD1	785.128	339.889	0.503419	0.672549
MDFIC	605.842	901.662	1.46148	0.672549
XX-15A10.1	5.30873	1.03214	0.412449	0.672549
Vault	4.50661	0.958063	0.412051	0.672549
PICALM	11827.4	6566.38	0.587382	0.672549
UNC5C	2.95912	0	0.402203	0.672549
CD300LF	722.518	474.132	0.670427	0.672549
AURKB	15.4496	3.03679	0.412119	0.672549
MIR4714	13.7595	3.5688	0.428125	0.672549
RP3-449M8.9	3.64878	0.619163	0.407213	0.672549
LINC01814	77.6537	39.8704	0.557231	0.672549
PRDX6	4271.65	1537.18	0.464469	0.672549
APBB1IP	1928.93	1005.8	0.562337	0.672549
SLED1	228.408	71.5486	0.444932	0.672549
BICC1	6.17668	1.6513	0.427763	0.672549
ATP8B4	1471.25	665.775	0.515513	0.672549
LINC01352	7.97677	2.32949	0.434611	0.672549
C20orf197	98.7166	58.5277	0.619231	0.672549
ZFYVE1	279.019	186.652	0.683424	0.672549
MADD-AS1	26.7523	44.0287	1.57278	0.672549
NEK6	940.545	597.147	0.652436	0.672549
SLC16A6	318.88	183.122	0.602904	0.672549
ZNF624	145.54	199.73	1.36137	0.672549
ZNF746	930.769	511.395	0.583444	0.672549
RP11-219A15.1	5.36341	0	0.403154	0.672549
GSTO2	93.5341	45.7004	0.54213	0.672549
RP11-555K12.2	58.0803	26.1601	0.515965	0.672549
MSN	2638.84	1467.35	0.588365	0.672549
SMIM3	227.232	111.999	0.54262	0.672549
JCAD	5.04154	0.943993	0.416017	0.672549
ABHD17A	494.788	744.267	1.47465	0.672549
IGSF6	3979.25	2146.5	0.57571	0.672549
MT-ND2	220.301	75.1725	0.488587	0.672549
HIF1A	2233.68	1309.59	0.612158	0.672549
CCDC125	682.088	380.845	0.59066	0.672549
TFAP2E	41.6346	65.2324	1.52505	0.672549
TOX2	14.6561	6.57608	0.514896	0.672549
CETN2	144.327	61.8256	0.543357	0.672549
LINC00664	20.3099	4.64589	0.421934	0.672549
RP11-286O18.2	9.16505	1.93157	0.416852	0.672549
MAP4K4	2919.35	1662.54	0.598862	0.672549
GAS2L3	83.3904	37.0043	0.509929	0.672549
SORL1	45352.2	22416.4	0.54335	0.674975
CTC-378H22.1	31.0152	59.3446	1.76589	0.674975
SOD2	27294.6	12695.8	0.524014	0.674975
CCNA1	12.8925	2.0207	0.409316	0.674975
SCYL2	1261.49	825.436	0.669454	0.674975
TPD52L2	1881.97	1119.78	0.619317	0.674975
PLXDC2	3311.87	1890.14	0.599866	0.674975
ERGIC1	2632.79	1441.3	0.582024	0.674975
FLJ38576	16.0872	31.8077	1.81607	0.674975
INPP5A	421.953	290.304	0.6999	0.674975
RP11-227G15.12	46.6227	65.9529	1.39967	0.674975
MIR3161	7.32915	1.97613	0.436883	0.674975
ASPH	2246.46	676.809	0.441739	0.674975
ZNF711	23.7754	56.5412	2.03084	0.674975
TMX4	1996.23	1118.65	0.592038	0.674975
MIAT	1519.48	2655.99	1.6664	0.674975
CASS4	498.324	276.442	0.588084	0.674975
LINC02656	273.7	83.1208	0.443035	0.674975
RP3-329E20.2	78.1478	38.9403	0.546368	0.674975
SFRP2	57.9843	11.1455	0.414442	0.674975
LAPTM5	3525.72	2119.66	0.62439	0.674975
TRPA1	16.8006	34.6234	1.87322	0.674975
RNPEP	266.717	161.99	0.629867	0.674975
FKBP1A	897.79	579.348	0.661428	0.674975
TAS1R3	35.6511	63.7756	1.68217	0.674975
PXN	920.988	435.274	0.529446	0.674975
RNF144B	2128.71	997.773	0.526663	0.674975
BCL6-AS1	444.67	155.73	0.461757	0.674975
ZNF566-AS1	2.70959	8.53754	2.27845	0.675925
RPS3AP18	13.0709	4.15807	0.448406	0.676641
NSFL1C	1043.38	621.439	0.620335	0.676641
CHST15	5066.25	2566.33	0.552327	0.677073
PLEKHA5	75.2951	147.046	1.80654	0.677656
DLGAP5	239.425	78.568	0.452511	0.677684
KIF19	15.9459	42.1289	2.14003	0.67769
RP11-403P17.6	103.961	48.634	0.527936	0.678348
SMARCE1P1	28.1255	48.9136	1.6583	0.679462
TMED4	862.307	1050.4	1.21586	0.680157
NRBF2	619.182	310.549	0.549284	0.680157
IRAG1	948.368	377.244	0.485362	0.680157
ZNF432	256.164	345.164	1.33741	0.680157
HMGN2P20	3.19312	0.442486	0.410511	0.680157
PTTG1IP	2567.99	1717.6	0.681931	0.680157
CIPC	216.759	299.918	1.36819	0.680157
B3GNT8	180.475	89.6617	0.547542	0.680157
H3-3B	7826.22	4378.23	0.591532	0.680157
VEGFA	148.134	87.2336	0.615676	0.680157
IGHD3-3	1.82421	7.12254	2.38814	0.680157
OSBPL11	1322	864.119	0.668887	0.680157
MEX3C	690.871	999.022	1.42409	0.680157
HPSE	610.644	297.771	0.539842	0.680157
ELOVL4	9.45107	27.7854	2.23452	0.680157
RBPJ	2225.52	1251.35	0.593867	0.680157
NHSL2	2428.22	1395.54	0.603569	0.680157
PAQR5	4.25886	0.36841	0.407175	0.680157
CPPED1	4342.96	2593.74	0.621438	0.680157
TNFAIP6	647.965	163.086	0.428684	0.680157
AF131217.1	48.7792	93.0555	1.76876	0.680157
FLI1	2646.07	2063.05	0.783472	0.680157
PDZD8	1514.3	831.612	0.58405	0.680157
DENND3	7185.56	3592.58	0.548255	0.680157
TLR4	10827.1	4949.11	0.520034	0.680157
CLRN1	39.9356	1.62218	0.407272	0.680157
TRGJP	4.67645	15.4701	2.31614	0.680157
PTGER2	772.248	1170.9	1.48478	0.680157
PBX2	647.584	399.919	0.638632	0.680157
MLF2	403.611	249.236	0.639371	0.680157
HIP1R	475.813	859.391	1.70598	0.680157
AC108463.2	9.94371	3.34618	0.451604	0.680157
AMD1	2062.36	1479.07	0.725412	0.680157
LRRN1	102.635	31.7058	0.446997	0.680157
C3orf86	110.656	34.2983	0.447271	0.680157
TMEM184B	207.743	122.153	0.616194	0.680893
IP6K1	741.514	458.825	0.639799	0.68205
PISD	1299.09	781.266	0.625162	0.68205
FAM151B	112.799	57.4184	0.555333	0.683989
CLIP1-AS1	27.888	13.6982	0.546828	0.685204
IKBIP	543.671	279.498	0.558819	0.685337
CTD-2313J17.5	15.575	4.96935	0.453958	0.685681
RP11-701P16.2	216.663	72.8616	0.457905	0.686549
TBRG1	792.277	950.123	1.19549	0.686919
RPS29P12	29.2088	9.74872	0.459054	0.686928
ADGRE3	1486.23	695.924	0.52763	0.686928
RP11-532L16.1	3.49348	0	0.409859	0.686966
ZNF32	120.274	197.527	1.58314	0.686966
ST3GAL4	382.878	163.972	0.503541	0.688151
MED19	86.9607	119.76	1.35227	0.690796
ADAM9	626.007	302.463	0.537643	0.69226
FLOT1	1369.04	649.91	0.532052	0.69278
RP11-25K19.1	11.3157	21.9688	1.78867	0.69278
SLCO3A1	1153.21	734.877	0.655114	0.69278
RARG	110.533	182.165	1.58877	0.69278
TESMIN	65.9459	36.8944	0.59457	0.69278
PLEKHM1	427.9	251.614	0.615069	0.69278
MYB	148.529	78.9901	0.571107	0.69278
WIPF2	482.101	304.19	0.650075	0.69278
SPATA5	379.144	580.884	1.49669	0.69278
RP11-556O9.4	2.76813	0.442486	0.418092	0.69278
LAMA2	27.665	57.054	1.86258	0.69278
HSD17B13	23.1903	9.12818	0.4878	0.69278
IFITM2	1365.2	579.695	0.501804	0.69278
CAMP	1059.99	106.985	0.410863	0.69278
RETN	198.312	41.0615	0.421523	0.69278
CAV2	24.6783	5.30962	0.424007	0.69278
XK	2492.01	487.032	0.432107	0.69278
C15orf40	320.96	401.317	1.24655	0.692797
RP11-474N24.7	40.6903	15.7033	0.482075	0.692992
DLEU2	857.281	497.633	0.60876	0.692992
TRIM2	34.1538	64.8576	1.76284	0.692992
SEPTIN7P6	23.8058	9.43757	0.48836	0.692992
ZNF333	634.363	431.239	0.69241	0.692992
RP11-1099M24.9	3.11581	0	0.411848	0.692992
HOXB2	28.8735	62.881	1.93182	0.695713
ALOX5AP	1918.22	832.727	0.507487	0.695713
IGF2R	19348.5	9735	0.551374	0.695713
COLGALT2	32.147	80.9816	2.08594	0.695713
FAM169A	143.03	270.953	1.76365	0.696613
DENND5A	4508.25	2540.71	0.595514	0.696613
RMI1	255.113	157.425	0.639468	0.696613
VASP	3402.55	1858.14	0.582329	0.697081
PCYT1B	53.7672	18.3676	0.461199	0.697081
C3orf62	389.143	212.06	0.582233	0.699369
DUSP1	3575.29	1415.59	0.486869	0.699369
ARF4	569.985	363.705	0.656442	0.699369
MORC4	70.1097	127.146	1.70905	0.699369
HAL	1546.26	689.873	0.51494	0.699369
CPD	5608.81	2748.11	0.542684	0.699896
RPL29P12	7.79769	14.7755	1.7612	0.700357
KRT23	919.454	319.271	0.464365	0.701694
TM4SF19	3.77814	8.9947	2.0089	0.701694
RP11-360I2.1	0.967894	4.58725	2.42556	0.701694
LINC02035	402.316	199.894	0.547581	0.701694
IL1RN	277.102	117.435	0.502349	0.701694
CTC-308K20.1	9.47074	2.97876	0.45574	0.701694
MTFR2	14.8795	4.9844	0.461167	0.701694
RAB1A	910.032	597.206	0.671665	0.702039
ETV6	671.483	388.632	0.607545	0.702436
TMEM119	23.6097	4.36464	0.420368	0.702436
CTD-2266L18.2	5.53462	0.973503	0.421037	0.702436
THAP7-AS1	11.5937	23.315	1.83363	0.702436
SLC22A4	780.845	274.105	0.466394	0.702436
MAK	316.938	129.14	0.493779	0.702436
PLIN5	172.111	49.3113	0.442921	0.702436
C1RL	714.226	368.952	0.561543	0.702436
TDP2	1320.11	720.077	0.582402	0.702436
NEIL3	810.435	343.685	0.502535	0.702436
CBL	2708.91	1432.1	0.569897	0.702436
COX19	454.143	564.887	1.23938	0.702436
EIF2B2	194.912	268.372	1.3607	0.702436
INKA2	1445.98	747.826	0.561871	0.702436
ARHGAP27P2	1.77209	6.54833	2.38197	0.702436
APOBEC3A	2801.48	1167.85	0.498682	0.702436
CTD-2342J14.6	2.08106	0	0.414767	0.702436
RP5-968J1.1	289.674	135.104	0.52828	0.702436
AC009404.2	51.2386	76.2192	1.44529	0.702698
PHF12	878.239	513.553	0.612757	0.702698
ABCA13	1299.4	122.808	0.414167	0.703083
MTND3P12	51.513	15.1142	0.445831	0.703083
RPL21P123	109.306	51.6649	0.532346	0.703083
ARRB2	2719.16	1493.12	0.585116	0.703083
MCF2L2	87.5104	149.097	1.63047	0.703083
MT-ND4L	113.745	44.7866	0.487175	0.703083
CLDN11	2.6939	0	0.415859	0.703083
SEPTIN7P12	41.062	16.5174	0.494336	0.703083
RP4-568C11.4	97.3364	12.2113	0.416155	0.703083
ZNF473	139.211	184.364	1.31027	0.703083
RSPH14	14.1184	3.59831	0.436902	0.703083
VNN2	13981.9	4737.38	0.46216	0.703083
CRACDL	54.0082	24.6994	0.525195	0.703083
BABAM2	194.938	151.995	0.785656	0.703083
RBM23	2152.06	1498.33	0.706652	0.703083
RBMS2	162.477	101.859	0.646343	0.703083
FNIP1	2705.03	1543.16	0.601505	0.703083
PLBD1-AS1	224.369	87.7104	0.485782	0.703083
RP11-74K11.1	3.97981	0.619163	0.418354	0.703083
RPL38P5	40.4716	18.3568	0.520463	0.703083
OVCH1	42.1602	8.18518	0.423662	0.703083
ARL6	37.9137	64.6003	1.62567	0.703083
TMEM72-AS1	7.78794	2.06428	0.439197	0.703083
OAZ2	1603.38	861.055	0.576426	0.703083
TRIM61	11.7812	30.5118	2.09757	0.703083
LILRB3	1174.97	504.049	0.506227	0.703083
PGBD2	199.281	257.082	1.27857	0.703083
LA16c-380H5.5	31.4584	15.0693	0.538951	0.703083
AGTRAP	681.292	392.944	0.606656	0.703083
PRR5L	664.219	1142.89	1.64152	0.703083
MIR646	6.04295	1.00301	0.42125	0.703083
SLC7A5	168.082	37.299	0.428596	0.703083
EIF4EP1	134.89	64.2323	0.535021	0.703083
TAGLN2	4049.27	2411.5	0.621236	0.703083
IRAK3	6691.32	2435.64	0.473297	0.703083
WI2-87327B8.2	36.4881	11.459	0.454743	0.703083
SNTG2-AS1	1.18144	5.48629	2.4058	0.703083
LEPR	385.902	155.397	0.492109	0.703083
SLC35E1	313.447	221.149	0.715389	0.703083
RP1-240K6.4	145.461	63.7364	0.512401	0.703083
AC007278.3	156.045	36.304	0.430842	0.703083
U47924.32	2.36892	0.221243	0.41645	0.703083
CHMP3	792.631	515.173	0.666726	0.704392
FICD	154.461	197.806	1.26546	0.705069
TMEM186	53.5918	77.9394	1.41312	0.705069
H1-0	515.493	135.023	0.437977	0.705629
FAM167A-AS1	0.879506	4.93885	2.38011	0.705629
RP11-295M18.6	6.99352	1.09116	0.420201	0.705629
NPRL2	344.831	479.533	1.37457	0.705629
SPX	70.2905	26.0047	0.475616	0.707107
MGST1	88.5165	43.3337	0.542397	0.707107
ZBTB39	145.582	230.304	1.53018	0.707107
G6PD	562.971	303.36	0.578379	0.707107
MIR3605	27.5265	8.72928	0.455731	0.708842
WWP2	1160.41	766.172	0.675663	0.708842
CPP	3.99684	11.5468	2.19367	0.708842
MED12L	192.359	98.534	0.55996	0.708842
CTC-444N24.7	36.1211	59.9568	1.5918	0.708842
AIG1	209.916	117.922	0.595222	0.708842
AZU1	57.079	5.08799	0.417487	0.708842
LIPC-AS1	15.9235	4.57181	0.447301	0.708842
RBPMS2	5.86683	0.943993	0.423163	0.708842
RP11-274A11.4	108.559	61.7114	0.598351	0.708842
PPP4R1L	423.148	227.06	0.576665	0.708842
AQP10	49.2612	12.061	0.435072	0.708842
TRPM6	964.496	375.743	0.486286	0.708842
ECHDC3	203.374	44.9822	0.429968	0.708842
RP11-42I10.1	12.5048	4.40959	0.474831	0.708842
SMPD2	129.911	172.997	1.32392	0.708842
RP4-718D20.3	2.40723	0.221243	0.418199	0.708842
TFE3	554.192	287.765	0.56463	0.708842
AC006946.12	137.768	56.8433	0.498279	0.708842
BID	1555.43	1048.01	0.686983	0.708842
RP11-702H23.4	1.77019	0	0.419516	0.708842
MZF1-AS1	65.9543	101.986	1.50459	0.708842
LINC00945	11.3189	3.58385	0.460459	0.708842
LINC01664	5.59994	1.53365	0.444857	0.708842
PRKAR1A	3921.57	2447.67	0.644803	0.708842
AC007349.4	1.70431	0	0.419636	0.708842
RP11-588L15.2	55.6662	22.032	0.490636	0.708842
PIK3CB	1097.18	742.164	0.689509	0.708842
RP11-7F17.4	3.96521	0.250753	0.418266	0.708842
SLC18A2	44.7892	23.3416	0.56735	0.708842
TRPM2	271.88	129.858	0.536115	0.708842
TNFRSF1A	1236.2	667.299	0.579135	0.708842
USP4	2346.15	1513.96	0.662704	0.708842
TRPC3	7.22539	26.1312	2.33882	0.708842
MTCO2P21	0.63483	3.51016	2.37623	0.711656
CEP19	460.609	237.278	0.562012	0.711656
PCDHGA11	9.71126	26.969	2.15594	0.711656
RP11-423H2.1	51.8697	91.622	1.6687	0.711656
TSBP1-AS1	14.4459	47.2695	2.27929	0.711656
SMIM1	238.744	22.4787	0.419371	0.711656
RNU1-91P	8.45839	3.39113	0.489797	0.711656
GPM6B	106.891	154.2	1.42575	0.711656
CHIT1	178.867	47.8114	0.441541	0.711656
BEND7	51.0803	12.5351	0.436672	0.711656
CTD-2525I3.6	41.9695	65.3358	1.49576	0.711656
FGF13	36.6771	4.63143	0.420739	0.711656
CACUL1	2166.4	1398.65	0.66296	0.711656
KDM4B	1498.32	864.162	0.607163	0.711656
RP11-14N4.1	3.24485	0	0.421046	0.711656
RP3-510L9.1	87.8048	43.1758	0.547434	0.711656
ST6GALNAC2	148.173	70.3452	0.536853	0.711656
ABALON	14.4842	25.6263	1.64786	0.711656
EGF	231.94	78.9483	0.465555	0.711656
MT-ATP8	33.2851	3.61238	0.423636	0.711656
RBP7	209.39	100.662	0.539068	0.711656
ZNF185	595.715	312.562	0.568407	0.7134
ZNF467	237.358	95.7451	0.494779	0.7134
PIP4P1	455.875	548.922	1.20215	0.713648
SCARNA2	7364.71	12502.2	1.6239	0.713899
PYHIN1	360.245	649.286	1.69689	0.713899
HECW2	286.336	100.948	0.471056	0.713899
RP11-713D19.1	5.95373	1.13573	0.430423	0.713899
ERG	44.4857	8.13984	0.42642	0.713899
RN7SL382P	50.3912	14.951	0.494229	0.713899
LINC01500	2.68167	0.221243	0.420578	0.713899
ALOX5	5510.43	2705.16	0.545629	0.71629
OVOS	22.7164	0.736819	0.4212	0.716343
EP300	2787.18	1808.77	0.665945	0.71714
MAPK14	6950.48	3043.05	0.513117	0.71714
FOXO3	4786.17	1435.72	0.475711	0.71714
RADX	57.1438	118.165	1.85713	0.717527
ARF5	243.106	173.325	0.722466	0.717527
FUT11	316.71	456.359	1.41709	0.721221
SMIM24	60.4701	9.49385	0.424773	0.721221
AP5B1	1846.72	844.408	0.524832	0.721221
TLR8	4436.27	2097.83	0.53436	0.721221
MIR503HG	8.70112	2.71295	0.456016	0.721221
RP5-1125A11.4	31.7244	18.9488	0.62866	0.721221
RN7SL760P	26.6409	13.6836	0.557879	0.721221
TOP3A	707.092	531.346	0.757485	0.721221
FOXD4	2.2346	6.48854	2.19793	0.721221
RP11-799M12.2	22.946	7.23883	0.458842	0.721221
GIMAP5	705.701	1161.65	1.58429	0.721221
LTBP1	673.831	243.671	0.475545	0.721221
RP11-407G23.2	14.0697	5.95829	0.515004	0.721221
RAB21	1138.39	786.02	0.702392	0.721221
SH3BGRL3	255.424	106.772	0.604545	0.721221
ADGRE2	1565.97	752.52	0.53949	0.721221
DNAH3	6.03536	1.54772	0.438123	0.721221
LINC02664	4.77191	0.943993	0.432655	0.721221
BIRC3	2007.89	3834.94	1.76635	0.721221
TMEM156	131.988	228.653	1.64443	0.721221
THBD	438.381	199.019	0.523426	0.721221
DZIP1L	30.5254	9.27359	0.453604	0.721221
OR6K3	4.49816	0.442486	0.423261	0.721221
ZNF283	182.232	259.174	1.40243	0.721221
PARP4	2027.44	1341.52	0.677011	0.721221
RP11-154B12.3	34.1446	16.1012	0.533869	0.721221
UPK3B	11.1063	3.76053	0.47186	0.721221
ADGRG1	205.108	388.757	1.7587	0.721221
OXTR	22.0628	7.94948	0.480226	0.721221
PALM2AKAP2	344.904	612.244	1.67634	0.721221
CSF3R	15605.8	7349.42	0.533558	0.721221
AMER1	107.324	177.892	1.58679	0.721221
TMEM127	1107.32	710.356	0.659858	0.721221
GYG1	817.962	306.426	0.51876	0.721221
PPP3R1	1246.55	593.48	0.536907	0.721221
ADGB	27.4147	1.43006	0.4236	0.721221
CNN1	5.50459	0	0.425028	0.721221
KLHL7-DT	5.81704	1.63723	0.453471	0.721221
N4BP1	1571.03	910.013	0.609672	0.721221
RP11-697E22.2	6.10499	12.6346	1.82461	0.721221
RANBP3-DT	12.0199	3.03778	0.442463	0.721221
PTGS1	1033.67	493.178	0.537631	0.721221
FOXJ2	319.51	196.343	0.638868	0.721221
FKBP5	3452.16	938.854	0.445757	0.721221
ARL11	822.205	456.615	0.591669	0.721221
VDAC1P9	0.668654	3.3026	2.35791	0.721221
KPNB1	3028.44	1852.03	0.63518	0.721221
BACH1	7025.76	4303.69	0.635925	0.721221
RP11-420A6.2	4.5708	11.6498	2.04871	0.721221
LMTK2	943.533	553.597	0.615487	0.721221
PRSS51	51.8841	24.5649	0.535739	0.721221
RP11-304L19.13	15.181	27.383	1.69976	0.721221
CLEC2D	2137.04	3281.03	1.49729	0.721221
LINC02212	19.3083	6.47387	0.468223	0.721221
RP11-809O17.1	146.997	79.2685	0.580607	0.721221
TECPR2	2170.85	1023.02	0.534225	0.721221
OVGP1	25.3334	52.6011	1.85428	0.721221
RP11-514F3.5	13.7114	29.9023	1.89113	0.721221
ADAR	7860.95	4677.72	0.622008	0.721221
MT-CO1	3885.1	2233.03	0.606082	0.721221
RMI2	70.3679	31.6902	0.522782	0.721221
WAS	345.221	166.448	0.541902	0.721221
DDX31	144.896	242.664	1.60195	0.721221
MTATP6P5	64.1475	19.822	0.457771	0.721221
RP11-517I3.2	2.97661	0.221243	0.424578	0.721221
EID2B	24.319	41.0685	1.61266	0.721221
SLC9A8	683.26	349.377	0.560656	0.721221
KIF3C	97.2441	41.888	0.511612	0.721221
LINC01011	60.2302	35.7863	0.623088	0.721221
NIN	7594.14	5059.51	0.681012	0.721221
TNFSF14	807.863	439.748	0.583953	0.721221
ZNF32-AS1	8.07962	16.2787	1.83526	0.721221
MPO	375.075	36.4795	0.42524	0.721221
ZBTB5	216.371	315.193	1.42859	0.721221
F13A1	6016.16	2374.01	0.492216	0.721221
PTPRM	114.391	232.159	1.83448	0.721221
FAAHP1	17.1169	40.5412	2.00163	0.721221
STARD13-AS	12.0225	3.92215	0.462423	0.721221
JAG1	147.691	98.9487	0.681583	0.721221
RP1-101D8.1	13.5937	3.3026	0.440749	0.721221
AC010492.2	12.1767	3.59792	0.455311	0.721221
GATAD2A	752.657	478.352	0.714664	0.721221
UGGT1	2464.94	1902.36	0.776597	0.721221
MLNR	4.3985	0.442486	0.42591	0.721221
RP11-392B6.1	95.4779	47.6119	0.552673	0.721221
RP11-676B18.1	1660.91	554.135	0.466449	0.721221
ZNF295-AS1	17.7033	32.2194	1.69813	0.721221
C9orf147	39.3525	19.3897	0.549799	0.721221
OSER1	877.148	490.905	0.595288	0.721221
RP3-525L6.2	19.0445	6.50338	0.47182	0.721221
GABARAPL2	2352.26	777.127	0.465369	0.721221
RP11-4B12.1	445.274	126.263	0.450619	0.721221
RP4-673D20.4	11.8371	4.04118	0.473324	0.721221
RP11-90C4.1	10.2957	2.62481	0.444589	0.721221
ZNF484	637.182	927.133	1.43029	0.721221
TDRP	52.3671	21.8341	0.503207	0.721221
L3MBTL4	81.9789	143.437	1.65364	0.721221
CATSPERB	47.0913	107.942	1.96465	0.721221
RP11-996F15.2	300.839	166.836	0.591781	0.721221
RAP1A	1226.78	875.046	0.723267	0.721221
ARHGAP9	2683.05	1514.26	0.598841	0.721221
EMID1	35.0466	6.35484	0.431908	0.721221
SHPRH	1184.68	1612.48	1.34736	0.721221
ULK4	377.164	524.189	1.37281	0.721221
C15orf39	702.107	376.44	0.578329	0.721221
RP11-770G2.2	56.9233	24.0333	0.507101	0.721221
LINC02158	31.0014	14.7599	0.538433	0.721221
CYYR1	14.1145	1.16524	0.426795	0.721221
IQCH-AS1	72.7566	109.849	1.46574	0.721221
SDHC	111.076	78.8585	0.718977	0.721221
HBD	16.496	1.60674	0.426969	0.721221
DUSP13	18.8407	2.07873	0.427322	0.721221
RP1-5O6.4	28.8753	14.4786	0.553176	0.721221
FCGR2A	7573.7	3672.27	0.543582	0.721221
CLTCL1	251.455	113.328	0.522643	0.721221
PROS1	204.679	75.6635	0.48176	0.721221
MAP3K4	688.182	1001.07	1.42887	0.721221
TUFT1	54.7338	30.8634	0.602589	0.721221
AC007950.1	10.839	1.81391	0.431463	0.721221
HIP1	731.93	336.975	0.5287	0.721221
GNAT2	165.042	91.9946	0.594338	0.721221
APMAP	2821.12	1298.26	0.528547	0.721221
RAB11FIP1	3185.01	1878.53	0.618439	0.721221
ESPNL	1.65596	6.13497	2.31349	0.721221
C17orf77	3.34493	0.36841	0.427806	0.721221
ITLN1	224.009	20.6531	0.431749	0.721221
RP11-414H23.2	15.9018	3.93682	0.444027	0.721221
C19orf38	688.441	362.318	0.571268	0.721221
SCARNA21	2244.37	3798.71	1.61756	0.721221
CTC-575I10.1	0.156941	2.53627	1.84429	0.721221
PGM2	1248.69	775.517	0.643602	0.721221
CMTM6	5374.32	3126.93	0.612183	0.721221
CEACAM8	282.167	22.9734	0.42775	0.721221
SLC22A14	3.91547	0.471996	0.429024	0.721221
CTSD	1019.02	565.744	0.592218	0.721221
WNT5B	22.5038	9.36448	0.506551	0.721221
NATD1	719.652	236.682	0.466061	0.721221
RP11-83B20.4	2.4228	0.221243	0.428054	0.721221
RP11-392A14.12	18.2621	7.01956	0.493633	0.721221
RP11-383C5.5	8.61097	19.3903	1.93146	0.721221
SH3BGR	0.584204	3.00728	2.31633	0.721221
THAP12P7	10.7708	23.0457	1.88108	0.721221
ZBTB38	1127.43	1496.69	1.31704	0.721221
RP4-570D2.2	21.7363	33.7535	1.50805	0.721221
PRAM1	305.155	148.82	0.545913	0.721221
DNA2	533.452	227.779	0.51011	0.721221
CTD-2530H12.2	63.1054	27.0285	0.511632	0.721221
MOB3A	1080.57	546.397	0.557711	0.721221
CTC-490E21.10	4.14112	0.736819	0.431791	0.721221
YIPF3	266.045	153.828	0.611417	0.721221
RP11-972P1.11	4.90426	0.914483	0.436726	0.721221
RP11-281A20.2	200.654	95.6936	0.538947	0.721221
LA16c-312E8.4	3.56074	0.736819	0.43294	0.721221
RP11-768B22.2	320.554	165.717	0.565623	0.721221
IFNG-AS1	140.306	321.875	1.96287	0.721221
ABAT	366.484	235.416	0.660736	0.721221
SLC15A4	1756.77	1025.53	0.613902	0.721221
ZNF860	60.8	180.536	2.18594	0.721221
PPDPF	200.906	69.644	0.511054	0.721221
RP11-424I19.1	3.27938	0.442486	0.430893	0.721221
MPDZ	2.23953	0	0.430966	0.721221
RNF11	3470.55	1142.2	0.466706	0.721221
PAN3	2540.4	1809.52	0.721925	0.721221
SHISA8	2.99992	10.4564	2.27168	0.721221
MARCKS	883.784	395.99	0.522086	0.721221
MTF1	796.324	459.092	0.608411	0.721221
CSGALNACT2	1587.84	792.388	0.553317	0.721221
CTD-2528L19.6	7.39215	15.1453	1.85231	0.721221
RPL12P12	3.60865	0.736819	0.433375	0.721221
UGT8	23.2748	69.257	2.18322	0.721221
COX6CP14	7.5068	2.0207	0.453525	0.721221
DNAAF2	125.675	177.184	1.38654	0.721221
TUBE1	144.779	221.429	1.4891	0.721221
ATP2C2	59.0568	15.8954	0.449157	0.721221
NUP214	1647.09	1130.18	0.698765	0.721221
MRPS30	429.123	617.156	1.41366	0.721221
MNT	209.38	123.432	0.620392	0.721221
SUGT1P3	25.0312	36.69	1.45792	0.721221
GPCPD1	6281.28	3706.94	0.618907	0.721221
ASAP1-IT2	45.4132	17.0462	0.486182	0.721221
RP4-575N6.4	18.722	38.4425	1.84329	0.721221
TMEM71	2323.55	1334.55	0.60687	0.721221
RP4-537P9.1	22.801	3.93584	0.433396	0.721221
MYO5B	100.831	162.928	1.55919	0.721221
TSPAN31	181.214	242.288	1.32337	0.721221
ZNF436-AS1	28.9885	48.1428	1.58073	0.721221
RP11-382A20.4	13.1718	1.90206	0.442859	0.721221
RECQL	727.303	1042.35	1.41101	0.721221
AC021188.4	13.3575	25.9359	1.77541	0.721221
LASP1	1762.07	1138.63	0.664568	0.721221
RHOG	425.65	208.131	0.547489	0.721221
RP1-34B20.4	47.6517	14.4659	0.459843	0.721221
RGL1	68.957	29.7872	0.514225	0.721221
RP11-34P1.1	17.2041	5.36825	0.464434	0.721221
ZNF420	157.401	242.843	1.50096	0.721221
CTB-161A2.8	16.5996	5.60159	0.469011	0.722207
F8A1	9.46108	2.43269	0.448186	0.722207
GUCY2D	5.49033	0.736819	0.431266	0.722207
NCF1	769.036	419.766	0.586012	0.722207
TRIM32	121.917	208.221	1.62368	0.722207
RN7SL812P	6.045	2.4622	0.490936	0.722207
AC104623.2	51.5283	28.6825	0.598734	0.722207
DNAJB6	1171.8	804.142	0.698848	0.722207
RBMS1P1	235.58	86.9836	0.483225	0.722207
RP11-346I3.7	3.24909	10.3651	2.22183	0.722207
PROM1	6.91292	1.16524	0.435148	0.722207
RHEX	21.9421	4.86576	0.440701	0.722207
ZNF383	216.201	279.262	1.28445	0.722207
LINC00639	44.0998	15.306	0.474683	0.722207
IL18RAP	2657.37	768.67	0.455462	0.722207
ZNF570	152.748	222.758	1.43355	0.722207
NSMCE4A	349.66	526	1.46959	0.722207
OTULIN-DT	34.1426	57.6886	1.61083	0.722207
ZNF529	197.737	284.717	1.41615	0.722207
ADRB1	5.04947	13.9957	2.15049	0.722207
RP11-43F13.1	36.4188	56.6978	1.51693	0.722207
YBX2P1	9.40271	2.61074	0.457407	0.722207
AGTPBP1	5377.67	3098.47	0.608454	0.722207
RP11-20B24.7	26.5854	9.73289	0.486419	0.722207
CTD-2306A12.1	12.4036	3.51016	0.4568	0.722207
RP11-645C24.5	6.16841	14.9104	2.01171	0.722207
ABCC3	379.385	161.716	0.511032	0.722207
DZANK1	23.4202	36.5555	1.5068	0.722207
ALKAL2	17.3361	26.5729	1.4982	0.722207
DPY19L3	635.558	343.978	0.582931	0.722207
RP11-330O11.3	28.5954	10.8666	0.48867	0.722207
BCL2A1	1234.04	493.64	0.497719	0.722207
AC012360.4	4.40116	9.9682	1.92929	0.722207
MSC-AS1	41.161	84.8962	1.85091	0.722207
RP11-423E7.2	50.2889	24.5227	0.549267	0.722207
MMRN1	573.376	203.416	0.477899	0.722207
RP11-159M11.2	28.4348	11.5636	0.50681	0.722207
TPM1	479.431	204.511	0.511416	0.722207
RP1-55C23.7	105.819	40.4528	0.490541	0.722207
FCAR	814.234	288.308	0.477814	0.722207
HPN	3.18551	0	0.434285	0.722207
GPSM1	39.1566	68.4806	1.64957	0.722207
RP11-750H9.5	374.523	195.383	0.56933	0.722207
RP11-186N15.3	28.5127	11.1184	0.496868	0.722207
SLC19A1	957.166	526.985	0.589798	0.722207
RP11-63G10.3	13.2055	30.0064	1.94161	0.722207
KLHL21	1034.29	673.19	0.669118	0.722207
MT-ND3	170.024	100.894	0.620081	0.722207
FAM157B	50.6807	19.2287	0.489209	0.722207
HTRA3	8.14511	0.914483	0.432686	0.722207
ANPEP	923.51	369.115	0.497991	0.722207
TUSC8	5.7738	0.36841	0.432545	0.722207
TRAV35	8.28131	18.3142	1.9105	0.722207
PVRIG	7.9772	2.27145	0.462468	0.722207
STEAP3-AS1	7.68779	2.04922	0.450878	0.722207
RP11-217B7.2	43.2374	17.2959	0.498858	0.722207
BRIP1	366.729	182.273	0.552852	0.722207
RTF2	1382.66	903.052	0.67061	0.722207
CYRIB	4294.33	2682.69	0.646897	0.722207
DOK3	1330.25	619.081	0.533475	0.722207
EIF1B	497.217	242.396	0.547235	0.722207
MOCS3	128.37	171.608	1.32272	0.722207
H3P42	31.0655	12.3426	0.498322	0.722207
ALAS1	293.872	210.788	0.725971	0.722207
SHOC2	2454.79	1491.44	0.633242	0.722207
RP11-159D12.8	119.807	173.309	1.41618	0.722207
RP3-394A18.1	2129.32	1097.88	0.565352	0.722207
CHGA	43.0411	23.0052	0.582242	0.722207
PTGS2	472.977	230.217	0.546722	0.722207
TLR5	1114.47	429.347	0.491583	0.722207
DPY19L1P1	244.946	123.33	0.557194	0.722207
SPARC	842.337	321.671	0.4901	0.722207
GPR84	40.8731	8.06341	0.43935	0.722207
VMP1	8266.01	4928.89	0.624246	0.722207
ITPRID2	2214.61	1404.58	0.654828	0.722207
LRRC4	709.695	337.765	0.540154	0.722207
RP11-139E24.1	390.179	169.337	0.516137	0.722207
RPS27AP2	1.84105	5.52987	2.1666	0.722207
GPR153	9.33629	19.036	1.83271	0.722207
RALBP1	1668.22	824.885	0.551701	0.722207
LINC01513	18.4215	5.57345	0.462736	0.722207
NOMO3	36.8228	17.1981	0.541027	0.722207
PHBP16	0.382978	3.0968	2.0588	0.722207
CTC-232P5.4	7.22434	0.663729	0.433868	0.722207
CSNK1D	1046.93	663.151	0.654443	0.722207
RP11-147L13.2	16.6978	30.5547	1.71709	0.722207
KIF24	202.215	127.822	0.653789	0.722207
TRIOBP	864.335	572.054	0.678591	0.722207
LYPD2	5.87252	30.0091	2.2791	0.722207
FAM83F	25.7484	6.85459	0.45203	0.722207
TEK	20.2159	4.76217	0.445844	0.722207
MYO3B	15.3916	44.2831	2.15177	0.722207
TRAJ56	5.10765	13.1532	2.04058	0.722207
SNORA24B	0.868556	3.79004	2.29956	0.722207
CARS1	680.639	510.014	0.756773	0.722207
TCL1B	1.32661	6.72363	2.28667	0.722207
RP11-354B3.1	50.9021	20.658	0.502643	0.722207
LINC01629	4.77943	0.619163	0.434859	0.722207
ATP6AP1	536.253	362.102	0.690223	0.722207
CDKN2D	1481.87	691.758	0.534793	0.722207
RP11-65E22.2	33.3512	14.1106	0.509627	0.722207
TMEM121B	177.41	90.5507	0.562728	0.722207
OSBPL10	150.066	397.143	2.0854	0.722207
CLTC	4870.52	3554.66	0.737868	0.722207
CACNA1D	101.455	52.8341	0.56987	0.722207
PLP2	251.207	135.862	0.583694	0.722207
RP3-442L6.4	14.4591	1.35598	0.434594	0.722207
MBOAT2	3241.97	1549.77	0.541596	0.722207
PTEN	7444.74	3819.81	0.564051	0.722207
MAPRE3-AS1	8.84612	2.78703	0.47025	0.722207
USB1	480.401	245.241	0.562652	0.722207
STAT5B	3246.3	1840.02	0.602087	0.722207
QRSL1	231.061	372.886	1.55343	0.722207
SPIB	55.0101	155.445	2.13365	0.722207
SIPA1L2	1451.31	538.132	0.48621	0.722207
LINC00944	57.5667	130.718	1.94468	0.722207
TUBB1	2222.37	840.825	0.489447	0.722207
RALGDS	160.54	238.548	1.45502	0.722207
CTC-344H19.6	2.35388	0	0.437521	0.722207
ZNF175	239.456	315.906	1.30809	0.722207
ARSG	583.097	385.241	0.677547	0.722207
CCNG2	1031.16	685.352	0.680674	0.722207
RFX2	187.202	81.5803	0.518467	0.722207
MFAP1P1	2.53111	8.24321	2.2064	0.722207
LRG1	1040.52	374.925	0.482236	0.722207
SND1-IT1	236.81	122.358	0.567064	0.722207
DIAPH3	78.2471	31.6055	0.500796	0.722207
HSPE1P25	2.67758	6.94411	2.02892	0.722207
TP53INP2	66.1049	39.0295	0.620219	0.722207
KANSL2	483.854	648.643	1.32721	0.722207
NBR1	2885.12	1987.97	0.701709	0.722207
PPIHP1	8.41739	15.1588	1.66285	0.722207
CEACAM3	501.982	231.822	0.532622	0.722207
ARHGEF3	1150.41	1519.13	1.30996	0.722207
PILRA	243.454	118.68	0.548579	0.722207
NEFL	14.4798	44.7687	2.19165	0.722207
ARHGAP26-AS1	76.9975	38.6214	0.55831	0.722207
CHIC1	146.739	236.582	1.55444	0.722207
RP11-332M2.1	183.717	82.3937	0.525348	0.722207
ZYX	837.405	367.7	0.581386	0.722207
CREB3L4	60.5529	96.0964	1.53	0.722207
SEMA4D	3324.7	2124.39	0.659008	0.722207
RP1-152L7.5	12.455	3.61101	0.45639	0.722207
EBF1	64.2793	172.124	2.09059	0.722207
HPRT1	93.0382	53.8347	0.610747	0.722207
GRAMD1A	707.633	371.576	0.572942	0.722207
RALGAPA2	3434.2	1861.37	0.584363	0.722207
AF131215.2	102.815	173.736	1.60826	0.722207
LGSN	16.5175	3.44878	0.443079	0.722207
PFKFB3	1345.22	481.921	0.481998	0.722207
CCDC144A	49.855	0.69324	0.438581	0.722207
C3AR1	291.086	146.399	0.557509	0.722207
RP11-329J18.3	15.1743	7.10907	0.552358	0.722207
SEC24B	834.193	658.035	0.792794	0.722207
RP11-90L1.8	6.17424	13.5923	1.86337	0.722207
ZNF202	195.579	284.928	1.42655	0.722207
BROX	1104.38	767.923	0.707713	0.722207
AC092835.2	51.1247	90.9627	1.66252	0.722207
RP11-503P10.1	6.93817	13.9799	1.81888	0.722207
RP11-505K9.5	10.8646	19.8199	1.69571	0.722207
RNU6-1322P	5.66987	1.90206	0.472998	0.722207
AZIN1	1610.25	1130.04	0.712986	0.722207
LINC02288	190.976	61.7217	0.469771	0.722207
MTCO3P5	66.7195	21.4118	0.469405	0.722207
H2AC6	4193.55	2550.95	0.634262	0.722207
FAM3C	44.4545	79.3518	1.6707	0.722207
TSC22D1-AS1	20.0974	32.1606	1.53584	0.722207
SETBP1-DT	6.04293	13.3007	1.90273	0.722207
MTND4P22	99.8256	31.9456	0.469268	0.722207
GCLM	377.269	213.034	0.601435	0.722207
KCNE1	499.936	163.214	0.471037	0.722207
MXD3	623.077	323.901	0.569672	0.722207
PATL1	387.566	230.582	0.624245	0.722207
LETM2	67.074	36.6169	0.590309	0.722207
ZNF321P	29.0685	42.0357	1.40445	0.722207
PFKFB4	1561.79	816.574	0.571375	0.722207
CAPS2-AS1	0.399077	2.47764	2.16467	0.722207
MTMR3	969.868	576.656	0.623746	0.722207
LTF	1735.34	142.698	0.437664	0.722207
SNRK-AS1	46.7626	26.971	0.615715	0.722207
RNA5SP219	12.0868	3.95128	0.470874	0.722207
ARF1	2547.19	1362.75	0.579753	0.722207
PPARG	32.7746	5.21774	0.439796	0.722207
RP5-858L17.1	169.598	85.6798	0.560996	0.722207
SIRPD	36.4483	15.6312	0.516795	0.722207
TAS2R38	2.79531	0	0.44049	0.722207
MX2	2927.91	1509	0.566407	0.722207
GABARAPL1	1174.9	647.84	0.591604	0.722207
RP1-101A2.1	11.7542	19.789	1.59944	0.722207
COQ10A	65.3448	106.302	1.55848	0.722207
AGTR1	4.22189	0	0.440881	0.722207
MEIOC	19.1806	30.8755	1.53719	0.722207
LINC02803	18.6389	7.88887	0.513625	0.722207
SPSB2	147.822	231.55	1.51665	0.722207
CSNK1A1L	578.412	199.188	0.477902	0.722207
[truncated: 57,810 more rows]

## Sheet: S9
Supplemental Table 9: Gene Expression Changes related to Herbal / Dietary Supplement IDILI
[truncated: 59,386 more rows]

[truncated: 1 more sheets: S10]
